# Supplementary material for: The augmin complex architecture reveals structural insights into microtubule branching
Source: Nat Commun. 2022 Sep 26;13:5635. doi: 10.1038/s41467-022-33228-6 (PMC9512787; doi:10.1038/s41467-022-33228-6)
Supplement: Supplementary file 4 — Supplementary Data 1 [file 41467_2022_33228_MOESM4_ESM.xlsx]

## Sheet: 220118_P1921_UniqueSitePair
Run	Intra/Inter	Protein 1	Protein 2	Site 1	Site 2	Aggregate Score	Decision
Data\Lara_220114_P1921_MR_MW_Xlink_AugminComplex_BS3_SEC_fr1_R4.raw	Intra	X.laeivs HAUS augmin like complex subunit 1 (Haus1-EGFP-8xHIS) (NCBI reference: XM_018267162.1)		K185		75.601	TRUE
Data\Lara_220114_P1921_MR_MW_Xlink_AugminComplex_BS3_SEC_fr1_R4.raw	Intra	X.laeivs HAUS augmin like complex subunit 1 (Haus1-EGFP-8xHIS) (NCBI reference: XM_018267162.1)		S186		86.4655	TRUE
Data\Lara_220114_P1921_MR_MW_Xlink_AugminComplex_BS3_SEC_fr1_R4.raw	Intra	X.laeivs HAUS augmin like complex subunit 1 (Haus1-EGFP-8xHIS) (NCBI reference: XM_018267162.1)		Y189		100.404	TRUE
Data\Lara_220114_P1921_MR_MW_Xlink_AugminComplex_BS3_SEC_fr1_R4.raw	Intra	X.laeivs HAUS augmin like complex subunit 1 (Haus1-EGFP-8xHIS) (NCBI reference: XM_018267162.1)		K190		100.404	TRUE
Data\Lara_220114_P1921_MR_MW_Xlink_AugminComplex_BS3_SEC_fr1_R4.raw	Intra	X.laeivs HAUS augmin like complex subunit 1 (Haus1-EGFP-8xHIS) (NCBI reference: XM_018267162.1)		Y191		101.174	TRUE
Data\Lara_220114_P1921_MR_MW_Xlink_AugminComplex_BS3_SEC_fr1_R4.raw	Intra	X.laeivs HAUS augmin like complex subunit 1 (Haus1-EGFP-8xHIS) (NCBI reference: XM_018267162.1)		K192		101.173	TRUE
Data\Lara_220114_P1921_MR_MW_Xlink_AugminComplex_BS3_SEC_fr1_R4.raw	Intra	X.laeivs HAUS augmin like complex subunit 1 (Haus1-EGFP-8xHIS) (NCBI reference: XM_018267162.1)		K197		177.141	TRUE
Data\Lara_220114_P1921_MR_MW_Xlink_AugminComplex_BS3_SEC_fr1_R4.raw	Intra	X.laeivs HAUS augmin like complex subunit 1 (Haus1-EGFP-8xHIS) (NCBI reference: XM_018267162.1)		S201		115.684	TRUE
Data\Lara_220114_P1921_MR_MW_Xlink_AugminComplex_BS3_SEC_fr1_R4.raw	Intra	X.laeivs HAUS augmin like complex subunit 1 (Haus1-EGFP-8xHIS) (NCBI reference: XM_018267162.1)		S202		101.867	TRUE
Data\Lara_220114_P1921_MR_MW_Xlink_AugminComplex_BS3_SEC_fr1_R4.raw	Intra	X.laeivs HAUS augmin like complex subunit 1 (Haus1-EGFP-8xHIS) (NCBI reference: XM_018267162.1)		T210		32.7472	TRUE
Data\Lara_220114_P1921_MR_MW_Xlink_AugminComplex_BS3_SEC_fr1_R4.raw	Intra	X.laeivs HAUS augmin like complex subunit 3 (2xFLAG-HAUS3) (NCBI reference: XM_018267162.1)		K302		91.0283	TRUE
Data\Lara_220114_P1921_MR_MW_Xlink_AugminComplex_BS3_SEC_fr1_R4.raw	Intra	X.laeivs HAUS augmin like complex subunit 3 (2xFLAG-HAUS3) (NCBI reference: XM_018267162.1)		K307		100.217	TRUE
Data\Lara_220114_P1921_MR_MW_Xlink_AugminComplex_BS3_SEC_fr1_R4.raw	Intra	X.laeivs HAUS augmin like complex subunit 3 (2xFLAG-HAUS3) (NCBI reference: XM_018267162.1)		K309		96.796	TRUE
Data\Lara_220114_P1921_MR_MW_Xlink_AugminComplex_BS3_SEC_fr1_R4.raw	Intra	X.laeivs HAUS augmin like complex subunit 3 (2xFLAG-HAUS3) (NCBI reference: XM_018267162.1)		S310		89.7282	TRUE
Data\Lara_220114_P1921_MR_MW_Xlink_AugminComplex_BS3_SEC_fr1_R4.raw	Intra	X.laeivs HAUS augmin like complex subunit 3 (2xFLAG-HAUS3) (NCBI reference: XM_018267162.1)		S312		84.3887	TRUE
Data\Lara_220114_P1921_MR_MW_Xlink_AugminComplex_BS3_SEC_fr1_R4.raw	Intra	X.laeivs HAUS augmin like complex subunit 1 (Haus1-EGFP-8xHIS) (NCBI reference: XM_018267162.1)		K183		13.8035	TRUE
Data\Lara_220114_P1921_MR_MW_Xlink_AugminComplex_BS3_SEC_fr1_R4.raw	Intra	X.laeivs HAUS augmin like complex subunit 5 (HAUS5) (NCBI reference: XM_018226568.1)		S561		24.8115	TRUE
Data\Lara_220114_P1921_MR_MW_Xlink_AugminComplex_BS3_SEC_fr1_R4.raw	Intra	X.laeivs HAUS augmin like complex subunit 5 (HAUS5) (NCBI reference: XM_018226568.1)		S565		39.1457	TRUE
Data\Lara_220114_P1921_MR_MW_Xlink_AugminComplex_BS3_SEC_fr1_R4.raw	Intra	X.laeivs HAUS augmin like complex subunit 5 (HAUS5) (NCBI reference: XM_018226568.1)		K566		39.1457	TRUE
Data\Lara_220114_P1921_MR_MW_Xlink_AugminComplex_BS3_SEC_fr1_R4.raw	Intra	X.laeivs HAUS augmin like complex subunit 5 (HAUS5) (NCBI reference: XM_018226568.1)		T567		39.1457	TRUE
Data\Lara_220114_P1921_MR_MW_Xlink_AugminComplex_BS3_SEC_fr1_R4.raw	Intra	X.laeivs HAUS augmin like complex subunit 5 (HAUS5) (NCBI reference: XM_018226568.1)		K573		39.1457	TRUE
Data\Lara_220114_P1921_MR_MW_Xlink_AugminComplex_BS3_SEC_fr1_R4.raw	Intra	X.laeivs HAUS augmin like complex subunit 5 (HAUS5) (NCBI reference: XM_018226568.1)		T575		28.2807	TRUE
Data\Lara_220114_P1921_MR_MW_Xlink_AugminComplex_BS3_SEC_fr1_R4.raw	Intra	X.laeivs HAUS augmin like complex subunit 5 (HAUS5) (NCBI reference: XM_018226568.1)		T579		14.9187	TRUE
Data\Lara_220114_P1921_MR_MW_Xlink_AugminComplex_BS3_SEC_fr1_R4.raw	Intra	X.laeivs HAUS augmin like complex subunit 5 (HAUS5) (NCBI reference: XM_018226568.1)		S209		15.4146	TRUE
Data\Lara_220114_P1921_MR_MW_Xlink_AugminComplex_BS3_SEC_fr1_R4.raw	Intra	X.laeivs HAUS augmin like complex subunit 5 (HAUS5) (NCBI reference: XM_018226568.1)		S214		31.4679	TRUE
Data\Lara_220114_P1921_MR_MW_Xlink_AugminComplex_BS3_SEC_fr1_R4.raw	Intra	X.laeivs HAUS augmin like complex subunit 5 (HAUS5) (NCBI reference: XM_018226568.1)		S216		41.3259	TRUE
Data\Lara_220114_P1921_MR_MW_Xlink_AugminComplex_BS3_SEC_fr1_R4.raw	Intra	X.laeivs HAUS augmin like complex subunit 5 (HAUS5) (NCBI reference: XM_018226568.1)		S217		43.2167	TRUE
Data\Lara_220114_P1921_MR_MW_Xlink_AugminComplex_BS3_SEC_fr1_R4.raw	Intra	X.laeivs HAUS augmin like complex subunit 5 (HAUS5) (NCBI reference: XM_018226568.1)		S218		45.3657	TRUE
Data\Lara_220114_P1921_MR_MW_Xlink_AugminComplex_BS3_SEC_fr1_R4.raw	Intra	X.laeivs HAUS augmin like complex subunit 5 (HAUS5) (NCBI reference: XM_018226568.1)		K223		62.6406	TRUE
Data\Lara_220114_P1921_MR_MW_Xlink_AugminComplex_BS3_SEC_fr1_R4.raw	Intra	X.laeivs HAUS augmin like complex subunit 1 (Haus1-EGFP-8xHIS) (NCBI reference: XM_018267162.1)		K286		17.0665	TRUE
Data\Lara_220114_P1921_MR_MW_Xlink_AugminComplex_BS3_SEC_fr1_R4.raw	Intra	X.laeivs HAUS augmin like complex subunit 1 (Haus1-EGFP-8xHIS) (NCBI reference: XM_018267162.1)		Y290		17.0665	TRUE
Data\Lara_220114_P1921_MR_MW_Xlink_AugminComplex_BS3_SEC_fr1_R4.raw	Intra	X.laeivs HAUS augmin like complex subunit 1 (Haus1-EGFP-8xHIS) (NCBI reference: XM_018267162.1)		S295		17.0665	TRUE
Data\Lara_220114_P1921_MR_MW_Xlink_AugminComplex_BS3_SEC_fr1_R4.raw	Intra	X.laeivs HAUS augmin like complex subunit 1 (Haus1-EGFP-8xHIS) (NCBI reference: XM_018267162.1)		S298		17.0665	TRUE
Data\Lara_220114_P1921_MR_MW_Xlink_AugminComplex_BS3_SEC_fr1_R4.raw	Intra	X.laeivs HAUS augmin like complex subunit 1 (Haus1-EGFP-8xHIS) (NCBI reference: XM_018267162.1)		S302		6.57709	TRUE
Data\Lara_220114_P1921_MR_MW_Xlink_AugminComplex_BS3_SEC_fr1_R4.raw	Intra	X.laeivs HAUS augmin like complex subunit 1 (Haus1-EGFP-8xHIS) (NCBI reference: XM_018267162.1)		S308		1.79176	TRUE
Data\Lara_220114_P1921_MR_MW_Xlink_AugminComplex_BS3_SEC_fr1_R4.raw	Intra	X.laeivs HAUS augmin like complex subunit 3 (2xFLAG-HAUS3) (NCBI reference: XM_018267162.1)		S332		254.978	TRUE
Data\Lara_220114_P1921_MR_MW_Xlink_AugminComplex_BS3_SEC_fr1_R4.raw	Intra	X.laeivs HAUS augmin like complex subunit 3 (2xFLAG-HAUS3) (NCBI reference: XM_018267162.1)		K334		273.786	TRUE
Data\Lara_220114_P1921_MR_MW_Xlink_AugminComplex_BS3_SEC_fr1_R4.raw	Intra	X.laeivs HAUS augmin like complex subunit 3 (2xFLAG-HAUS3) (NCBI reference: XM_018267162.1)		K339		343.962	TRUE
Data\Lara_220114_P1921_MR_MW_Xlink_AugminComplex_BS3_SEC_fr1_R4.raw	Intra	X.laeivs HAUS augmin like complex subunit 3 (2xFLAG-HAUS3) (NCBI reference: XM_018267162.1)		T343		333.534	TRUE
Data\Lara_220114_P1921_MR_MW_Xlink_AugminComplex_BS3_SEC_fr1_R4.raw	Intra	X.laeivs HAUS augmin like complex subunit 3 (2xFLAG-HAUS3) (NCBI reference: XM_018267162.1)		S344		334.316	TRUE
Data\Lara_220114_P1921_MR_MW_Xlink_AugminComplex_BS3_SEC_fr1_R4.raw	Intra	X.laeivs HAUS augmin like complex subunit 3 (2xFLAG-HAUS3) (NCBI reference: XM_018267162.1)		K346		335.368	TRUE
Data\Lara_220114_P1921_MR_MW_Xlink_AugminComplex_BS3_SEC_fr1_R4.raw	Intra	X.laeivs HAUS augmin like complex subunit 3 (2xFLAG-HAUS3) (NCBI reference: XM_018267162.1)		T349		248.685	TRUE
Data\Lara_220114_P1921_MR_MW_Xlink_AugminComplex_BS3_SEC_fr1_R4.raw	Intra	X.laeivs HAUS augmin like complex subunit 3 (2xFLAG-HAUS3) (NCBI reference: XM_018267162.1)		T356		133.457	TRUE
Data\Lara_220114_P1921_MR_MW_Xlink_AugminComplex_BS3_SEC_fr1_R4.raw	Intra	X.laeivs HAUS augmin like complex subunit 3 (2xFLAG-HAUS3) (NCBI reference: XM_018267162.1)		S358		131.443	TRUE
Data\Lara_220114_P1921_MR_MW_Xlink_AugminComplex_BS3_SEC_fr1_R4.raw	Intra	X.laeivs HAUS augmin like complex subunit 3 (2xFLAG-HAUS3) (NCBI reference: XM_018267162.1)		S360		124.703	TRUE
Data\Lara_220114_P1921_MR_MW_Xlink_AugminComplex_BS3_SEC_fr1_R4.raw	Intra	X.laeivs HAUS augmin like complex subunit 1 (Haus1-EGFP-8xHIS) (NCBI reference: XM_018267162.1)		K260		73.6992	TRUE
Data\Lara_220114_P1921_MR_MW_Xlink_AugminComplex_BS3_SEC_fr1_R4.raw	Intra	X.laeivs HAUS augmin like complex subunit 1 (Haus1-EGFP-8xHIS) (NCBI reference: XM_018267162.1)		T262		74.1448	TRUE
Data\Lara_220114_P1921_MR_MW_Xlink_AugminComplex_BS3_SEC_fr1_R4.raw	Intra	X.laeivs HAUS augmin like complex subunit 1 (Haus1-EGFP-8xHIS) (NCBI reference: XM_018267162.1)		T267		68.8016	TRUE
Data\Lara_220114_P1921_MR_MW_Xlink_AugminComplex_BS3_SEC_fr1_R4.raw	Intra	X.laeivs HAUS augmin like complex subunit 1 (Haus1-EGFP-8xHIS) (NCBI reference: XM_018267162.1)		T268		70.7911	TRUE
Data\Lara_220114_P1921_MR_MW_Xlink_AugminComplex_BS3_SEC_fr1_R4.raw	Intra	X.laeivs HAUS augmin like complex subunit 1 (Haus1-EGFP-8xHIS) (NCBI reference: XM_018267162.1)		K269		73.4826	TRUE
Data\Lara_220114_P1921_MR_MW_Xlink_AugminComplex_BS3_SEC_fr1_R4.raw	Intra	X.laeivs HAUS augmin like complex subunit 1 (Haus1-EGFP-8xHIS) (NCBI reference: XM_018267162.1)		S281		124.371	TRUE
Data\Lara_220114_P1921_MR_MW_Xlink_AugminComplex_BS3_SEC_fr1_R4.raw	Intra	X.laeivs HAUS augmin like complex subunit 1 (Haus1-EGFP-8xHIS) (NCBI reference: XM_018267162.1)		K282		91.3587	TRUE
Data\Lara_220114_P1921_MR_MW_Xlink_AugminComplex_BS3_SEC_fr1_R4.raw	Intra	X.laeivs HAUS augmin like complex subunit 5 (HAUS5) (NCBI reference: XM_018226568.1)		S228		48.7268	TRUE
Data\Lara_220114_P1921_MR_MW_Xlink_AugminComplex_BS3_SEC_fr1_R4.raw	Intra	X.laeivs HAUS augmin like complex subunit 5 (HAUS5) (NCBI reference: XM_018226568.1)		S230		46.346	TRUE
Data\Lara_220114_P1921_MR_MW_Xlink_AugminComplex_BS3_SEC_fr1_R4.raw	Intra	X.laeivs HAUS augmin like complex subunit 5 (HAUS5) (NCBI reference: XM_018226568.1)		S236		25.792	TRUE
Data\Lara_220114_P1921_MR_MW_Xlink_AugminComplex_BS3_SEC_fr1_R4.raw	Intra	X.laeivs HAUS augmin like complex subunit 4 (HAUS4) (NCBI reference: NM_001096090.1)		K87		52.9895	TRUE
Data\Lara_220114_P1921_MR_MW_Xlink_AugminComplex_BS3_SEC_fr1_R4.raw	Intra	X.laeivs HAUS augmin like complex subunit 4 (HAUS4) (NCBI reference: NM_001096090.1)		S91		52.9895	TRUE
Data\Lara_220114_P1921_MR_MW_Xlink_AugminComplex_BS3_SEC_fr1_R4.raw	Intra	X.laeivs HAUS augmin like complex subunit 4 (HAUS4) (NCBI reference: NM_001096090.1)		T93		49.0196	TRUE
Data\Lara_220114_P1921_MR_MW_Xlink_AugminComplex_BS3_SEC_fr1_R4.raw	Intra	X.laeivs HAUS augmin like complex subunit 4 (HAUS4) (NCBI reference: NM_001096090.1)		K98		45.1303	TRUE
Data\Lara_220114_P1921_MR_MW_Xlink_AugminComplex_BS3_SEC_fr1_R4.raw	Intra	X.laeivs HAUS augmin like complex subunit 4 (HAUS4) (NCBI reference: NM_001096090.1)		S110		1.47324	TRUE
Data\Lara_220114_P1921_MR_MW_Xlink_AugminComplex_BS3_SEC_fr1_R4.raw	Intra	X.laeivs HAUS augmin like complex subunit 4 (HAUS4) (NCBI reference: NM_001096090.1)		S113		2.91501	TRUE
Data\Lara_220114_P1921_MR_MW_Xlink_AugminComplex_BS3_SEC_fr1_R4.raw	Intra	X.laeivs HAUS augmin like complex subunit 5 (HAUS5) (NCBI reference: XM_018226568.1)		K422		77.057	TRUE
Data\Lara_220114_P1921_MR_MW_Xlink_AugminComplex_BS3_SEC_fr1_R4.raw	Intra	X.laeivs HAUS augmin like complex subunit 5 (HAUS5) (NCBI reference: XM_018226568.1)		K423		77.057	TRUE
Data\Lara_220114_P1921_MR_MW_Xlink_AugminComplex_BS3_SEC_fr1_R4.raw	Intra	X.laeivs HAUS augmin like complex subunit 5 (HAUS5) (NCBI reference: XM_018226568.1)		K425		77.057	TRUE
Data\Lara_220114_P1921_MR_MW_Xlink_AugminComplex_BS3_SEC_fr1_R4.raw	Intra	X.laeivs HAUS augmin like complex subunit 5 (HAUS5) (NCBI reference: XM_018226568.1)		K432		86.9251	TRUE
Data\Lara_220114_P1921_MR_MW_Xlink_AugminComplex_BS3_SEC_fr1_R4.raw	Intra	X.laeivs HAUS augmin like complex subunit 5 (HAUS5) (NCBI reference: XM_018226568.1)		S435		77.008	TRUE
Data\Lara_220114_P1921_MR_MW_Xlink_AugminComplex_BS3_SEC_fr1_R4.raw	Intra	X.laeivs HAUS augmin like complex subunit 5 (HAUS5) (NCBI reference: XM_018226568.1)		S436		74.6044	TRUE
Data\Lara_220114_P1921_MR_MW_Xlink_AugminComplex_BS3_SEC_fr1_R4.raw	Intra	X.laeivs HAUS augmin like complex subunit 5 (HAUS5) (NCBI reference: XM_018226568.1)		S437		72.9535	TRUE
Data\Lara_220114_P1921_MR_MW_Xlink_AugminComplex_BS3_SEC_fr1_R4.raw	Intra	X.laeivs HAUS augmin like complex subunit 5 (HAUS5) (NCBI reference: XM_018226568.1)		K438		45.5475	TRUE
Data\Lara_220114_P1921_MR_MW_Xlink_AugminComplex_BS3_SEC_fr1_R4.raw	Intra	X.laeivs HAUS augmin like complex subunit 5 (HAUS5) (NCBI reference: XM_018226568.1)		S439		45.5475	TRUE
Data\Lara_220114_P1921_MR_MW_Xlink_AugminComplex_BS3_SEC_fr1_R4.raw	Intra	X.laeivs HAUS augmin like complex subunit 3 (2xFLAG-HAUS3) (NCBI reference: XM_018267162.1)		K363		151.906	TRUE
Data\Lara_220114_P1921_MR_MW_Xlink_AugminComplex_BS3_SEC_fr1_R4.raw	Intra	X.laeivs HAUS augmin like complex subunit 5 (HAUS5) (NCBI reference: XM_018226568.1)		S585		5.31545	TRUE
Data\Lara_220114_P1921_MR_MW_Xlink_AugminComplex_BS3_SEC_fr1_R4.raw	Intra	X.laeivs HAUS augmin like complex subunit 5 (HAUS5) (NCBI reference: XM_018226568.1)		S587		10.9092	TRUE
Data\Lara_220114_P1921_MR_MW_Xlink_AugminComplex_BS3_SEC_fr1_R4.raw	Intra	X.laeivs HAUS augmin like complex subunit 5 (HAUS5) (NCBI reference: XM_018226568.1)		Y590		14.4654	TRUE
Data\Lara_220114_P1921_MR_MW_Xlink_AugminComplex_BS3_SEC_fr1_R4.raw	Intra	X.laeivs HAUS augmin like complex subunit 5 (HAUS5) (NCBI reference: XM_018226568.1)		S591		16.3754	TRUE
Data\Lara_220114_P1921_MR_MW_Xlink_AugminComplex_BS3_SEC_fr1_R4.raw	Intra	X.laeivs HAUS augmin like complex subunit 5 (HAUS5) (NCBI reference: XM_018226568.1)		K600		66.8269	TRUE
Data\Lara_220114_P1921_MR_MW_Xlink_AugminComplex_BS3_SEC_fr1_R4.raw	Intra	X.laeivs HAUS augmin like complex subunit 5 (HAUS5) (NCBI reference: XM_018226568.1)		K610		70.3359	TRUE
Data\Lara_220114_P1921_MR_MW_Xlink_AugminComplex_BS3_SEC_fr1_R4.raw	Intra	X.laeivs HAUS augmin like complex subunit 5 (HAUS5) (NCBI reference: XM_018226568.1)		Y614		49.7057	TRUE
Data\Lara_220114_P1921_MR_MW_Xlink_AugminComplex_BS3_SEC_fr1_R4.raw	Intra	X.laeivs HAUS augmin like complex subunit 4 (HAUS4) (NCBI reference: NM_001096090.1)		K209		46.1597	TRUE
Data\Lara_220114_P1921_MR_MW_Xlink_AugminComplex_BS3_SEC_fr1_R4.raw	Intra	X.laeivs HAUS augmin like complex subunit 4 (HAUS4) (NCBI reference: NM_001096090.1)		K219		44.8463	TRUE
Data\Lara_220114_P1921_MR_MW_Xlink_AugminComplex_BS3_SEC_fr1_R4.raw	Intra	X.laeivs HAUS augmin like complex subunit 4 (HAUS4) (NCBI reference: NM_001096090.1)		Y224		24.5736	TRUE
Data\Lara_220114_P1921_MR_MW_Xlink_AugminComplex_BS3_SEC_fr1_R4.raw	Intra	X.laeivs HAUS augmin like complex subunit 1 (Haus1-EGFP-8xHIS) (NCBI reference: XM_018267162.1)		K142		6.59455	TRUE
Data\Lara_220114_P1921_MR_MW_Xlink_AugminComplex_BS3_SEC_fr1_R4.raw	Intra	X.laeivs HAUS augmin like complex subunit 1 (Haus1-EGFP-8xHIS) (NCBI reference: XM_018267162.1)		K143		6.59455	TRUE
Data\Lara_220114_P1921_MR_MW_Xlink_AugminComplex_BS3_SEC_fr1_R4.raw	Intra	X.laeivs HAUS augmin like complex subunit 1 (Haus1-EGFP-8xHIS) (NCBI reference: XM_018267162.1)		T145		6.66925	TRUE
Data\Lara_220114_P1921_MR_MW_Xlink_AugminComplex_BS3_SEC_fr1_R4.raw	Intra	X.laeivs HAUS augmin like complex subunit 1 (Haus1-EGFP-8xHIS) (NCBI reference: XM_018267162.1)		K152		38.3921	TRUE
Data\Lara_220114_P1921_MR_MW_Xlink_AugminComplex_BS3_SEC_fr1_R4.raw	Intra	X.laeivs HAUS augmin like complex subunit 1 (Haus1-EGFP-8xHIS) (NCBI reference: XM_018267162.1)		S153		38.3921	TRUE
Data\Lara_220114_P1921_MR_MW_Xlink_AugminComplex_BS3_SEC_fr1_R4.raw	Intra	X.laeivs HAUS augmin like complex subunit 1 (Haus1-EGFP-8xHIS) (NCBI reference: XM_018267162.1)		K159		38.4333	TRUE
Data\Lara_220114_P1921_MR_MW_Xlink_AugminComplex_BS3_SEC_fr1_R4.raw	Intra	X.laeivs HAUS augmin like complex subunit 1 (Haus1-EGFP-8xHIS) (NCBI reference: XM_018267162.1)		K160		29.2314	TRUE
Data\Lara_220114_P1921_MR_MW_Xlink_AugminComplex_BS3_SEC_fr1_R4.raw	Intra	X.laeivs HAUS augmin like complex subunit 1 (Haus1-EGFP-8xHIS) (NCBI reference: XM_018267162.1)		S481		6.3264	TRUE
Data\Lara_220114_P1921_MR_MW_Xlink_AugminComplex_BS3_SEC_fr1_R4.raw	Intra	X.laeivs HAUS augmin like complex subunit 1 (Haus1-EGFP-8xHIS) (NCBI reference: XM_018267162.1)		Y488		8.6597	TRUE
Data\Lara_220114_P1921_MR_MW_Xlink_AugminComplex_BS3_SEC_fr1_R4.raw	Intra	X.laeivs HAUS augmin like complex subunit 1 (Haus1-EGFP-8xHIS) (NCBI reference: XM_018267162.1)		T492		25.4121	TRUE
Data\Lara_220114_P1921_MR_MW_Xlink_AugminComplex_BS3_SEC_fr1_R4.raw	Intra	X.laeivs HAUS augmin like complex subunit 1 (Haus1-EGFP-8xHIS) (NCBI reference: XM_018267162.1)		Y506		95.2336	TRUE
Data\Lara_220114_P1921_MR_MW_Xlink_AugminComplex_BS3_SEC_fr1_R4.raw	Intra	X.laeivs HAUS augmin like complex subunit 1 (Haus1-EGFP-8xHIS) (NCBI reference: XM_018267162.1)		S508		95.2336	TRUE
Data\Lara_220114_P1921_MR_MW_Xlink_AugminComplex_BS3_SEC_fr1_R4.raw	Intra	X.laeivs HAUS augmin like complex subunit 1 (Haus1-EGFP-8xHIS) (NCBI reference: XM_018267162.1)		T509		95.2336	TRUE
Data\Lara_220114_P1921_MR_MW_Xlink_AugminComplex_BS3_SEC_fr1_R4.raw	Intra	X.laeivs HAUS augmin like complex subunit 1 (Haus1-EGFP-8xHIS) (NCBI reference: XM_018267162.1)		S511		94.4382	TRUE
Data\Lara_220114_P1921_MR_MW_Xlink_AugminComplex_BS3_SEC_fr1_R4.raw	Intra	X.laeivs HAUS augmin like complex subunit 1 (Haus1-EGFP-8xHIS) (NCBI reference: XM_018267162.1)		S514		94.4382	TRUE
Data\Lara_220114_P1921_MR_MW_Xlink_AugminComplex_BS3_SEC_fr1_R4.raw	Intra	X.laeivs HAUS augmin like complex subunit 1 (Haus1-EGFP-8xHIS) (NCBI reference: XM_018267162.1)		K515		94.4382	TRUE
Data\Lara_220114_P1921_MR_MW_Xlink_AugminComplex_BS3_SEC_fr1_R4.raw	Intra	X.laeivs HAUS augmin like complex subunit 5 (HAUS5) (NCBI reference: XM_018226568.1)		K201		14.9464	TRUE
Data\Lara_220114_P1921_MR_MW_Xlink_AugminComplex_BS3_SEC_fr1_R4.raw	Intra	X.laeivs HAUS augmin like complex subunit 5 (HAUS5) (NCBI reference: XM_018226568.1)		K205		11.553	TRUE
Data\Lara_220114_P1921_MR_MW_Xlink_AugminComplex_BS3_SEC_fr1_R4.raw	Intra	X.laeivs HAUS augmin like complex subunit 3 (2xFLAG-HAUS3) (NCBI reference: XM_018267162.1)		K314		79.9971	TRUE
Data\Lara_220114_P1921_MR_MW_Xlink_AugminComplex_BS3_SEC_fr1_R4.raw	Intra	X.laeivs HAUS augmin like complex subunit 3 (2xFLAG-HAUS3) (NCBI reference: XM_018267162.1)		S325		15.2066	TRUE
Data\Lara_220114_P1921_MR_MW_Xlink_AugminComplex_BS3_SEC_fr1_R4.raw	Intra	X.laeivs HAUS augmin like complex subunit 1 (Haus1-EGFP-8xHIS) (NCBI reference: XM_018267162.1)		K256		79.4479	TRUE
Data\Lara_220114_P1921_MR_MW_Xlink_AugminComplex_BS3_SEC_fr1_R4.raw	Intra	X.laeivs HAUS augmin like complex subunit 1 (Haus1-EGFP-8xHIS) (NCBI reference: XM_018267162.1)	X.laeivs HAUS augmin like complex subunit 1 (Haus1-EGFP-8xHIS) (NCBI reference: XM_018267162.1)	S481	Y488	3.58352	TRUE
Data\Lara_220114_P1921_MR_MW_Xlink_AugminComplex_BS3_SEC_fr1_R4.raw	Intra	X.laeivs HAUS augmin like complex subunit 1 (Haus1-EGFP-8xHIS) (NCBI reference: XM_018267162.1)	X.laeivs HAUS augmin like complex subunit 1 (Haus1-EGFP-8xHIS) (NCBI reference: XM_018267162.1)	S481	T492	3.58352	TRUE
Data\Lara_220114_P1921_MR_MW_Xlink_AugminComplex_BS3_SEC_fr1_R4.raw	Intra	X.laeivs HAUS augmin like complex subunit 1 (Haus1-EGFP-8xHIS) (NCBI reference: XM_018267162.1)	X.laeivs HAUS augmin like complex subunit 1 (Haus1-EGFP-8xHIS) (NCBI reference: XM_018267162.1)	S481	Y506	3.58352	TRUE
Data\Lara_220114_P1921_MR_MW_Xlink_AugminComplex_BS3_SEC_fr1_R4.raw	Intra	X.laeivs HAUS augmin like complex subunit 1 (Haus1-EGFP-8xHIS) (NCBI reference: XM_018267162.1)	X.laeivs HAUS augmin like complex subunit 1 (Haus1-EGFP-8xHIS) (NCBI reference: XM_018267162.1)	S481	S508	3.58352	TRUE
Data\Lara_220114_P1921_MR_MW_Xlink_AugminComplex_BS3_SEC_fr1_R4.raw	Intra	X.laeivs HAUS augmin like complex subunit 1 (Haus1-EGFP-8xHIS) (NCBI reference: XM_018267162.1)	X.laeivs HAUS augmin like complex subunit 1 (Haus1-EGFP-8xHIS) (NCBI reference: XM_018267162.1)	S481	T509	3.58352	TRUE
Data\Lara_220114_P1921_MR_MW_Xlink_AugminComplex_BS3_SEC_fr1_R4.raw	Intra	X.laeivs HAUS augmin like complex subunit 1 (Haus1-EGFP-8xHIS) (NCBI reference: XM_018267162.1)	X.laeivs HAUS augmin like complex subunit 1 (Haus1-EGFP-8xHIS) (NCBI reference: XM_018267162.1)	S481	S511	3.58352	TRUE
Data\Lara_220114_P1921_MR_MW_Xlink_AugminComplex_BS3_SEC_fr1_R4.raw	Intra	X.laeivs HAUS augmin like complex subunit 1 (Haus1-EGFP-8xHIS) (NCBI reference: XM_018267162.1)	X.laeivs HAUS augmin like complex subunit 1 (Haus1-EGFP-8xHIS) (NCBI reference: XM_018267162.1)	S481	S514	3.58352	TRUE
Data\Lara_220114_P1921_MR_MW_Xlink_AugminComplex_BS3_SEC_fr1_R4.raw	Intra	X.laeivs HAUS augmin like complex subunit 1 (Haus1-EGFP-8xHIS) (NCBI reference: XM_018267162.1)	X.laeivs HAUS augmin like complex subunit 1 (Haus1-EGFP-8xHIS) (NCBI reference: XM_018267162.1)	S481	K515	3.58352	TRUE
Data\Lara_220114_P1921_MR_MW_Xlink_AugminComplex_BS3_SEC_fr1_R4.raw	Intra	X.laeivs HAUS augmin like complex subunit 1 (Haus1-EGFP-8xHIS) (NCBI reference: XM_018267162.1)	X.laeivs HAUS augmin like complex subunit 1 (Haus1-EGFP-8xHIS) (NCBI reference: XM_018267162.1)	Y488	T492	0.708736	TRUE
Data\Lara_220114_P1921_MR_MW_Xlink_AugminComplex_BS3_SEC_fr1_R4.raw	Intra	X.laeivs HAUS augmin like complex subunit 1 (Haus1-EGFP-8xHIS) (NCBI reference: XM_018267162.1)	X.laeivs HAUS augmin like complex subunit 1 (Haus1-EGFP-8xHIS) (NCBI reference: XM_018267162.1)	Y488	Y506	0.708736	TRUE
Data\Lara_220114_P1921_MR_MW_Xlink_AugminComplex_BS3_SEC_fr1_R4.raw	Intra	X.laeivs HAUS augmin like complex subunit 1 (Haus1-EGFP-8xHIS) (NCBI reference: XM_018267162.1)	X.laeivs HAUS augmin like complex subunit 1 (Haus1-EGFP-8xHIS) (NCBI reference: XM_018267162.1)	Y488	S508	0.708736	TRUE
Data\Lara_220114_P1921_MR_MW_Xlink_AugminComplex_BS3_SEC_fr1_R4.raw	Intra	X.laeivs HAUS augmin like complex subunit 1 (Haus1-EGFP-8xHIS) (NCBI reference: XM_018267162.1)	X.laeivs HAUS augmin like complex subunit 1 (Haus1-EGFP-8xHIS) (NCBI reference: XM_018267162.1)	Y488	T509	0.708736	TRUE
Data\Lara_220114_P1921_MR_MW_Xlink_AugminComplex_BS3_SEC_fr1_R4.raw	Intra	X.laeivs HAUS augmin like complex subunit 1 (Haus1-EGFP-8xHIS) (NCBI reference: XM_018267162.1)	X.laeivs HAUS augmin like complex subunit 1 (Haus1-EGFP-8xHIS) (NCBI reference: XM_018267162.1)	Y488	S511	0.708736	TRUE
Data\Lara_220114_P1921_MR_MW_Xlink_AugminComplex_BS3_SEC_fr1_R4.raw	Intra	X.laeivs HAUS augmin like complex subunit 1 (Haus1-EGFP-8xHIS) (NCBI reference: XM_018267162.1)	X.laeivs HAUS augmin like complex subunit 1 (Haus1-EGFP-8xHIS) (NCBI reference: XM_018267162.1)	Y488	S514	0.708736	TRUE
Data\Lara_220114_P1921_MR_MW_Xlink_AugminComplex_BS3_SEC_fr1_R4.raw	Intra	X.laeivs HAUS augmin like complex subunit 1 (Haus1-EGFP-8xHIS) (NCBI reference: XM_018267162.1)	X.laeivs HAUS augmin like complex subunit 1 (Haus1-EGFP-8xHIS) (NCBI reference: XM_018267162.1)	Y488	K515	0.708736	TRUE
Data\Lara_220114_P1921_MR_MW_Xlink_AugminComplex_BS3_SEC_fr1_R4.raw	Intra	X.laeivs HAUS augmin like complex subunit 1 (Haus1-EGFP-8xHIS) (NCBI reference: XM_018267162.1)	X.laeivs HAUS augmin like complex subunit 1 (Haus1-EGFP-8xHIS) (NCBI reference: XM_018267162.1)	T492	Y506	4.23	TRUE
Data\Lara_220114_P1921_MR_MW_Xlink_AugminComplex_BS3_SEC_fr1_R4.raw	Intra	X.laeivs HAUS augmin like complex subunit 1 (Haus1-EGFP-8xHIS) (NCBI reference: XM_018267162.1)	X.laeivs HAUS augmin like complex subunit 1 (Haus1-EGFP-8xHIS) (NCBI reference: XM_018267162.1)	T492	S508	4.23	TRUE
Data\Lara_220114_P1921_MR_MW_Xlink_AugminComplex_BS3_SEC_fr1_R4.raw	Intra	X.laeivs HAUS augmin like complex subunit 1 (Haus1-EGFP-8xHIS) (NCBI reference: XM_018267162.1)	X.laeivs HAUS augmin like complex subunit 1 (Haus1-EGFP-8xHIS) (NCBI reference: XM_018267162.1)	T492	T509	4.23	TRUE
Data\Lara_220114_P1921_MR_MW_Xlink_AugminComplex_BS3_SEC_fr1_R4.raw	Intra	X.laeivs HAUS augmin like complex subunit 1 (Haus1-EGFP-8xHIS) (NCBI reference: XM_018267162.1)	X.laeivs HAUS augmin like complex subunit 1 (Haus1-EGFP-8xHIS) (NCBI reference: XM_018267162.1)	T492	S511	4.23	TRUE
Data\Lara_220114_P1921_MR_MW_Xlink_AugminComplex_BS3_SEC_fr1_R4.raw	Intra	X.laeivs HAUS augmin like complex subunit 1 (Haus1-EGFP-8xHIS) (NCBI reference: XM_018267162.1)	X.laeivs HAUS augmin like complex subunit 1 (Haus1-EGFP-8xHIS) (NCBI reference: XM_018267162.1)	T492	S514	4.23	TRUE
Data\Lara_220114_P1921_MR_MW_Xlink_AugminComplex_BS3_SEC_fr1_R4.raw	Intra	X.laeivs HAUS augmin like complex subunit 1 (Haus1-EGFP-8xHIS) (NCBI reference: XM_018267162.1)	X.laeivs HAUS augmin like complex subunit 1 (Haus1-EGFP-8xHIS) (NCBI reference: XM_018267162.1)	T492	K515	4.23	TRUE
Data\Lara_220114_P1921_MR_MW_Xlink_AugminComplex_BS3_SEC_fr1_R4.raw	Intra	X.laeivs HAUS augmin like complex subunit 1 (Haus1-EGFP-8xHIS) (NCBI reference: XM_018267162.1)	X.laeivs HAUS augmin like complex subunit 1 (Haus1-EGFP-8xHIS) (NCBI reference: XM_018267162.1)	Y506	S508	8.5809	TRUE
Data\Lara_220114_P1921_MR_MW_Xlink_AugminComplex_BS3_SEC_fr1_R4.raw	Intra	X.laeivs HAUS augmin like complex subunit 1 (Haus1-EGFP-8xHIS) (NCBI reference: XM_018267162.1)	X.laeivs HAUS augmin like complex subunit 1 (Haus1-EGFP-8xHIS) (NCBI reference: XM_018267162.1)	Y506	T509	8.5809	TRUE
Data\Lara_220114_P1921_MR_MW_Xlink_AugminComplex_BS3_SEC_fr1_R4.raw	Intra	X.laeivs HAUS augmin like complex subunit 1 (Haus1-EGFP-8xHIS) (NCBI reference: XM_018267162.1)	X.laeivs HAUS augmin like complex subunit 1 (Haus1-EGFP-8xHIS) (NCBI reference: XM_018267162.1)	Y506	S511	8.5809	TRUE
Data\Lara_220114_P1921_MR_MW_Xlink_AugminComplex_BS3_SEC_fr1_R4.raw	Intra	X.laeivs HAUS augmin like complex subunit 1 (Haus1-EGFP-8xHIS) (NCBI reference: XM_018267162.1)	X.laeivs HAUS augmin like complex subunit 1 (Haus1-EGFP-8xHIS) (NCBI reference: XM_018267162.1)	Y506	S514	8.5809	TRUE
Data\Lara_220114_P1921_MR_MW_Xlink_AugminComplex_BS3_SEC_fr1_R4.raw	Intra	X.laeivs HAUS augmin like complex subunit 1 (Haus1-EGFP-8xHIS) (NCBI reference: XM_018267162.1)	X.laeivs HAUS augmin like complex subunit 1 (Haus1-EGFP-8xHIS) (NCBI reference: XM_018267162.1)	Y506	K515	8.5809	TRUE
Data\Lara_220114_P1921_MR_MW_Xlink_AugminComplex_BS3_SEC_fr1_R4.raw	Intra	X.laeivs HAUS augmin like complex subunit 1 (Haus1-EGFP-8xHIS) (NCBI reference: XM_018267162.1)	X.laeivs HAUS augmin like complex subunit 1 (Haus1-EGFP-8xHIS) (NCBI reference: XM_018267162.1)	S508	T509	8.5809	TRUE
Data\Lara_220114_P1921_MR_MW_Xlink_AugminComplex_BS3_SEC_fr1_R4.raw	Intra	X.laeivs HAUS augmin like complex subunit 1 (Haus1-EGFP-8xHIS) (NCBI reference: XM_018267162.1)	X.laeivs HAUS augmin like complex subunit 1 (Haus1-EGFP-8xHIS) (NCBI reference: XM_018267162.1)	S508	S511	8.5809	TRUE
Data\Lara_220114_P1921_MR_MW_Xlink_AugminComplex_BS3_SEC_fr1_R4.raw	Intra	X.laeivs HAUS augmin like complex subunit 1 (Haus1-EGFP-8xHIS) (NCBI reference: XM_018267162.1)	X.laeivs HAUS augmin like complex subunit 1 (Haus1-EGFP-8xHIS) (NCBI reference: XM_018267162.1)	S508	S514	8.5809	TRUE
Data\Lara_220114_P1921_MR_MW_Xlink_AugminComplex_BS3_SEC_fr1_R4.raw	Intra	X.laeivs HAUS augmin like complex subunit 1 (Haus1-EGFP-8xHIS) (NCBI reference: XM_018267162.1)	X.laeivs HAUS augmin like complex subunit 1 (Haus1-EGFP-8xHIS) (NCBI reference: XM_018267162.1)	S508	K515	8.5809	TRUE
Data\Lara_220114_P1921_MR_MW_Xlink_AugminComplex_BS3_SEC_fr1_R4.raw	Intra	X.laeivs HAUS augmin like complex subunit 1 (Haus1-EGFP-8xHIS) (NCBI reference: XM_018267162.1)	X.laeivs HAUS augmin like complex subunit 1 (Haus1-EGFP-8xHIS) (NCBI reference: XM_018267162.1)	T509	S511	8.5809	TRUE
Data\Lara_220114_P1921_MR_MW_Xlink_AugminComplex_BS3_SEC_fr1_R4.raw	Intra	X.laeivs HAUS augmin like complex subunit 1 (Haus1-EGFP-8xHIS) (NCBI reference: XM_018267162.1)	X.laeivs HAUS augmin like complex subunit 1 (Haus1-EGFP-8xHIS) (NCBI reference: XM_018267162.1)	T509	S514	8.5809	TRUE
Data\Lara_220114_P1921_MR_MW_Xlink_AugminComplex_BS3_SEC_fr1_R4.raw	Intra	X.laeivs HAUS augmin like complex subunit 1 (Haus1-EGFP-8xHIS) (NCBI reference: XM_018267162.1)	X.laeivs HAUS augmin like complex subunit 1 (Haus1-EGFP-8xHIS) (NCBI reference: XM_018267162.1)	T509	K515	8.5809	TRUE
Data\Lara_220114_P1921_MR_MW_Xlink_AugminComplex_BS3_SEC_fr1_R4.raw	Intra	X.laeivs HAUS augmin like complex subunit 1 (Haus1-EGFP-8xHIS) (NCBI reference: XM_018267162.1)	X.laeivs HAUS augmin like complex subunit 1 (Haus1-EGFP-8xHIS) (NCBI reference: XM_018267162.1)	S511	S514	8.5809	TRUE
Data\Lara_220114_P1921_MR_MW_Xlink_AugminComplex_BS3_SEC_fr1_R4.raw	Intra	X.laeivs HAUS augmin like complex subunit 1 (Haus1-EGFP-8xHIS) (NCBI reference: XM_018267162.1)	X.laeivs HAUS augmin like complex subunit 1 (Haus1-EGFP-8xHIS) (NCBI reference: XM_018267162.1)	S511	K515	8.5809	TRUE
Data\Lara_220114_P1921_MR_MW_Xlink_AugminComplex_BS3_SEC_fr1_R4.raw	Intra	X.laeivs HAUS augmin like complex subunit 1 (Haus1-EGFP-8xHIS) (NCBI reference: XM_018267162.1)	X.laeivs HAUS augmin like complex subunit 1 (Haus1-EGFP-8xHIS) (NCBI reference: XM_018267162.1)	S514	K515	8.5809	TRUE
Data\Lara_220114_P1921_MR_MW_Xlink_AugminComplex_BS3_SEC_fr1_R4.raw	Intra	X.laeivs HAUS augmin like complex subunit 3 (2xFLAG-HAUS3) (NCBI reference: XM_018267162.1)	X.laeivs HAUS augmin like complex subunit 3 (2xFLAG-HAUS3) (NCBI reference: XM_018267162.1)	S332	K334	80.59	TRUE
Data\Lara_220114_P1921_MR_MW_Xlink_AugminComplex_BS3_SEC_fr1_R4.raw	Intra	X.laeivs HAUS augmin like complex subunit 3 (2xFLAG-HAUS3) (NCBI reference: XM_018267162.1)	X.laeivs HAUS augmin like complex subunit 3 (2xFLAG-HAUS3) (NCBI reference: XM_018267162.1)	S332	K339	80.59	TRUE
Data\Lara_220114_P1921_MR_MW_Xlink_AugminComplex_BS3_SEC_fr1_R4.raw	Intra	X.laeivs HAUS augmin like complex subunit 3 (2xFLAG-HAUS3) (NCBI reference: XM_018267162.1)	X.laeivs HAUS augmin like complex subunit 3 (2xFLAG-HAUS3) (NCBI reference: XM_018267162.1)	S332	T343	328.567	TRUE
Data\Lara_220114_P1921_MR_MW_Xlink_AugminComplex_BS3_SEC_fr1_R4.raw	Intra	X.laeivs HAUS augmin like complex subunit 3 (2xFLAG-HAUS3) (NCBI reference: XM_018267162.1)	X.laeivs HAUS augmin like complex subunit 3 (2xFLAG-HAUS3) (NCBI reference: XM_018267162.1)	S332	S344	338.533	TRUE
Data\Lara_220114_P1921_MR_MW_Xlink_AugminComplex_BS3_SEC_fr1_R4.raw	Intra	X.laeivs HAUS augmin like complex subunit 3 (2xFLAG-HAUS3) (NCBI reference: XM_018267162.1)	X.laeivs HAUS augmin like complex subunit 3 (2xFLAG-HAUS3) (NCBI reference: XM_018267162.1)	S332	K346	359.875	TRUE
Data\Lara_220114_P1921_MR_MW_Xlink_AugminComplex_BS3_SEC_fr1_R4.raw	Intra	X.laeivs HAUS augmin like complex subunit 3 (2xFLAG-HAUS3) (NCBI reference: XM_018267162.1)	X.laeivs HAUS augmin like complex subunit 3 (2xFLAG-HAUS3) (NCBI reference: XM_018267162.1)	S332	T349	282.912	TRUE
Data\Lara_220114_P1921_MR_MW_Xlink_AugminComplex_BS3_SEC_fr1_R4.raw	Intra	X.laeivs HAUS augmin like complex subunit 3 (2xFLAG-HAUS3) (NCBI reference: XM_018267162.1)	X.laeivs HAUS augmin like complex subunit 3 (2xFLAG-HAUS3) (NCBI reference: XM_018267162.1)	S332	T356	141.421	TRUE
Data\Lara_220114_P1921_MR_MW_Xlink_AugminComplex_BS3_SEC_fr1_R4.raw	Intra	X.laeivs HAUS augmin like complex subunit 3 (2xFLAG-HAUS3) (NCBI reference: XM_018267162.1)	X.laeivs HAUS augmin like complex subunit 3 (2xFLAG-HAUS3) (NCBI reference: XM_018267162.1)	S332	S358	126.356	TRUE
Data\Lara_220114_P1921_MR_MW_Xlink_AugminComplex_BS3_SEC_fr1_R4.raw	Intra	X.laeivs HAUS augmin like complex subunit 3 (2xFLAG-HAUS3) (NCBI reference: XM_018267162.1)	X.laeivs HAUS augmin like complex subunit 3 (2xFLAG-HAUS3) (NCBI reference: XM_018267162.1)	S332	S360	141.097	TRUE
Data\Lara_220114_P1921_MR_MW_Xlink_AugminComplex_BS3_SEC_fr1_R4.raw	Intra	X.laeivs HAUS augmin like complex subunit 3 (2xFLAG-HAUS3) (NCBI reference: XM_018267162.1)	X.laeivs HAUS augmin like complex subunit 3 (2xFLAG-HAUS3) (NCBI reference: XM_018267162.1)	S332	K363	114.806	TRUE
Data\Lara_220114_P1921_MR_MW_Xlink_AugminComplex_BS3_SEC_fr1_R4.raw	Intra	X.laeivs HAUS augmin like complex subunit 3 (2xFLAG-HAUS3) (NCBI reference: XM_018267162.1)	X.laeivs HAUS augmin like complex subunit 3 (2xFLAG-HAUS3) (NCBI reference: XM_018267162.1)	K334	K339	90.2832	TRUE
Data\Lara_220114_P1921_MR_MW_Xlink_AugminComplex_BS3_SEC_fr1_R4.raw	Intra	X.laeivs HAUS augmin like complex subunit 3 (2xFLAG-HAUS3) (NCBI reference: XM_018267162.1)	X.laeivs HAUS augmin like complex subunit 3 (2xFLAG-HAUS3) (NCBI reference: XM_018267162.1)	K334	T343	350.801	TRUE
Data\Lara_220114_P1921_MR_MW_Xlink_AugminComplex_BS3_SEC_fr1_R4.raw	Intra	X.laeivs HAUS augmin like complex subunit 3 (2xFLAG-HAUS3) (NCBI reference: XM_018267162.1)	X.laeivs HAUS augmin like complex subunit 3 (2xFLAG-HAUS3) (NCBI reference: XM_018267162.1)	K334	S344	361.186	TRUE
Data\Lara_220114_P1921_MR_MW_Xlink_AugminComplex_BS3_SEC_fr1_R4.raw	Intra	X.laeivs HAUS augmin like complex subunit 3 (2xFLAG-HAUS3) (NCBI reference: XM_018267162.1)	X.laeivs HAUS augmin like complex subunit 3 (2xFLAG-HAUS3) (NCBI reference: XM_018267162.1)	K334	K346	383.58	TRUE
Data\Lara_220114_P1921_MR_MW_Xlink_AugminComplex_BS3_SEC_fr1_R4.raw	Intra	X.laeivs HAUS augmin like complex subunit 3 (2xFLAG-HAUS3) (NCBI reference: XM_018267162.1)	X.laeivs HAUS augmin like complex subunit 3 (2xFLAG-HAUS3) (NCBI reference: XM_018267162.1)	K334	T349	304.548	TRUE
Data\Lara_220114_P1921_MR_MW_Xlink_AugminComplex_BS3_SEC_fr1_R4.raw	Intra	X.laeivs HAUS augmin like complex subunit 3 (2xFLAG-HAUS3) (NCBI reference: XM_018267162.1)	X.laeivs HAUS augmin like complex subunit 3 (2xFLAG-HAUS3) (NCBI reference: XM_018267162.1)	K334	T356	160.474	TRUE
Data\Lara_220114_P1921_MR_MW_Xlink_AugminComplex_BS3_SEC_fr1_R4.raw	Intra	X.laeivs HAUS augmin like complex subunit 3 (2xFLAG-HAUS3) (NCBI reference: XM_018267162.1)	X.laeivs HAUS augmin like complex subunit 3 (2xFLAG-HAUS3) (NCBI reference: XM_018267162.1)	K334	S358	144.1	TRUE
Data\Lara_220114_P1921_MR_MW_Xlink_AugminComplex_BS3_SEC_fr1_R4.raw	Intra	X.laeivs HAUS augmin like complex subunit 3 (2xFLAG-HAUS3) (NCBI reference: XM_018267162.1)	X.laeivs HAUS augmin like complex subunit 3 (2xFLAG-HAUS3) (NCBI reference: XM_018267162.1)	K334	S360	157.99	TRUE
Data\Lara_220114_P1921_MR_MW_Xlink_AugminComplex_BS3_SEC_fr1_R4.raw	Intra	X.laeivs HAUS augmin like complex subunit 3 (2xFLAG-HAUS3) (NCBI reference: XM_018267162.1)	X.laeivs HAUS augmin like complex subunit 3 (2xFLAG-HAUS3) (NCBI reference: XM_018267162.1)	K334	K363	123.962	TRUE
Data\Lara_220114_P1921_MR_MW_Xlink_AugminComplex_BS3_SEC_fr1_R4.raw	Intra	X.laeivs HAUS augmin like complex subunit 3 (2xFLAG-HAUS3) (NCBI reference: XM_018267162.1)	X.laeivs HAUS augmin like complex subunit 3 (2xFLAG-HAUS3) (NCBI reference: XM_018267162.1)	K339	T343	434.639	TRUE
Data\Lara_220114_P1921_MR_MW_Xlink_AugminComplex_BS3_SEC_fr1_R4.raw	Intra	X.laeivs HAUS augmin like complex subunit 3 (2xFLAG-HAUS3) (NCBI reference: XM_018267162.1)	X.laeivs HAUS augmin like complex subunit 3 (2xFLAG-HAUS3) (NCBI reference: XM_018267162.1)	K339	S344	450.905	TRUE
Data\Lara_220114_P1921_MR_MW_Xlink_AugminComplex_BS3_SEC_fr1_R4.raw	Intra	X.laeivs HAUS augmin like complex subunit 3 (2xFLAG-HAUS3) (NCBI reference: XM_018267162.1)	X.laeivs HAUS augmin like complex subunit 3 (2xFLAG-HAUS3) (NCBI reference: XM_018267162.1)	K339	K346	470.422	TRUE
Data\Lara_220114_P1921_MR_MW_Xlink_AugminComplex_BS3_SEC_fr1_R4.raw	Intra	X.laeivs HAUS augmin like complex subunit 3 (2xFLAG-HAUS3) (NCBI reference: XM_018267162.1)	X.laeivs HAUS augmin like complex subunit 3 (2xFLAG-HAUS3) (NCBI reference: XM_018267162.1)	K339	T349	360.36	TRUE
Data\Lara_220114_P1921_MR_MW_Xlink_AugminComplex_BS3_SEC_fr1_R4.raw	Intra	X.laeivs HAUS augmin like complex subunit 3 (2xFLAG-HAUS3) (NCBI reference: XM_018267162.1)	X.laeivs HAUS augmin like complex subunit 3 (2xFLAG-HAUS3) (NCBI reference: XM_018267162.1)	K339	T356	187.748	TRUE
Data\Lara_220114_P1921_MR_MW_Xlink_AugminComplex_BS3_SEC_fr1_R4.raw	Intra	X.laeivs HAUS augmin like complex subunit 3 (2xFLAG-HAUS3) (NCBI reference: XM_018267162.1)	X.laeivs HAUS augmin like complex subunit 3 (2xFLAG-HAUS3) (NCBI reference: XM_018267162.1)	K339	S358	149.927	TRUE
Data\Lara_220114_P1921_MR_MW_Xlink_AugminComplex_BS3_SEC_fr1_R4.raw	Intra	X.laeivs HAUS augmin like complex subunit 3 (2xFLAG-HAUS3) (NCBI reference: XM_018267162.1)	X.laeivs HAUS augmin like complex subunit 3 (2xFLAG-HAUS3) (NCBI reference: XM_018267162.1)	K339	S360	127.029	TRUE
Data\Lara_220114_P1921_MR_MW_Xlink_AugminComplex_BS3_SEC_fr1_R4.raw	Intra	X.laeivs HAUS augmin like complex subunit 3 (2xFLAG-HAUS3) (NCBI reference: XM_018267162.1)	X.laeivs HAUS augmin like complex subunit 3 (2xFLAG-HAUS3) (NCBI reference: XM_018267162.1)	K339	K363	93.8662	TRUE
Data\Lara_220114_P1921_MR_MW_Xlink_AugminComplex_BS3_SEC_fr1_R4.raw	Intra	X.laeivs HAUS augmin like complex subunit 3 (2xFLAG-HAUS3) (NCBI reference: XM_018267162.1)	X.laeivs HAUS augmin like complex subunit 3 (2xFLAG-HAUS3) (NCBI reference: XM_018267162.1)	T343	S344	149.179	TRUE
Data\Lara_220114_P1921_MR_MW_Xlink_AugminComplex_BS3_SEC_fr1_R4.raw	Intra	X.laeivs HAUS augmin like complex subunit 3 (2xFLAG-HAUS3) (NCBI reference: XM_018267162.1)	X.laeivs HAUS augmin like complex subunit 3 (2xFLAG-HAUS3) (NCBI reference: XM_018267162.1)	T343	K346	151.078	TRUE
Data\Lara_220114_P1921_MR_MW_Xlink_AugminComplex_BS3_SEC_fr1_R4.raw	Intra	X.laeivs HAUS augmin like complex subunit 3 (2xFLAG-HAUS3) (NCBI reference: XM_018267162.1)	X.laeivs HAUS augmin like complex subunit 3 (2xFLAG-HAUS3) (NCBI reference: XM_018267162.1)	T343	T349	132.672	TRUE
Data\Lara_220114_P1921_MR_MW_Xlink_AugminComplex_BS3_SEC_fr1_R4.raw	Intra	X.laeivs HAUS augmin like complex subunit 3 (2xFLAG-HAUS3) (NCBI reference: XM_018267162.1)	X.laeivs HAUS augmin like complex subunit 3 (2xFLAG-HAUS3) (NCBI reference: XM_018267162.1)	T343	T356	99.4132	TRUE
Data\Lara_220114_P1921_MR_MW_Xlink_AugminComplex_BS3_SEC_fr1_R4.raw	Intra	X.laeivs HAUS augmin like complex subunit 3 (2xFLAG-HAUS3) (NCBI reference: XM_018267162.1)	X.laeivs HAUS augmin like complex subunit 3 (2xFLAG-HAUS3) (NCBI reference: XM_018267162.1)	T343	S358	102.73	TRUE
Data\Lara_220114_P1921_MR_MW_Xlink_AugminComplex_BS3_SEC_fr1_R4.raw	Intra	X.laeivs HAUS augmin like complex subunit 3 (2xFLAG-HAUS3) (NCBI reference: XM_018267162.1)	X.laeivs HAUS augmin like complex subunit 3 (2xFLAG-HAUS3) (NCBI reference: XM_018267162.1)	T343	S360	105.412	TRUE
Data\Lara_220114_P1921_MR_MW_Xlink_AugminComplex_BS3_SEC_fr1_R4.raw	Intra	X.laeivs HAUS augmin like complex subunit 3 (2xFLAG-HAUS3) (NCBI reference: XM_018267162.1)	X.laeivs HAUS augmin like complex subunit 3 (2xFLAG-HAUS3) (NCBI reference: XM_018267162.1)	T343	K363	109.057	TRUE
Data\Lara_220114_P1921_MR_MW_Xlink_AugminComplex_BS3_SEC_fr1_R4.raw	Intra	X.laeivs HAUS augmin like complex subunit 3 (2xFLAG-HAUS3) (NCBI reference: XM_018267162.1)	X.laeivs HAUS augmin like complex subunit 3 (2xFLAG-HAUS3) (NCBI reference: XM_018267162.1)	S344	K346	148.502	TRUE
Data\Lara_220114_P1921_MR_MW_Xlink_AugminComplex_BS3_SEC_fr1_R4.raw	Intra	X.laeivs HAUS augmin like complex subunit 3 (2xFLAG-HAUS3) (NCBI reference: XM_018267162.1)	X.laeivs HAUS augmin like complex subunit 3 (2xFLAG-HAUS3) (NCBI reference: XM_018267162.1)	S344	T349	128.25	TRUE
Data\Lara_220114_P1921_MR_MW_Xlink_AugminComplex_BS3_SEC_fr1_R4.raw	Intra	X.laeivs HAUS augmin like complex subunit 3 (2xFLAG-HAUS3) (NCBI reference: XM_018267162.1)	X.laeivs HAUS augmin like complex subunit 3 (2xFLAG-HAUS3) (NCBI reference: XM_018267162.1)	S344	T356	95.2143	TRUE
Data\Lara_220114_P1921_MR_MW_Xlink_AugminComplex_BS3_SEC_fr1_R4.raw	Intra	X.laeivs HAUS augmin like complex subunit 3 (2xFLAG-HAUS3) (NCBI reference: XM_018267162.1)	X.laeivs HAUS augmin like complex subunit 3 (2xFLAG-HAUS3) (NCBI reference: XM_018267162.1)	S344	S358	100.473	TRUE
Data\Lara_220114_P1921_MR_MW_Xlink_AugminComplex_BS3_SEC_fr1_R4.raw	Intra	X.laeivs HAUS augmin like complex subunit 3 (2xFLAG-HAUS3) (NCBI reference: XM_018267162.1)	X.laeivs HAUS augmin like complex subunit 3 (2xFLAG-HAUS3) (NCBI reference: XM_018267162.1)	S344	S360	103.082	TRUE
Data\Lara_220114_P1921_MR_MW_Xlink_AugminComplex_BS3_SEC_fr1_R4.raw	Intra	X.laeivs HAUS augmin like complex subunit 3 (2xFLAG-HAUS3) (NCBI reference: XM_018267162.1)	X.laeivs HAUS augmin like complex subunit 3 (2xFLAG-HAUS3) (NCBI reference: XM_018267162.1)	S344	K363	109.023	TRUE
Data\Lara_220114_P1921_MR_MW_Xlink_AugminComplex_BS3_SEC_fr1_R4.raw	Intra	X.laeivs HAUS augmin like complex subunit 3 (2xFLAG-HAUS3) (NCBI reference: XM_018267162.1)	X.laeivs HAUS augmin like complex subunit 3 (2xFLAG-HAUS3) (NCBI reference: XM_018267162.1)	K346	T349	126.365	TRUE
Data\Lara_220114_P1921_MR_MW_Xlink_AugminComplex_BS3_SEC_fr1_R4.raw	Intra	X.laeivs HAUS augmin like complex subunit 3 (2xFLAG-HAUS3) (NCBI reference: XM_018267162.1)	X.laeivs HAUS augmin like complex subunit 3 (2xFLAG-HAUS3) (NCBI reference: XM_018267162.1)	K346	T356	95.1414	TRUE
Data\Lara_220114_P1921_MR_MW_Xlink_AugminComplex_BS3_SEC_fr1_R4.raw	Intra	X.laeivs HAUS augmin like complex subunit 3 (2xFLAG-HAUS3) (NCBI reference: XM_018267162.1)	X.laeivs HAUS augmin like complex subunit 3 (2xFLAG-HAUS3) (NCBI reference: XM_018267162.1)	K346	S358	101.042	TRUE
Data\Lara_220114_P1921_MR_MW_Xlink_AugminComplex_BS3_SEC_fr1_R4.raw	Intra	X.laeivs HAUS augmin like complex subunit 3 (2xFLAG-HAUS3) (NCBI reference: XM_018267162.1)	X.laeivs HAUS augmin like complex subunit 3 (2xFLAG-HAUS3) (NCBI reference: XM_018267162.1)	K346	S360	104.366	TRUE
Data\Lara_220114_P1921_MR_MW_Xlink_AugminComplex_BS3_SEC_fr1_R4.raw	Intra	X.laeivs HAUS augmin like complex subunit 3 (2xFLAG-HAUS3) (NCBI reference: XM_018267162.1)	X.laeivs HAUS augmin like complex subunit 3 (2xFLAG-HAUS3) (NCBI reference: XM_018267162.1)	K346	K363	110.654	TRUE
Data\Lara_220114_P1921_MR_MW_Xlink_AugminComplex_BS3_SEC_fr1_R4.raw	Intra	X.laeivs HAUS augmin like complex subunit 3 (2xFLAG-HAUS3) (NCBI reference: XM_018267162.1)	X.laeivs HAUS augmin like complex subunit 3 (2xFLAG-HAUS3) (NCBI reference: XM_018267162.1)	T349	T356	78.047	TRUE
Data\Lara_220114_P1921_MR_MW_Xlink_AugminComplex_BS3_SEC_fr1_R4.raw	Intra	X.laeivs HAUS augmin like complex subunit 3 (2xFLAG-HAUS3) (NCBI reference: XM_018267162.1)	X.laeivs HAUS augmin like complex subunit 3 (2xFLAG-HAUS3) (NCBI reference: XM_018267162.1)	T349	S358	83.0042	TRUE
Data\Lara_220114_P1921_MR_MW_Xlink_AugminComplex_BS3_SEC_fr1_R4.raw	Intra	X.laeivs HAUS augmin like complex subunit 3 (2xFLAG-HAUS3) (NCBI reference: XM_018267162.1)	X.laeivs HAUS augmin like complex subunit 3 (2xFLAG-HAUS3) (NCBI reference: XM_018267162.1)	T349	S360	85.9199	TRUE
Data\Lara_220114_P1921_MR_MW_Xlink_AugminComplex_BS3_SEC_fr1_R4.raw	Intra	X.laeivs HAUS augmin like complex subunit 3 (2xFLAG-HAUS3) (NCBI reference: XM_018267162.1)	X.laeivs HAUS augmin like complex subunit 3 (2xFLAG-HAUS3) (NCBI reference: XM_018267162.1)	T349	K363	92.0218	TRUE
Data\Lara_220114_P1921_MR_MW_Xlink_AugminComplex_BS3_SEC_fr1_R4.raw	Intra	X.laeivs HAUS augmin like complex subunit 3 (2xFLAG-HAUS3) (NCBI reference: XM_018267162.1)	X.laeivs HAUS augmin like complex subunit 3 (2xFLAG-HAUS3) (NCBI reference: XM_018267162.1)	T356	S358	58.9388	TRUE
Data\Lara_220114_P1921_MR_MW_Xlink_AugminComplex_BS3_SEC_fr1_R4.raw	Intra	X.laeivs HAUS augmin like complex subunit 3 (2xFLAG-HAUS3) (NCBI reference: XM_018267162.1)	X.laeivs HAUS augmin like complex subunit 3 (2xFLAG-HAUS3) (NCBI reference: XM_018267162.1)	T356	S360	59.949	TRUE
Data\Lara_220114_P1921_MR_MW_Xlink_AugminComplex_BS3_SEC_fr1_R4.raw	Intra	X.laeivs HAUS augmin like complex subunit 3 (2xFLAG-HAUS3) (NCBI reference: XM_018267162.1)	X.laeivs HAUS augmin like complex subunit 3 (2xFLAG-HAUS3) (NCBI reference: XM_018267162.1)	T356	K363	64.3787	TRUE
Data\Lara_220114_P1921_MR_MW_Xlink_AugminComplex_BS3_SEC_fr1_R4.raw	Intra	X.laeivs HAUS augmin like complex subunit 3 (2xFLAG-HAUS3) (NCBI reference: XM_018267162.1)	X.laeivs HAUS augmin like complex subunit 3 (2xFLAG-HAUS3) (NCBI reference: XM_018267162.1)	S358	S360	59.9547	TRUE
Data\Lara_220114_P1921_MR_MW_Xlink_AugminComplex_BS3_SEC_fr1_R4.raw	Intra	X.laeivs HAUS augmin like complex subunit 3 (2xFLAG-HAUS3) (NCBI reference: XM_018267162.1)	X.laeivs HAUS augmin like complex subunit 3 (2xFLAG-HAUS3) (NCBI reference: XM_018267162.1)	S358	K363	64.3787	TRUE
Data\Lara_220114_P1921_MR_MW_Xlink_AugminComplex_BS3_SEC_fr1_R4.raw	Intra	X.laeivs HAUS augmin like complex subunit 3 (2xFLAG-HAUS3) (NCBI reference: XM_018267162.1)	X.laeivs HAUS augmin like complex subunit 3 (2xFLAG-HAUS3) (NCBI reference: XM_018267162.1)	S360	K363	60.3556	TRUE
Data\Lara_220114_P1921_MR_MW_Xlink_AugminComplex_BS3_SEC_fr1_R4.raw	Intra	X.laeivs HAUS augmin like complex subunit 3 (2xFLAG-HAUS3) (NCBI reference: XM_018267162.1)	X.laeivs HAUS augmin like complex subunit 3 (2xFLAG-HAUS3) (NCBI reference: XM_018267162.1)	K302	K307	7.05485	TRUE
Data\Lara_220114_P1921_MR_MW_Xlink_AugminComplex_BS3_SEC_fr1_R4.raw	Intra	X.laeivs HAUS augmin like complex subunit 3 (2xFLAG-HAUS3) (NCBI reference: XM_018267162.1)	X.laeivs HAUS augmin like complex subunit 3 (2xFLAG-HAUS3) (NCBI reference: XM_018267162.1)	K302	K309	94.6447	TRUE
Data\Lara_220114_P1921_MR_MW_Xlink_AugminComplex_BS3_SEC_fr1_R4.raw	Intra	X.laeivs HAUS augmin like complex subunit 3 (2xFLAG-HAUS3) (NCBI reference: XM_018267162.1)	X.laeivs HAUS augmin like complex subunit 3 (2xFLAG-HAUS3) (NCBI reference: XM_018267162.1)	K302	S310	91.4018	TRUE
Data\Lara_220114_P1921_MR_MW_Xlink_AugminComplex_BS3_SEC_fr1_R4.raw	Intra	X.laeivs HAUS augmin like complex subunit 3 (2xFLAG-HAUS3) (NCBI reference: XM_018267162.1)	X.laeivs HAUS augmin like complex subunit 3 (2xFLAG-HAUS3) (NCBI reference: XM_018267162.1)	K302	S312	89.6706	TRUE
Data\Lara_220114_P1921_MR_MW_Xlink_AugminComplex_BS3_SEC_fr1_R4.raw	Intra	X.laeivs HAUS augmin like complex subunit 3 (2xFLAG-HAUS3) (NCBI reference: XM_018267162.1)	X.laeivs HAUS augmin like complex subunit 3 (2xFLAG-HAUS3) (NCBI reference: XM_018267162.1)	K302	K314	87.1668	TRUE
Data\Lara_220114_P1921_MR_MW_Xlink_AugminComplex_BS3_SEC_fr1_R4.raw	Intra	X.laeivs HAUS augmin like complex subunit 3 (2xFLAG-HAUS3) (NCBI reference: XM_018267162.1)	X.laeivs HAUS augmin like complex subunit 3 (2xFLAG-HAUS3) (NCBI reference: XM_018267162.1)	K302	S325	12.1019	TRUE
Data\Lara_220114_P1921_MR_MW_Xlink_AugminComplex_BS3_SEC_fr1_R4.raw	Intra	X.laeivs HAUS augmin like complex subunit 3 (2xFLAG-HAUS3) (NCBI reference: XM_018267162.1)	X.laeivs HAUS augmin like complex subunit 3 (2xFLAG-HAUS3) (NCBI reference: XM_018267162.1)	K307	K309	13.57	TRUE
Data\Lara_220114_P1921_MR_MW_Xlink_AugminComplex_BS3_SEC_fr1_R4.raw	Intra	X.laeivs HAUS augmin like complex subunit 3 (2xFLAG-HAUS3) (NCBI reference: XM_018267162.1)	X.laeivs HAUS augmin like complex subunit 3 (2xFLAG-HAUS3) (NCBI reference: XM_018267162.1)	K307	S310	13.57	TRUE
Data\Lara_220114_P1921_MR_MW_Xlink_AugminComplex_BS3_SEC_fr1_R4.raw	Intra	X.laeivs HAUS augmin like complex subunit 3 (2xFLAG-HAUS3) (NCBI reference: XM_018267162.1)	X.laeivs HAUS augmin like complex subunit 3 (2xFLAG-HAUS3) (NCBI reference: XM_018267162.1)	K307	S312	13.57	TRUE
Data\Lara_220114_P1921_MR_MW_Xlink_AugminComplex_BS3_SEC_fr1_R4.raw	Intra	X.laeivs HAUS augmin like complex subunit 3 (2xFLAG-HAUS3) (NCBI reference: XM_018267162.1)	X.laeivs HAUS augmin like complex subunit 3 (2xFLAG-HAUS3) (NCBI reference: XM_018267162.1)	K307	K314	13.57	TRUE
Data\Lara_220114_P1921_MR_MW_Xlink_AugminComplex_BS3_SEC_fr1_R4.raw	Intra	X.laeivs HAUS augmin like complex subunit 3 (2xFLAG-HAUS3) (NCBI reference: XM_018267162.1)	X.laeivs HAUS augmin like complex subunit 3 (2xFLAG-HAUS3) (NCBI reference: XM_018267162.1)	K307	S325	1.39073	TRUE
Data\Lara_220114_P1921_MR_MW_Xlink_AugminComplex_BS3_SEC_fr1_R4.raw	Intra	X.laeivs HAUS augmin like complex subunit 3 (2xFLAG-HAUS3) (NCBI reference: XM_018267162.1)	X.laeivs HAUS augmin like complex subunit 3 (2xFLAG-HAUS3) (NCBI reference: XM_018267162.1)	K309	S310	13.57	TRUE
Data\Lara_220114_P1921_MR_MW_Xlink_AugminComplex_BS3_SEC_fr1_R4.raw	Intra	X.laeivs HAUS augmin like complex subunit 3 (2xFLAG-HAUS3) (NCBI reference: XM_018267162.1)	X.laeivs HAUS augmin like complex subunit 3 (2xFLAG-HAUS3) (NCBI reference: XM_018267162.1)	K309	S312	13.57	TRUE
Data\Lara_220114_P1921_MR_MW_Xlink_AugminComplex_BS3_SEC_fr1_R4.raw	Intra	X.laeivs HAUS augmin like complex subunit 3 (2xFLAG-HAUS3) (NCBI reference: XM_018267162.1)	X.laeivs HAUS augmin like complex subunit 3 (2xFLAG-HAUS3) (NCBI reference: XM_018267162.1)	K309	K314	13.57	TRUE
Data\Lara_220114_P1921_MR_MW_Xlink_AugminComplex_BS3_SEC_fr1_R4.raw	Intra	X.laeivs HAUS augmin like complex subunit 3 (2xFLAG-HAUS3) (NCBI reference: XM_018267162.1)	X.laeivs HAUS augmin like complex subunit 3 (2xFLAG-HAUS3) (NCBI reference: XM_018267162.1)	K309	S325	1.39073	TRUE
Data\Lara_220114_P1921_MR_MW_Xlink_AugminComplex_BS3_SEC_fr1_R4.raw	Intra	X.laeivs HAUS augmin like complex subunit 3 (2xFLAG-HAUS3) (NCBI reference: XM_018267162.1)	X.laeivs HAUS augmin like complex subunit 3 (2xFLAG-HAUS3) (NCBI reference: XM_018267162.1)	S310	S312	13.57	TRUE
Data\Lara_220114_P1921_MR_MW_Xlink_AugminComplex_BS3_SEC_fr1_R4.raw	Intra	X.laeivs HAUS augmin like complex subunit 3 (2xFLAG-HAUS3) (NCBI reference: XM_018267162.1)	X.laeivs HAUS augmin like complex subunit 3 (2xFLAG-HAUS3) (NCBI reference: XM_018267162.1)	S310	K314	13.57	TRUE
Data\Lara_220114_P1921_MR_MW_Xlink_AugminComplex_BS3_SEC_fr1_R4.raw	Intra	X.laeivs HAUS augmin like complex subunit 3 (2xFLAG-HAUS3) (NCBI reference: XM_018267162.1)	X.laeivs HAUS augmin like complex subunit 3 (2xFLAG-HAUS3) (NCBI reference: XM_018267162.1)	S310	S325	1.39073	TRUE
Data\Lara_220114_P1921_MR_MW_Xlink_AugminComplex_BS3_SEC_fr1_R4.raw	Intra	X.laeivs HAUS augmin like complex subunit 3 (2xFLAG-HAUS3) (NCBI reference: XM_018267162.1)	X.laeivs HAUS augmin like complex subunit 3 (2xFLAG-HAUS3) (NCBI reference: XM_018267162.1)	S312	K314	13.57	TRUE
Data\Lara_220114_P1921_MR_MW_Xlink_AugminComplex_BS3_SEC_fr1_R4.raw	Intra	X.laeivs HAUS augmin like complex subunit 3 (2xFLAG-HAUS3) (NCBI reference: XM_018267162.1)	X.laeivs HAUS augmin like complex subunit 3 (2xFLAG-HAUS3) (NCBI reference: XM_018267162.1)	S312	S325	1.39073	TRUE
Data\Lara_220114_P1921_MR_MW_Xlink_AugminComplex_BS3_SEC_fr1_R4.raw	Intra	X.laeivs HAUS augmin like complex subunit 3 (2xFLAG-HAUS3) (NCBI reference: XM_018267162.1)	X.laeivs HAUS augmin like complex subunit 3 (2xFLAG-HAUS3) (NCBI reference: XM_018267162.1)	K314	S325	1.39073	TRUE
Data\Lara_220114_P1921_MR_MW_Xlink_AugminComplex_BS3_SEC_fr1_R4.raw	Intra	X.laeivs HAUS augmin like complex subunit 5 (HAUS5) (NCBI reference: XM_018226568.1)	X.laeivs HAUS augmin like complex subunit 5 (HAUS5) (NCBI reference: XM_018226568.1)	K422	K423	60.1037	TRUE
Data\Lara_220114_P1921_MR_MW_Xlink_AugminComplex_BS3_SEC_fr1_R4.raw	Intra	X.laeivs HAUS augmin like complex subunit 5 (HAUS5) (NCBI reference: XM_018226568.1)	X.laeivs HAUS augmin like complex subunit 5 (HAUS5) (NCBI reference: XM_018226568.1)	K422	K425	60.1037	TRUE
Data\Lara_220114_P1921_MR_MW_Xlink_AugminComplex_BS3_SEC_fr1_R4.raw	Intra	X.laeivs HAUS augmin like complex subunit 5 (HAUS5) (NCBI reference: XM_018226568.1)	X.laeivs HAUS augmin like complex subunit 5 (HAUS5) (NCBI reference: XM_018226568.1)	K422	K432	124.537	TRUE
Data\Lara_220114_P1921_MR_MW_Xlink_AugminComplex_BS3_SEC_fr1_R4.raw	Intra	X.laeivs HAUS augmin like complex subunit 5 (HAUS5) (NCBI reference: XM_018226568.1)	X.laeivs HAUS augmin like complex subunit 5 (HAUS5) (NCBI reference: XM_018226568.1)	K422	S435	114.188	TRUE
Data\Lara_220114_P1921_MR_MW_Xlink_AugminComplex_BS3_SEC_fr1_R4.raw	Intra	X.laeivs HAUS augmin like complex subunit 5 (HAUS5) (NCBI reference: XM_018226568.1)	X.laeivs HAUS augmin like complex subunit 5 (HAUS5) (NCBI reference: XM_018226568.1)	K422	S436	109.467	TRUE
Data\Lara_220114_P1921_MR_MW_Xlink_AugminComplex_BS3_SEC_fr1_R4.raw	Intra	X.laeivs HAUS augmin like complex subunit 5 (HAUS5) (NCBI reference: XM_018226568.1)	X.laeivs HAUS augmin like complex subunit 5 (HAUS5) (NCBI reference: XM_018226568.1)	K422	S437	104.839	TRUE
Data\Lara_220114_P1921_MR_MW_Xlink_AugminComplex_BS3_SEC_fr1_R4.raw	Intra	X.laeivs HAUS augmin like complex subunit 5 (HAUS5) (NCBI reference: XM_018226568.1)	X.laeivs HAUS augmin like complex subunit 5 (HAUS5) (NCBI reference: XM_018226568.1)	K422	K438	33.7549	TRUE
Data\Lara_220114_P1921_MR_MW_Xlink_AugminComplex_BS3_SEC_fr1_R4.raw	Intra	X.laeivs HAUS augmin like complex subunit 5 (HAUS5) (NCBI reference: XM_018226568.1)	X.laeivs HAUS augmin like complex subunit 5 (HAUS5) (NCBI reference: XM_018226568.1)	K422	S439	33.7549	TRUE
Data\Lara_220114_P1921_MR_MW_Xlink_AugminComplex_BS3_SEC_fr1_R4.raw	Intra	X.laeivs HAUS augmin like complex subunit 5 (HAUS5) (NCBI reference: XM_018226568.1)	X.laeivs HAUS augmin like complex subunit 5 (HAUS5) (NCBI reference: XM_018226568.1)	K423	K425	62.3097	TRUE
Data\Lara_220114_P1921_MR_MW_Xlink_AugminComplex_BS3_SEC_fr1_R4.raw	Intra	X.laeivs HAUS augmin like complex subunit 5 (HAUS5) (NCBI reference: XM_018226568.1)	X.laeivs HAUS augmin like complex subunit 5 (HAUS5) (NCBI reference: XM_018226568.1)	K423	K432	62.312	TRUE
Data\Lara_220114_P1921_MR_MW_Xlink_AugminComplex_BS3_SEC_fr1_R4.raw	Intra	X.laeivs HAUS augmin like complex subunit 5 (HAUS5) (NCBI reference: XM_018226568.1)	X.laeivs HAUS augmin like complex subunit 5 (HAUS5) (NCBI reference: XM_018226568.1)	K423	S435	54.0686	TRUE
Data\Lara_220114_P1921_MR_MW_Xlink_AugminComplex_BS3_SEC_fr1_R4.raw	Intra	X.laeivs HAUS augmin like complex subunit 5 (HAUS5) (NCBI reference: XM_018226568.1)	X.laeivs HAUS augmin like complex subunit 5 (HAUS5) (NCBI reference: XM_018226568.1)	K423	S436	50.75	TRUE
Data\Lara_220114_P1921_MR_MW_Xlink_AugminComplex_BS3_SEC_fr1_R4.raw	Intra	X.laeivs HAUS augmin like complex subunit 5 (HAUS5) (NCBI reference: XM_018226568.1)	X.laeivs HAUS augmin like complex subunit 5 (HAUS5) (NCBI reference: XM_018226568.1)	K423	S437	47.5468	TRUE
Data\Lara_220114_P1921_MR_MW_Xlink_AugminComplex_BS3_SEC_fr1_R4.raw	Intra	X.laeivs HAUS augmin like complex subunit 5 (HAUS5) (NCBI reference: XM_018226568.1)	X.laeivs HAUS augmin like complex subunit 5 (HAUS5) (NCBI reference: XM_018226568.1)	K423	K438	33.7549	TRUE
Data\Lara_220114_P1921_MR_MW_Xlink_AugminComplex_BS3_SEC_fr1_R4.raw	Intra	X.laeivs HAUS augmin like complex subunit 5 (HAUS5) (NCBI reference: XM_018226568.1)	X.laeivs HAUS augmin like complex subunit 5 (HAUS5) (NCBI reference: XM_018226568.1)	K423	S439	33.7549	TRUE
Data\Lara_220114_P1921_MR_MW_Xlink_AugminComplex_BS3_SEC_fr1_R4.raw	Intra	X.laeivs HAUS augmin like complex subunit 5 (HAUS5) (NCBI reference: XM_018226568.1)	X.laeivs HAUS augmin like complex subunit 5 (HAUS5) (NCBI reference: XM_018226568.1)	K425	K432	62.312	TRUE
Data\Lara_220114_P1921_MR_MW_Xlink_AugminComplex_BS3_SEC_fr1_R4.raw	Intra	X.laeivs HAUS augmin like complex subunit 5 (HAUS5) (NCBI reference: XM_018226568.1)	X.laeivs HAUS augmin like complex subunit 5 (HAUS5) (NCBI reference: XM_018226568.1)	K425	S435	54.0686	TRUE
Data\Lara_220114_P1921_MR_MW_Xlink_AugminComplex_BS3_SEC_fr1_R4.raw	Intra	X.laeivs HAUS augmin like complex subunit 5 (HAUS5) (NCBI reference: XM_018226568.1)	X.laeivs HAUS augmin like complex subunit 5 (HAUS5) (NCBI reference: XM_018226568.1)	K425	S436	50.75	TRUE
Data\Lara_220114_P1921_MR_MW_Xlink_AugminComplex_BS3_SEC_fr1_R4.raw	Intra	X.laeivs HAUS augmin like complex subunit 5 (HAUS5) (NCBI reference: XM_018226568.1)	X.laeivs HAUS augmin like complex subunit 5 (HAUS5) (NCBI reference: XM_018226568.1)	K425	S437	47.5468	TRUE
Data\Lara_220114_P1921_MR_MW_Xlink_AugminComplex_BS3_SEC_fr1_R4.raw	Intra	X.laeivs HAUS augmin like complex subunit 5 (HAUS5) (NCBI reference: XM_018226568.1)	X.laeivs HAUS augmin like complex subunit 5 (HAUS5) (NCBI reference: XM_018226568.1)	K425	K438	33.7549	TRUE
Data\Lara_220114_P1921_MR_MW_Xlink_AugminComplex_BS3_SEC_fr1_R4.raw	Intra	X.laeivs HAUS augmin like complex subunit 5 (HAUS5) (NCBI reference: XM_018226568.1)	X.laeivs HAUS augmin like complex subunit 5 (HAUS5) (NCBI reference: XM_018226568.1)	K425	S439	33.7549	TRUE
Data\Lara_220114_P1921_MR_MW_Xlink_AugminComplex_BS3_SEC_fr1_R4.raw	Intra	X.laeivs HAUS augmin like complex subunit 5 (HAUS5) (NCBI reference: XM_018226568.1)	X.laeivs HAUS augmin like complex subunit 5 (HAUS5) (NCBI reference: XM_018226568.1)	K432	S435	60.1436	TRUE
Data\Lara_220114_P1921_MR_MW_Xlink_AugminComplex_BS3_SEC_fr1_R4.raw	Intra	X.laeivs HAUS augmin like complex subunit 5 (HAUS5) (NCBI reference: XM_018226568.1)	X.laeivs HAUS augmin like complex subunit 5 (HAUS5) (NCBI reference: XM_018226568.1)	K432	S436	57.1788	TRUE
Data\Lara_220114_P1921_MR_MW_Xlink_AugminComplex_BS3_SEC_fr1_R4.raw	Intra	X.laeivs HAUS augmin like complex subunit 5 (HAUS5) (NCBI reference: XM_018226568.1)	X.laeivs HAUS augmin like complex subunit 5 (HAUS5) (NCBI reference: XM_018226568.1)	K432	S437	54.3558	TRUE
Data\Lara_220114_P1921_MR_MW_Xlink_AugminComplex_BS3_SEC_fr1_R4.raw	Intra	X.laeivs HAUS augmin like complex subunit 5 (HAUS5) (NCBI reference: XM_018226568.1)	X.laeivs HAUS augmin like complex subunit 5 (HAUS5) (NCBI reference: XM_018226568.1)	K432	K438	42.8163	TRUE
Data\Lara_220114_P1921_MR_MW_Xlink_AugminComplex_BS3_SEC_fr1_R4.raw	Intra	X.laeivs HAUS augmin like complex subunit 5 (HAUS5) (NCBI reference: XM_018226568.1)	X.laeivs HAUS augmin like complex subunit 5 (HAUS5) (NCBI reference: XM_018226568.1)	K432	S439	42.8163	TRUE
Data\Lara_220114_P1921_MR_MW_Xlink_AugminComplex_BS3_SEC_fr1_R4.raw	Intra	X.laeivs HAUS augmin like complex subunit 5 (HAUS5) (NCBI reference: XM_018226568.1)	X.laeivs HAUS augmin like complex subunit 5 (HAUS5) (NCBI reference: XM_018226568.1)	S435	S436	57.1788	TRUE
Data\Lara_220114_P1921_MR_MW_Xlink_AugminComplex_BS3_SEC_fr1_R4.raw	Intra	X.laeivs HAUS augmin like complex subunit 5 (HAUS5) (NCBI reference: XM_018226568.1)	X.laeivs HAUS augmin like complex subunit 5 (HAUS5) (NCBI reference: XM_018226568.1)	S435	S437	54.3558	TRUE
Data\Lara_220114_P1921_MR_MW_Xlink_AugminComplex_BS3_SEC_fr1_R4.raw	Intra	X.laeivs HAUS augmin like complex subunit 5 (HAUS5) (NCBI reference: XM_018226568.1)	X.laeivs HAUS augmin like complex subunit 5 (HAUS5) (NCBI reference: XM_018226568.1)	S435	K438	42.8163	TRUE
Data\Lara_220114_P1921_MR_MW_Xlink_AugminComplex_BS3_SEC_fr1_R4.raw	Intra	X.laeivs HAUS augmin like complex subunit 5 (HAUS5) (NCBI reference: XM_018226568.1)	X.laeivs HAUS augmin like complex subunit 5 (HAUS5) (NCBI reference: XM_018226568.1)	S435	S439	42.8163	TRUE
Data\Lara_220114_P1921_MR_MW_Xlink_AugminComplex_BS3_SEC_fr1_R4.raw	Intra	X.laeivs HAUS augmin like complex subunit 5 (HAUS5) (NCBI reference: XM_018226568.1)	X.laeivs HAUS augmin like complex subunit 5 (HAUS5) (NCBI reference: XM_018226568.1)	S436	S437	54.3558	TRUE
Data\Lara_220114_P1921_MR_MW_Xlink_AugminComplex_BS3_SEC_fr1_R4.raw	Intra	X.laeivs HAUS augmin like complex subunit 5 (HAUS5) (NCBI reference: XM_018226568.1)	X.laeivs HAUS augmin like complex subunit 5 (HAUS5) (NCBI reference: XM_018226568.1)	S436	K438	42.8163	TRUE
Data\Lara_220114_P1921_MR_MW_Xlink_AugminComplex_BS3_SEC_fr1_R4.raw	Intra	X.laeivs HAUS augmin like complex subunit 5 (HAUS5) (NCBI reference: XM_018226568.1)	X.laeivs HAUS augmin like complex subunit 5 (HAUS5) (NCBI reference: XM_018226568.1)	S436	S439	42.8163	TRUE
Data\Lara_220114_P1921_MR_MW_Xlink_AugminComplex_BS3_SEC_fr1_R4.raw	Intra	X.laeivs HAUS augmin like complex subunit 5 (HAUS5) (NCBI reference: XM_018226568.1)	X.laeivs HAUS augmin like complex subunit 5 (HAUS5) (NCBI reference: XM_018226568.1)	S437	K438	42.8163	TRUE
Data\Lara_220114_P1921_MR_MW_Xlink_AugminComplex_BS3_SEC_fr1_R4.raw	Intra	X.laeivs HAUS augmin like complex subunit 5 (HAUS5) (NCBI reference: XM_018226568.1)	X.laeivs HAUS augmin like complex subunit 5 (HAUS5) (NCBI reference: XM_018226568.1)	S437	S439	42.8163	TRUE
Data\Lara_220114_P1921_MR_MW_Xlink_AugminComplex_BS3_SEC_fr1_R4.raw	Intra	X.laeivs HAUS augmin like complex subunit 5 (HAUS5) (NCBI reference: XM_018226568.1)	X.laeivs HAUS augmin like complex subunit 5 (HAUS5) (NCBI reference: XM_018226568.1)	K438	S439	42.8163	TRUE
Data\Lara_220114_P1921_MR_MW_Xlink_AugminComplex_BS3_SEC_fr1_R4.raw	Intra	X.laeivs HAUS augmin like complex subunit 1 (Haus1-EGFP-8xHIS) (NCBI reference: XM_018267162.1)		K234		2.68733	TRUE
Data\Lara_220114_P1921_MR_MW_Xlink_AugminComplex_BS3_SEC_fr1_R4.raw	Intra	X.laeivs HAUS augmin like complex subunit 1 (Haus1-EGFP-8xHIS) (NCBI reference: XM_018267162.1)		S237		1.93946	TRUE
Data\Lara_220114_P1921_MR_MW_Xlink_AugminComplex_BS3_SEC_fr1_R4.raw	Intra	X.laeivs HAUS augmin like complex subunit 1 (Haus1-EGFP-8xHIS) (NCBI reference: XM_018267162.1)		Y238		1.93946	TRUE
Data\Lara_220114_P1921_MR_MW_Xlink_AugminComplex_BS3_SEC_fr1_R4.raw	Intra	X.laeivs HAUS augmin like complex subunit 1 (Haus1-EGFP-8xHIS) (NCBI reference: XM_018267162.1)		S246		35.6881	TRUE
Data\Lara_220114_P1921_MR_MW_Xlink_AugminComplex_BS3_SEC_fr1_R4.raw	Intra	X.laeivs HAUS augmin like complex subunit 1 (Haus1-EGFP-8xHIS) (NCBI reference: XM_018267162.1)		K249		51.8387	TRUE
Data\Lara_220114_P1921_MR_MW_Xlink_AugminComplex_BS3_SEC_fr1_R4.raw	Intra	X.laeivs HAUS augmin like complex subunit 1 (Haus1-EGFP-8xHIS) (NCBI reference: XM_018267162.1)		K251		67.846	TRUE
Data\Lara_220114_P1921_MR_MW_Xlink_AugminComplex_BS3_SEC_fr1_R4.raw	Intra	X.laeivs HAUS augmin like complex subunit 1 (Haus1-EGFP-8xHIS) (NCBI reference: XM_018267162.1)		K520		10.9198	TRUE
Data\Lara_220114_P1921_MR_MW_Xlink_AugminComplex_BS3_SEC_fr1_R4.raw	Intra	X.laeivs HAUS augmin like complex subunit 5 (HAUS5) (NCBI reference: XM_018226568.1)		T109		42.469	TRUE
Data\Lara_220114_P1921_MR_MW_Xlink_AugminComplex_BS3_SEC_fr1_R4.raw	Intra	X.laeivs HAUS augmin like complex subunit 3 (2xFLAG-HAUS3) (NCBI reference: XM_018267162.1)		T452		3.55874	TRUE
Data\Lara_220114_P1921_MR_MW_Xlink_AugminComplex_BS3_SEC_fr1_R4.raw	Intra	X.laeivs HAUS augmin like complex subunit 3 (2xFLAG-HAUS3) (NCBI reference: XM_018267162.1)		S455		13.4292	TRUE
Data\Lara_220114_P1921_MR_MW_Xlink_AugminComplex_BS3_SEC_fr1_R4.raw	Intra	X.laeivs HAUS augmin like complex subunit 3 (2xFLAG-HAUS3) (NCBI reference: XM_018267162.1)		S461		18.3633	TRUE
Data\Lara_220114_P1921_MR_MW_Xlink_AugminComplex_BS3_SEC_fr1_R4.raw	Intra	X.laeivs HAUS augmin like complex subunit 3 (2xFLAG-HAUS3) (NCBI reference: XM_018267162.1)		S463		23.7775	TRUE
Data\Lara_220114_P1921_MR_MW_Xlink_AugminComplex_BS3_SEC_fr1_R4.raw	Intra	X.laeivs HAUS augmin like complex subunit 3 (2xFLAG-HAUS3) (NCBI reference: XM_018267162.1)		K464		23.7775	TRUE
Data\Lara_220114_P1921_MR_MW_Xlink_AugminComplex_BS3_SEC_fr1_R4.raw	Intra	X.laeivs HAUS augmin like complex subunit 5 (HAUS5) (NCBI reference: XM_018226568.1)	X.laeivs HAUS augmin like complex subunit 5 (HAUS5) (NCBI reference: XM_018226568.1)	T575	T579	6.13799	TRUE
Data\Lara_220114_P1921_MR_MW_Xlink_AugminComplex_BS3_SEC_fr1_R4.raw	Intra	X.laeivs HAUS augmin like complex subunit 4 (HAUS4) (NCBI reference: NM_001096090.1)		S248		1.30432	TRUE
Data\Lara_220114_P1921_MR_MW_Xlink_AugminComplex_BS3_SEC_fr1_R4.raw	Intra	X.laeivs HAUS augmin like complex subunit 4 (HAUS4) (NCBI reference: NM_001096090.1)		Y257		8.4937	TRUE
Data\Lara_220114_P1921_MR_MW_Xlink_AugminComplex_BS3_SEC_fr1_R4.raw	Intra	X.laeivs HAUS augmin like complex subunit 4 (HAUS4) (NCBI reference: NM_001096090.1)		K261		8.4937	TRUE
Data\Lara_220114_P1921_MR_MW_Xlink_AugminComplex_BS3_SEC_fr1_R4.raw	Intra	X.laeivs HAUS augmin like complex subunit 4 (HAUS4) (NCBI reference: NM_001096090.1)		S262		8.4937	TRUE
Data\Lara_220114_P1921_MR_MW_Xlink_AugminComplex_BS3_SEC_fr1_R4.raw	Intra	X.laeivs HAUS augmin like complex subunit 4 (HAUS4) (NCBI reference: NM_001096090.1)		K268		8.4937	TRUE
Data\Lara_220114_P1921_MR_MW_Xlink_AugminComplex_BS3_SEC_fr1_R4.raw	Intra	X.laeivs HAUS augmin like complex subunit 5 (HAUS5) (NCBI reference: XM_018226568.1)	X.laeivs HAUS augmin like complex subunit 5 (HAUS5) (NCBI reference: XM_018226568.1)	K400	K404	51.0311	TRUE
Data\Lara_220114_P1921_MR_MW_Xlink_AugminComplex_BS3_SEC_fr1_R4.raw	Intra	X.laeivs HAUS augmin like complex subunit 5 (HAUS5) (NCBI reference: XM_018226568.1)	X.laeivs HAUS augmin like complex subunit 5 (HAUS5) (NCBI reference: XM_018226568.1)	K400	K422	14.3058	TRUE
Data\Lara_220114_P1921_MR_MW_Xlink_AugminComplex_BS3_SEC_fr1_R4.raw	Intra	X.laeivs HAUS augmin like complex subunit 5 (HAUS5) (NCBI reference: XM_018226568.1)	X.laeivs HAUS augmin like complex subunit 5 (HAUS5) (NCBI reference: XM_018226568.1)	K400	K423	3.54433	TRUE
Data\Lara_220114_P1921_MR_MW_Xlink_AugminComplex_BS3_SEC_fr1_R4.raw	Intra	X.laeivs HAUS augmin like complex subunit 5 (HAUS5) (NCBI reference: XM_018226568.1)	X.laeivs HAUS augmin like complex subunit 5 (HAUS5) (NCBI reference: XM_018226568.1)	K400	K425	3.54433	TRUE
Data\Lara_220114_P1921_MR_MW_Xlink_AugminComplex_BS3_SEC_fr1_R4.raw	Intra	X.laeivs HAUS augmin like complex subunit 5 (HAUS5) (NCBI reference: XM_018226568.1)	X.laeivs HAUS augmin like complex subunit 5 (HAUS5) (NCBI reference: XM_018226568.1)	K400	K432	3.58352	TRUE
Data\Lara_220114_P1921_MR_MW_Xlink_AugminComplex_BS3_SEC_fr1_R4.raw	Intra	X.laeivs HAUS augmin like complex subunit 5 (HAUS5) (NCBI reference: XM_018226568.1)	X.laeivs HAUS augmin like complex subunit 5 (HAUS5) (NCBI reference: XM_018226568.1)	K400	S435	3.58352	TRUE
Data\Lara_220114_P1921_MR_MW_Xlink_AugminComplex_BS3_SEC_fr1_R4.raw	Intra	X.laeivs HAUS augmin like complex subunit 5 (HAUS5) (NCBI reference: XM_018226568.1)	X.laeivs HAUS augmin like complex subunit 5 (HAUS5) (NCBI reference: XM_018226568.1)	K400	S436	3.58352	TRUE
Data\Lara_220114_P1921_MR_MW_Xlink_AugminComplex_BS3_SEC_fr1_R4.raw	Intra	X.laeivs HAUS augmin like complex subunit 5 (HAUS5) (NCBI reference: XM_018226568.1)	X.laeivs HAUS augmin like complex subunit 5 (HAUS5) (NCBI reference: XM_018226568.1)	K400	S437	3.58352	TRUE
Data\Lara_220114_P1921_MR_MW_Xlink_AugminComplex_BS3_SEC_fr1_R4.raw	Intra	X.laeivs HAUS augmin like complex subunit 5 (HAUS5) (NCBI reference: XM_018226568.1)	X.laeivs HAUS augmin like complex subunit 5 (HAUS5) (NCBI reference: XM_018226568.1)	K404	K422	14.3058	TRUE
Data\Lara_220114_P1921_MR_MW_Xlink_AugminComplex_BS3_SEC_fr1_R4.raw	Intra	X.laeivs HAUS augmin like complex subunit 5 (HAUS5) (NCBI reference: XM_018226568.1)	X.laeivs HAUS augmin like complex subunit 5 (HAUS5) (NCBI reference: XM_018226568.1)	K404	K423	3.54433	TRUE
Data\Lara_220114_P1921_MR_MW_Xlink_AugminComplex_BS3_SEC_fr1_R4.raw	Intra	X.laeivs HAUS augmin like complex subunit 5 (HAUS5) (NCBI reference: XM_018226568.1)	X.laeivs HAUS augmin like complex subunit 5 (HAUS5) (NCBI reference: XM_018226568.1)	K404	K425	3.54433	TRUE
Data\Lara_220114_P1921_MR_MW_Xlink_AugminComplex_BS3_SEC_fr1_R4.raw	Intra	X.laeivs HAUS augmin like complex subunit 5 (HAUS5) (NCBI reference: XM_018226568.1)	X.laeivs HAUS augmin like complex subunit 5 (HAUS5) (NCBI reference: XM_018226568.1)	K404	K432	3.58352	TRUE
Data\Lara_220114_P1921_MR_MW_Xlink_AugminComplex_BS3_SEC_fr1_R4.raw	Intra	X.laeivs HAUS augmin like complex subunit 5 (HAUS5) (NCBI reference: XM_018226568.1)	X.laeivs HAUS augmin like complex subunit 5 (HAUS5) (NCBI reference: XM_018226568.1)	K404	S435	3.58352	TRUE
Data\Lara_220114_P1921_MR_MW_Xlink_AugminComplex_BS3_SEC_fr1_R4.raw	Intra	X.laeivs HAUS augmin like complex subunit 5 (HAUS5) (NCBI reference: XM_018226568.1)	X.laeivs HAUS augmin like complex subunit 5 (HAUS5) (NCBI reference: XM_018226568.1)	K404	S436	3.58352	TRUE
Data\Lara_220114_P1921_MR_MW_Xlink_AugminComplex_BS3_SEC_fr1_R4.raw	Intra	X.laeivs HAUS augmin like complex subunit 5 (HAUS5) (NCBI reference: XM_018226568.1)	X.laeivs HAUS augmin like complex subunit 5 (HAUS5) (NCBI reference: XM_018226568.1)	K404	S437	3.58352	TRUE
Data\Lara_220114_P1921_MR_MW_Xlink_AugminComplex_BS3_SEC_fr1_R4.raw	Intra	X.laeivs HAUS augmin like complex subunit 4 (HAUS4) (NCBI reference: NM_001096090.1)	X.laeivs HAUS augmin like complex subunit 4 (HAUS4) (NCBI reference: NM_001096090.1)	T295	K301	8.93854	TRUE
Data\Lara_220114_P1921_MR_MW_Xlink_AugminComplex_BS3_SEC_fr1_R4.raw	Intra	X.laeivs HAUS augmin like complex subunit 4 (HAUS4) (NCBI reference: NM_001096090.1)	X.laeivs HAUS augmin like complex subunit 4 (HAUS4) (NCBI reference: NM_001096090.1)	T295	K302	8.93854	TRUE
Data\Lara_220114_P1921_MR_MW_Xlink_AugminComplex_BS3_SEC_fr1_R4.raw	Intra	X.laeivs HAUS augmin like complex subunit 4 (HAUS4) (NCBI reference: NM_001096090.1)	X.laeivs HAUS augmin like complex subunit 4 (HAUS4) (NCBI reference: NM_001096090.1)	T295	K304	8.93854	TRUE
Data\Lara_220114_P1921_MR_MW_Xlink_AugminComplex_BS3_SEC_fr1_R4.raw	Intra	X.laeivs HAUS augmin like complex subunit 4 (HAUS4) (NCBI reference: NM_001096090.1)	X.laeivs HAUS augmin like complex subunit 4 (HAUS4) (NCBI reference: NM_001096090.1)	T295	S308	1.27032	TRUE
Data\Lara_220114_P1921_MR_MW_Xlink_AugminComplex_BS3_SEC_fr1_R4.raw	Intra	X.laeivs HAUS augmin like complex subunit 4 (HAUS4) (NCBI reference: NM_001096090.1)	X.laeivs HAUS augmin like complex subunit 4 (HAUS4) (NCBI reference: NM_001096090.1)	T295	T309	2.77145	TRUE
Data\Lara_220114_P1921_MR_MW_Xlink_AugminComplex_BS3_SEC_fr1_R4.raw	Intra	X.laeivs HAUS augmin like complex subunit 4 (HAUS4) (NCBI reference: NM_001096090.1)	X.laeivs HAUS augmin like complex subunit 4 (HAUS4) (NCBI reference: NM_001096090.1)	T295	S310	3.04436	TRUE
Data\Lara_220114_P1921_MR_MW_Xlink_AugminComplex_BS3_SEC_fr1_R4.raw	Intra	X.laeivs HAUS augmin like complex subunit 4 (HAUS4) (NCBI reference: NM_001096090.1)	X.laeivs HAUS augmin like complex subunit 4 (HAUS4) (NCBI reference: NM_001096090.1)	K301	K302	50.3312	TRUE
Data\Lara_220114_P1921_MR_MW_Xlink_AugminComplex_BS3_SEC_fr1_R4.raw	Intra	X.laeivs HAUS augmin like complex subunit 4 (HAUS4) (NCBI reference: NM_001096090.1)	X.laeivs HAUS augmin like complex subunit 4 (HAUS4) (NCBI reference: NM_001096090.1)	K301	K304	50.3312	TRUE
Data\Lara_220114_P1921_MR_MW_Xlink_AugminComplex_BS3_SEC_fr1_R4.raw	Intra	X.laeivs HAUS augmin like complex subunit 4 (HAUS4) (NCBI reference: NM_001096090.1)	X.laeivs HAUS augmin like complex subunit 4 (HAUS4) (NCBI reference: NM_001096090.1)	K301	S308	35.3823	TRUE
Data\Lara_220114_P1921_MR_MW_Xlink_AugminComplex_BS3_SEC_fr1_R4.raw	Intra	X.laeivs HAUS augmin like complex subunit 4 (HAUS4) (NCBI reference: NM_001096090.1)	X.laeivs HAUS augmin like complex subunit 4 (HAUS4) (NCBI reference: NM_001096090.1)	K301	T309	31.7972	TRUE
Data\Lara_220114_P1921_MR_MW_Xlink_AugminComplex_BS3_SEC_fr1_R4.raw	Intra	X.laeivs HAUS augmin like complex subunit 4 (HAUS4) (NCBI reference: NM_001096090.1)	X.laeivs HAUS augmin like complex subunit 4 (HAUS4) (NCBI reference: NM_001096090.1)	K301	S310	28.281	TRUE
Data\Lara_220114_P1921_MR_MW_Xlink_AugminComplex_BS3_SEC_fr1_R4.raw	Intra	X.laeivs HAUS augmin like complex subunit 4 (HAUS4) (NCBI reference: NM_001096090.1)	X.laeivs HAUS augmin like complex subunit 4 (HAUS4) (NCBI reference: NM_001096090.1)	K302	K304	50.3312	TRUE
Data\Lara_220114_P1921_MR_MW_Xlink_AugminComplex_BS3_SEC_fr1_R4.raw	Intra	X.laeivs HAUS augmin like complex subunit 4 (HAUS4) (NCBI reference: NM_001096090.1)	X.laeivs HAUS augmin like complex subunit 4 (HAUS4) (NCBI reference: NM_001096090.1)	K302	S308	35.3823	TRUE
Data\Lara_220114_P1921_MR_MW_Xlink_AugminComplex_BS3_SEC_fr1_R4.raw	Intra	X.laeivs HAUS augmin like complex subunit 4 (HAUS4) (NCBI reference: NM_001096090.1)	X.laeivs HAUS augmin like complex subunit 4 (HAUS4) (NCBI reference: NM_001096090.1)	K302	T309	31.7972	TRUE
Data\Lara_220114_P1921_MR_MW_Xlink_AugminComplex_BS3_SEC_fr1_R4.raw	Intra	X.laeivs HAUS augmin like complex subunit 4 (HAUS4) (NCBI reference: NM_001096090.1)	X.laeivs HAUS augmin like complex subunit 4 (HAUS4) (NCBI reference: NM_001096090.1)	K302	S310	28.281	TRUE
Data\Lara_220114_P1921_MR_MW_Xlink_AugminComplex_BS3_SEC_fr1_R4.raw	Intra	X.laeivs HAUS augmin like complex subunit 4 (HAUS4) (NCBI reference: NM_001096090.1)	X.laeivs HAUS augmin like complex subunit 4 (HAUS4) (NCBI reference: NM_001096090.1)	K304	S308	35.3823	TRUE
Data\Lara_220114_P1921_MR_MW_Xlink_AugminComplex_BS3_SEC_fr1_R4.raw	Intra	X.laeivs HAUS augmin like complex subunit 4 (HAUS4) (NCBI reference: NM_001096090.1)	X.laeivs HAUS augmin like complex subunit 4 (HAUS4) (NCBI reference: NM_001096090.1)	K304	T309	31.7972	TRUE
Data\Lara_220114_P1921_MR_MW_Xlink_AugminComplex_BS3_SEC_fr1_R4.raw	Intra	X.laeivs HAUS augmin like complex subunit 4 (HAUS4) (NCBI reference: NM_001096090.1)	X.laeivs HAUS augmin like complex subunit 4 (HAUS4) (NCBI reference: NM_001096090.1)	K304	S310	28.281	TRUE
Data\Lara_220114_P1921_MR_MW_Xlink_AugminComplex_BS3_SEC_fr1_R4.raw	Intra	X.laeivs HAUS augmin like complex subunit 4 (HAUS4) (NCBI reference: NM_001096090.1)	X.laeivs HAUS augmin like complex subunit 4 (HAUS4) (NCBI reference: NM_001096090.1)	S308	T309	31.7972	TRUE
Data\Lara_220114_P1921_MR_MW_Xlink_AugminComplex_BS3_SEC_fr1_R4.raw	Intra	X.laeivs HAUS augmin like complex subunit 4 (HAUS4) (NCBI reference: NM_001096090.1)	X.laeivs HAUS augmin like complex subunit 4 (HAUS4) (NCBI reference: NM_001096090.1)	S308	S310	28.281	TRUE
Data\Lara_220114_P1921_MR_MW_Xlink_AugminComplex_BS3_SEC_fr1_R4.raw	Intra	X.laeivs HAUS augmin like complex subunit 4 (HAUS4) (NCBI reference: NM_001096090.1)	X.laeivs HAUS augmin like complex subunit 4 (HAUS4) (NCBI reference: NM_001096090.1)	T309	S310	28.281	TRUE
Data\Lara_220114_P1921_MR_MW_Xlink_AugminComplex_BS3_SEC_fr1_R4.raw	Intra	X.laeivs HAUS augmin like complex subunit 3 (2xFLAG-HAUS3) (NCBI reference: XM_018267162.1)		S467		23.0174	TRUE
Data\Lara_220114_P1921_MR_MW_Xlink_AugminComplex_BS3_SEC_fr1_R4.raw	Intra	X.laeivs HAUS augmin like complex subunit 3 (2xFLAG-HAUS3) (NCBI reference: XM_018267162.1)		S471		23.0174	TRUE
Data\Lara_220114_P1921_MR_MW_Xlink_AugminComplex_BS3_SEC_fr1_R4.raw	Intra	X.laeivs HAUS augmin like complex subunit 3 (2xFLAG-HAUS3) (NCBI reference: XM_018267162.1)		K472		23.0174	TRUE
Data\Lara_220114_P1921_MR_MW_Xlink_AugminComplex_BS3_SEC_fr1_R4.raw	Intra	X.laeivs HAUS augmin like complex subunit 3 (2xFLAG-HAUS3) (NCBI reference: XM_018267162.1)		T475		14.6821	TRUE
Data\Lara_220114_P1921_MR_MW_Xlink_AugminComplex_BS3_SEC_fr1_R4.raw	Intra	X.laeivs HAUS augmin like complex subunit 3 (2xFLAG-HAUS3) (NCBI reference: XM_018267162.1)		S476		14.6821	TRUE
Data\Lara_220114_P1921_MR_MW_Xlink_AugminComplex_BS3_SEC_fr1_R4.raw	Intra	X.laeivs HAUS augmin like complex subunit 1 (Haus1-EGFP-8xHIS) (NCBI reference: XM_018267162.1)		S213		29.1918	TRUE
Data\Lara_220114_P1921_MR_MW_Xlink_AugminComplex_BS3_SEC_fr1_R4.raw	Intra	X.laeivs HAUS augmin like complex subunit 1 (Haus1-EGFP-8xHIS) (NCBI reference: XM_018267162.1)		S216		26.8168	TRUE
Data\Lara_220114_P1921_MR_MW_Xlink_AugminComplex_BS3_SEC_fr1_R4.raw	Intra	X.laeivs HAUS augmin like complex subunit 1 (Haus1-EGFP-8xHIS) (NCBI reference: XM_018267162.1)		S218		23.9031	TRUE
Data\Lara_220114_P1921_MR_MW_Xlink_AugminComplex_BS3_SEC_fr1_R4.raw	Intra	X.laeivs HAUS augmin like complex subunit 1 (Haus1-EGFP-8xHIS) (NCBI reference: XM_018267162.1)		T220		16.857	TRUE
Data\Lara_220114_P1921_MR_MW_Xlink_AugminComplex_BS3_SEC_fr1_R4.raw	Intra	X.laeivs HAUS augmin like complex subunit 1 (Haus1-EGFP-8xHIS) (NCBI reference: XM_018267162.1)		T222		11.5153	TRUE
Data\Lara_220114_P1921_MR_MW_Xlink_AugminComplex_BS3_SEC_fr1_R4.raw	Intra	X.laeivs HAUS augmin like complex subunit 5 (HAUS5) (NCBI reference: XM_018226568.1)		S169		11.0882	TRUE
Data\Lara_220114_P1921_MR_MW_Xlink_AugminComplex_BS3_SEC_fr1_R4.raw	Intra	X.laeivs HAUS augmin like complex subunit 5 (HAUS5) (NCBI reference: XM_018226568.1)		S176		11.0882	TRUE
Data\Lara_220114_P1921_MR_MW_Xlink_AugminComplex_BS3_SEC_fr1_R4.raw	Intra	X.laeivs HAUS augmin like complex subunit 5 (HAUS5) (NCBI reference: XM_018226568.1)		S183		11.0882	TRUE
Data\Lara_220114_P1921_MR_MW_Xlink_AugminComplex_BS3_SEC_fr1_R4.raw	Intra	X.laeivs HAUS augmin like complex subunit 5 (HAUS5) (NCBI reference: XM_018226568.1)		S184		9.16997	TRUE
Data\Lara_220114_P1921_MR_MW_Xlink_AugminComplex_BS3_SEC_fr1_R4.raw	Intra	X.laeivs HAUS augmin like complex subunit 5 (HAUS5) (NCBI reference: XM_018226568.1)		S185		7.33637	TRUE
Data\Lara_220114_P1921_MR_MW_Xlink_AugminComplex_BS3_SEC_fr1_R4.raw	Intra	X.laeivs HAUS augmin like complex subunit 5 (HAUS5) (NCBI reference: XM_018226568.1)		T186		5.59505	TRUE
Data\Lara_220114_P1921_MR_MW_Xlink_AugminComplex_BS3_SEC_fr1_R4.raw	Intra	X.laeivs HAUS augmin like complex subunit 5 (HAUS5) (NCBI reference: XM_018226568.1)	X.laeivs HAUS augmin like complex subunit 5 (HAUS5) (NCBI reference: XM_018226568.1)	K399	K400	48.8281	TRUE
Data\Lara_220114_P1921_MR_MW_Xlink_AugminComplex_BS3_SEC_fr1_R4.raw	Intra	X.laeivs HAUS augmin like complex subunit 5 (HAUS5) (NCBI reference: XM_018226568.1)	X.laeivs HAUS augmin like complex subunit 5 (HAUS5) (NCBI reference: XM_018226568.1)	K399	K404	48.8281	TRUE
Data\Lara_220114_P1921_MR_MW_Xlink_AugminComplex_BS3_SEC_fr1_R4.raw	Intra	X.laeivs HAUS augmin like complex subunit 5 (HAUS5) (NCBI reference: XM_018226568.1)	X.laeivs HAUS augmin like complex subunit 5 (HAUS5) (NCBI reference: XM_018226568.1)	K399	K422	13.8598	TRUE
Data\Lara_220114_P1921_MR_MW_Xlink_AugminComplex_BS3_SEC_fr1_R4.raw	Intra	X.laeivs HAUS augmin like complex subunit 1 (Haus1-EGFP-8xHIS) (NCBI reference: XM_018267162.1)		K225		7.53146	TRUE
Data\Lara_220114_P1921_MR_MW_Xlink_AugminComplex_BS3_SEC_fr1_R4.raw	Intra	X.laeivs HAUS augmin like complex subunit 1 (Haus1-EGFP-8xHIS) (NCBI reference: XM_018267162.1)		S228		5.01091	TRUE
Data\Lara_220114_P1921_MR_MW_Xlink_AugminComplex_BS3_SEC_fr1_R4.raw	Intra	X.laeivs HAUS augmin like complex subunit 1 (Haus1-EGFP-8xHIS) (NCBI reference: XM_018267162.1)		K232		4.30372	TRUE
Data\Lara_220114_P1921_MR_MW_Xlink_AugminComplex_BS3_SEC_fr1_R4.raw	Intra	X.laeivs HAUS augmin like complex subunit 5 (HAUS5) (NCBI reference: XM_018226568.1)		S281		21.2151	TRUE
Data\Lara_220114_P1921_MR_MW_Xlink_AugminComplex_BS3_SEC_fr1_R4.raw	Intra	X.laeivs HAUS augmin like complex subunit 5 (HAUS5) (NCBI reference: XM_018226568.1)		K285		28.1457	TRUE
Data\Lara_220114_P1921_MR_MW_Xlink_AugminComplex_BS3_SEC_fr1_R4.raw	Intra	X.laeivs HAUS augmin like complex subunit 5 (HAUS5) (NCBI reference: XM_018226568.1)		S288		26.4437	TRUE
Data\Lara_220114_P1921_MR_MW_Xlink_AugminComplex_BS3_SEC_fr1_R4.raw	Intra	X.laeivs HAUS augmin like complex subunit 5 (HAUS5) (NCBI reference: XM_018226568.1)		T292		26.4437	TRUE
Data\Lara_220114_P1921_MR_MW_Xlink_AugminComplex_BS3_SEC_fr1_R4.raw	Intra	X.laeivs HAUS augmin like complex subunit 5 (HAUS5) (NCBI reference: XM_018226568.1)		S294		26.4437	TRUE
Data\Lara_220114_P1921_MR_MW_Xlink_AugminComplex_BS3_SEC_fr1_R4.raw	Intra	X.laeivs HAUS augmin like complex subunit 5 (HAUS5) (NCBI reference: XM_018226568.1)		S296		26.6434	TRUE
Data\Lara_220114_P1921_MR_MW_Xlink_AugminComplex_BS3_SEC_fr1_R4.raw	Intra	X.laeivs HAUS augmin like complex subunit 5 (HAUS5) (NCBI reference: XM_018226568.1)		S300		26.616	TRUE
Data\Lara_220114_P1921_MR_MW_Xlink_AugminComplex_BS3_SEC_fr1_R4.raw	Intra	X.laeivs HAUS augmin like complex subunit 5 (HAUS5) (NCBI reference: XM_018226568.1)		T301		26.616	TRUE
Data\Lara_220114_P1921_MR_MW_Xlink_AugminComplex_BS3_SEC_fr1_R4.raw	Intra	X.laeivs HAUS augmin like complex subunit 5 (HAUS5) (NCBI reference: XM_018226568.1)		T308		23.2801	TRUE
Data\Lara_220114_P1921_MR_MW_Xlink_AugminComplex_BS3_SEC_fr1_R4.raw	Intra	X.laeivs HAUS augmin like complex subunit 5 (HAUS5) (NCBI reference: XM_018226568.1)		S311		31.6509	TRUE
Data\Lara_220114_P1921_MR_MW_Xlink_AugminComplex_BS3_SEC_fr1_R4.raw	Intra	X.laeivs HAUS augmin like complex subunit 5 (HAUS5) (NCBI reference: XM_018226568.1)		S314		31.9002	TRUE
Data\Lara_220114_P1921_MR_MW_Xlink_AugminComplex_BS3_SEC_fr1_R4.raw	Intra	X.laeivs HAUS augmin like complex subunit 5 (HAUS5) (NCBI reference: XM_018226568.1)		S323		33.5988	TRUE
Data\Lara_220114_P1921_MR_MW_Xlink_AugminComplex_BS3_SEC_fr1_R4.raw	Intra	X.laeivs HAUS augmin like complex subunit 3 (2xFLAG-HAUS3) (NCBI reference: XM_018267162.1)		S506		6.42307	TRUE
Data\Lara_220114_P1921_MR_MW_Xlink_AugminComplex_BS3_SEC_fr1_R4.raw	Intra	X.laeivs HAUS augmin like complex subunit 3 (2xFLAG-HAUS3) (NCBI reference: XM_018267162.1)		S511		18.8388	TRUE
Data\Lara_220114_P1921_MR_MW_Xlink_AugminComplex_BS3_SEC_fr1_R4.raw	Intra	X.laeivs HAUS augmin like complex subunit 3 (2xFLAG-HAUS3) (NCBI reference: XM_018267162.1)		S519		37.3131	TRUE
Data\Lara_220114_P1921_MR_MW_Xlink_AugminComplex_BS3_SEC_fr1_R4.raw	Intra	X.laeivs HAUS augmin like complex subunit 3 (2xFLAG-HAUS3) (NCBI reference: XM_018267162.1)		S524		53.6299	TRUE
Data\Lara_220114_P1921_MR_MW_Xlink_AugminComplex_BS3_SEC_fr1_R4.raw	Intra	X.laeivs HAUS augmin like complex subunit 3 (2xFLAG-HAUS3) (NCBI reference: XM_018267162.1)		S528		76.375	TRUE
Data\Lara_220114_P1921_MR_MW_Xlink_AugminComplex_BS3_SEC_fr1_R4.raw	Intra	X.laeivs HAUS augmin like complex subunit 3 (2xFLAG-HAUS3) (NCBI reference: XM_018267162.1)		K529		80.2195	TRUE
Data\Lara_220114_P1921_MR_MW_Xlink_AugminComplex_BS3_SEC_fr1_R4.raw	Intra	X.laeivs HAUS augmin like complex subunit 3 (2xFLAG-HAUS3) (NCBI reference: XM_018267162.1)		S532		61.8904	TRUE
Data\Lara_220114_P1921_MR_MW_Xlink_AugminComplex_BS3_SEC_fr1_R4.raw	Intra	X.laeivs HAUS augmin like complex subunit 5 (HAUS5) (NCBI reference: XM_018226568.1)		K325		33.4377	TRUE
Data\Lara_220114_P1921_MR_MW_Xlink_AugminComplex_BS3_SEC_fr1_R4.raw	Intra	X.laeivs HAUS augmin like complex subunit 5 (HAUS5) (NCBI reference: XM_018226568.1)		S327		33.4377	TRUE
Data\Lara_220114_P1921_MR_MW_Xlink_AugminComplex_BS3_SEC_fr1_R4.raw	Intra	X.laeivs HAUS augmin like complex subunit 5 (HAUS5) (NCBI reference: XM_018226568.1)		S328		33.4377	TRUE
Data\Lara_220114_P1921_MR_MW_Xlink_AugminComplex_BS3_SEC_fr1_R4.raw	Intra	X.laeivs HAUS augmin like complex subunit 3 (2xFLAG-HAUS3) (NCBI reference: XM_018267162.1)		K535		48.9529	TRUE
Data\Lara_220114_P1921_MR_MW_Xlink_AugminComplex_BS3_SEC_fr1_R4.raw	Intra	X.laeivs HAUS augmin like complex subunit 3 (2xFLAG-HAUS3) (NCBI reference: XM_018267162.1)		K129		36.514	TRUE
Data\Lara_220114_P1921_MR_MW_Xlink_AugminComplex_BS3_SEC_fr1_R4.raw	Intra	X.laeivs HAUS augmin like complex subunit 3 (2xFLAG-HAUS3) (NCBI reference: XM_018267162.1)		K135		54.8465	TRUE
Data\Lara_220114_P1921_MR_MW_Xlink_AugminComplex_BS3_SEC_fr1_R4.raw	Intra	X.laeivs HAUS augmin like complex subunit 3 (2xFLAG-HAUS3) (NCBI reference: XM_018267162.1)		K139		54.8465	TRUE
Data\Lara_220114_P1921_MR_MW_Xlink_AugminComplex_BS3_SEC_fr1_R4.raw	Intra	X.laeivs HAUS augmin like complex subunit 3 (2xFLAG-HAUS3) (NCBI reference: XM_018267162.1)		K141		54.8465	TRUE
Data\Lara_220114_P1921_MR_MW_Xlink_AugminComplex_BS3_SEC_fr1_R4.raw	Intra	X.laeivs HAUS augmin like complex subunit 1 (Haus1-EGFP-8xHIS) (NCBI reference: XM_018267162.1)		K169		1.65321	TRUE
Data\Lara_220114_P1921_MR_MW_Xlink_AugminComplex_BS3_SEC_fr1_R4.raw	Intra	X.laeivs HAUS augmin like complex subunit 1 (Haus1-EGFP-8xHIS) (NCBI reference: XM_018267162.1)		K171		1.65321	TRUE
Data\Lara_220114_P1921_MR_MW_Xlink_AugminComplex_BS3_SEC_fr1_R4.raw	Intra	X.laeivs HAUS augmin like complex subunit 1 (Haus1-EGFP-8xHIS) (NCBI reference: XM_018267162.1)		S176		1.79154	TRUE
Data\Lara_220114_P1921_MR_MW_Xlink_AugminComplex_BS3_SEC_fr1_R4.raw	Intra	X.laeivs HAUS augmin like complex subunit 1 (Haus1-EGFP-8xHIS) (NCBI reference: XM_018267162.1)		K180		1.79154	TRUE
Data\Lara_220114_P1921_MR_MW_Xlink_AugminComplex_BS3_SEC_fr1_R4.raw	Intra	X.laeivs HAUS augmin like complex subunit 3 (2xFLAG-HAUS3) (NCBI reference: XM_018267162.1)		T494		1.37604	TRUE
Data\Lara_220114_P1921_MR_MW_Xlink_AugminComplex_BS3_SEC_fr1_R4.raw	Intra	X.laeivs HAUS augmin like complex subunit 3 (2xFLAG-HAUS3) (NCBI reference: XM_018267162.1)		Y495		1.37604	TRUE
Data\Lara_220114_P1921_MR_MW_Xlink_AugminComplex_BS3_SEC_fr1_R4.raw	Intra	X.laeivs HAUS augmin like complex subunit 3 (2xFLAG-HAUS3) (NCBI reference: XM_018267162.1)		S500		1.69262	TRUE
Data\Lara_220114_P1921_MR_MW_Xlink_AugminComplex_BS3_SEC_fr1_R4.raw	Intra	X.laeivs HAUS augmin like complex subunit 3 (2xFLAG-HAUS3) (NCBI reference: XM_018267162.1)		K504		1.78327	TRUE
Data\Lara_220114_P1921_MR_MW_Xlink_AugminComplex_BS3_SEC_fr1_R4.raw	Intra	X.laeivs HAUS augmin like complex subunit 3 (2xFLAG-HAUS3) (NCBI reference: XM_018267162.1)		Y480		2.56495	TRUE
Data\Lara_220114_P1921_MR_MW_Xlink_AugminComplex_BS3_SEC_fr1_R4.raw	Intra	X.laeivs HAUS augmin like complex subunit 3 (2xFLAG-HAUS3) (NCBI reference: XM_018267162.1)		T488		2.56495	TRUE
Data\Lara_220114_P1921_MR_MW_Xlink_AugminComplex_BS3_SEC_fr1_R4.raw	Intra	X.laeivs HAUS augmin like complex subunit 3 (2xFLAG-HAUS3) (NCBI reference: XM_018267162.1)		K490		2.56495	TRUE
Data\Lara_220114_P1921_MR_MW_Xlink_AugminComplex_BS3_SEC_fr1_R4.raw	Intra	X.laeivs HAUS augmin like complex subunit 5 (HAUS5) (NCBI reference: XM_018226568.1)		S131		0.66268	TRUE
Data\Lara_220114_P1921_MR_MW_Xlink_AugminComplex_BS3_SEC_fr1_R4.raw	Intra	X.laeivs HAUS augmin like complex subunit 3 (2xFLAG-HAUS3) (NCBI reference: XM_018267162.1)		K150		1.47733	TRUE
Data\Lara_220114_P1921_MR_MW_Xlink_AugminComplex_BS3_SEC_fr1_R4.raw	Intra	X.laeivs HAUS augmin like complex subunit 3 (2xFLAG-HAUS3) (NCBI reference: XM_018267162.1)		S156		1.59383	TRUE
Data\Lara_220114_P1921_MR_MW_Xlink_AugminComplex_BS3_SEC_fr1_R4.raw	Intra	X.laeivs HAUS augmin like complex subunit 3 (2xFLAG-HAUS3) (NCBI reference: XM_018267162.1)		K164		1.60944	TRUE
Data\Lara_220114_P1921_MR_MW_Xlink_AugminComplex_BS3_SEC_fr1_R4.raw	Intra	X.laeivs HAUS augmin like complex subunit 3 (2xFLAG-HAUS3) (NCBI reference: XM_018267162.1)		S165		1.60944	TRUE
Data\Lara_220114_P1921_MR_MW_Xlink_AugminComplex_BS3_SEC_fr1_R4.raw	Intra	X.laeivs HAUS augmin like complex subunit 3 (2xFLAG-HAUS3) (NCBI reference: XM_018267162.1)		K166		1.60944	TRUE
Data\Lara_220114_P1921_MR_MW_Xlink_AugminComplex_BS3_SEC_fr1_R4.raw	Intra	X.laeivs HAUS augmin like complex subunit 5 (HAUS5) (NCBI reference: XM_018226568.1)		S356		1.23399	TRUE
Data\Lara_220114_P1921_MR_MW_Xlink_AugminComplex_BS3_SEC_fr1_R4.raw	Intra	X.laeivs HAUS augmin like complex subunit 5 (HAUS5) (NCBI reference: XM_018226568.1)		S359		0.0860893	TRUE
Data\Lara_220114_P1921_MR_MW_Xlink_AugminComplex_BS3_SEC_fr1_R4.raw	Intra	X.laeivs HAUS augmin like complex subunit 5 (HAUS5) (NCBI reference: XM_018226568.1)		S362		0.0860893	TRUE
Data\Lara_220114_P1921_MR_MW_Xlink_AugminComplex_BS3_SEC_fr1_R4.raw	Intra	X.laeivs HAUS augmin like complex subunit 5 (HAUS5) (NCBI reference: XM_018226568.1)		T365		0.0860893	TRUE
Data\Lara_220114_P1921_MR_MW_Xlink_AugminComplex_BS3_SEC_fr1_R4.raw	Intra	X.laeivs HAUS augmin like complex subunit 5 (HAUS5) (NCBI reference: XM_018226568.1)		K12		1.38629	TRUE
Data\Lara_220114_P1921_MR_MW_Xlink_AugminComplex_BS3_SEC_fr1_R4.raw	Intra	X.laeivs HAUS augmin like complex subunit 5 (HAUS5) (NCBI reference: XM_018226568.1)		K24		1.37239	TRUE
Data\Lara_220114_P1921_MR_MW_Xlink_AugminComplex_BS3_SEC_fr1_R4.raw	Intra	X.laeivs HAUS augmin like complex subunit 5 (HAUS5) (NCBI reference: XM_018226568.1)		S27		1.37239	TRUE
Data\Lara_220114_P1921_MR_MW_Xlink_AugminComplex_BS3_SEC_fr1_R4.raw	Intra	X.laeivs HAUS augmin like complex subunit 5 (HAUS5) (NCBI reference: XM_018226568.1)		K44		1.38496	TRUE
Data\Lara_220114_P1921_MR_MW_Xlink_AugminComplex_BS3_SEC_fr1_R4.raw	Intra	X.laeivs HAUS augmin like complex subunit 1 (Haus1-EGFP-8xHIS) (NCBI reference: XM_018267162.1)	X.laeivs HAUS augmin like complex subunit 1 (Haus1-EGFP-8xHIS) (NCBI reference: XM_018267162.1)	S201	S202	48.0477	TRUE
Data\Lara_220114_P1921_MR_MW_Xlink_AugminComplex_BS3_SEC_fr1_R4.raw	Intra	X.laeivs HAUS augmin like complex subunit 1 (Haus1-EGFP-8xHIS) (NCBI reference: XM_018267162.1)	X.laeivs HAUS augmin like complex subunit 1 (Haus1-EGFP-8xHIS) (NCBI reference: XM_018267162.1)	S201	T210	31.9302	TRUE
Data\Lara_220114_P1921_MR_MW_Xlink_AugminComplex_BS3_SEC_fr1_R4.raw	Intra	X.laeivs HAUS augmin like complex subunit 1 (Haus1-EGFP-8xHIS) (NCBI reference: XM_018267162.1)	X.laeivs HAUS augmin like complex subunit 1 (Haus1-EGFP-8xHIS) (NCBI reference: XM_018267162.1)	S202	T210	28.1528	TRUE
Data\Lara_220114_P1921_MR_MW_Xlink_AugminComplex_BS3_SEC_fr1_R4.raw	Intra	X.laeivs HAUS augmin like complex subunit 1 (Haus1-EGFP-8xHIS) (NCBI reference: XM_018267162.1)	X.laeivs HAUS augmin like complex subunit 1 (Haus1-EGFP-8xHIS) (NCBI reference: XM_018267162.1)	K197	T403	18.0654	TRUE
Data\Lara_220114_P1921_MR_MW_Xlink_AugminComplex_BS3_SEC_fr1_R4.raw	Intra	X.laeivs HAUS augmin like complex subunit 1 (Haus1-EGFP-8xHIS) (NCBI reference: XM_018267162.1)	X.laeivs HAUS augmin like complex subunit 1 (Haus1-EGFP-8xHIS) (NCBI reference: XM_018267162.1)	K197	K407	18.0654	TRUE
Data\Lara_220114_P1921_MR_MW_Xlink_AugminComplex_BS3_SEC_fr1_R4.raw	Intra	X.laeivs HAUS augmin like complex subunit 1 (Haus1-EGFP-8xHIS) (NCBI reference: XM_018267162.1)	X.laeivs HAUS augmin like complex subunit 1 (Haus1-EGFP-8xHIS) (NCBI reference: XM_018267162.1)	K197	Y412	24.6534	TRUE
Data\Lara_220114_P1921_MR_MW_Xlink_AugminComplex_BS3_SEC_fr1_R4.raw	Intra	X.laeivs HAUS augmin like complex subunit 1 (Haus1-EGFP-8xHIS) (NCBI reference: XM_018267162.1)	X.laeivs HAUS augmin like complex subunit 1 (Haus1-EGFP-8xHIS) (NCBI reference: XM_018267162.1)	K197	K413	24.6534	TRUE
Data\Lara_220114_P1921_MR_MW_Xlink_AugminComplex_BS3_SEC_fr1_R4.raw	Intra	X.laeivs HAUS augmin like complex subunit 1 (Haus1-EGFP-8xHIS) (NCBI reference: XM_018267162.1)	X.laeivs HAUS augmin like complex subunit 1 (Haus1-EGFP-8xHIS) (NCBI reference: XM_018267162.1)	K197	T414	28.071	TRUE
Data\Lara_220114_P1921_MR_MW_Xlink_AugminComplex_BS3_SEC_fr1_R4.raw	Intra	X.laeivs HAUS augmin like complex subunit 1 (Haus1-EGFP-8xHIS) (NCBI reference: XM_018267162.1)	X.laeivs HAUS augmin like complex subunit 1 (Haus1-EGFP-8xHIS) (NCBI reference: XM_018267162.1)	S201	T403	18.0654	TRUE
Data\Lara_220114_P1921_MR_MW_Xlink_AugminComplex_BS3_SEC_fr1_R4.raw	Intra	X.laeivs HAUS augmin like complex subunit 1 (Haus1-EGFP-8xHIS) (NCBI reference: XM_018267162.1)	X.laeivs HAUS augmin like complex subunit 1 (Haus1-EGFP-8xHIS) (NCBI reference: XM_018267162.1)	S201	K407	18.0654	TRUE
Data\Lara_220114_P1921_MR_MW_Xlink_AugminComplex_BS3_SEC_fr1_R4.raw	Intra	X.laeivs HAUS augmin like complex subunit 1 (Haus1-EGFP-8xHIS) (NCBI reference: XM_018267162.1)	X.laeivs HAUS augmin like complex subunit 1 (Haus1-EGFP-8xHIS) (NCBI reference: XM_018267162.1)	S201	Y412	24.6534	TRUE
Data\Lara_220114_P1921_MR_MW_Xlink_AugminComplex_BS3_SEC_fr1_R4.raw	Intra	X.laeivs HAUS augmin like complex subunit 1 (Haus1-EGFP-8xHIS) (NCBI reference: XM_018267162.1)	X.laeivs HAUS augmin like complex subunit 1 (Haus1-EGFP-8xHIS) (NCBI reference: XM_018267162.1)	S201	K413	24.6534	TRUE
Data\Lara_220114_P1921_MR_MW_Xlink_AugminComplex_BS3_SEC_fr1_R4.raw	Intra	X.laeivs HAUS augmin like complex subunit 1 (Haus1-EGFP-8xHIS) (NCBI reference: XM_018267162.1)	X.laeivs HAUS augmin like complex subunit 1 (Haus1-EGFP-8xHIS) (NCBI reference: XM_018267162.1)	S201	T414	24.6534	TRUE
Data\Lara_220114_P1921_MR_MW_Xlink_AugminComplex_BS3_SEC_fr1_R4.raw	Intra	X.laeivs HAUS augmin like complex subunit 1 (Haus1-EGFP-8xHIS) (NCBI reference: XM_018267162.1)	X.laeivs HAUS augmin like complex subunit 1 (Haus1-EGFP-8xHIS) (NCBI reference: XM_018267162.1)	S202	T403	18.0654	TRUE
Data\Lara_220114_P1921_MR_MW_Xlink_AugminComplex_BS3_SEC_fr1_R4.raw	Intra	X.laeivs HAUS augmin like complex subunit 1 (Haus1-EGFP-8xHIS) (NCBI reference: XM_018267162.1)	X.laeivs HAUS augmin like complex subunit 1 (Haus1-EGFP-8xHIS) (NCBI reference: XM_018267162.1)	S202	K407	18.0654	TRUE
Data\Lara_220114_P1921_MR_MW_Xlink_AugminComplex_BS3_SEC_fr1_R4.raw	Intra	X.laeivs HAUS augmin like complex subunit 1 (Haus1-EGFP-8xHIS) (NCBI reference: XM_018267162.1)	X.laeivs HAUS augmin like complex subunit 1 (Haus1-EGFP-8xHIS) (NCBI reference: XM_018267162.1)	S202	Y412	24.6534	TRUE
Data\Lara_220114_P1921_MR_MW_Xlink_AugminComplex_BS3_SEC_fr1_R4.raw	Intra	X.laeivs HAUS augmin like complex subunit 1 (Haus1-EGFP-8xHIS) (NCBI reference: XM_018267162.1)	X.laeivs HAUS augmin like complex subunit 1 (Haus1-EGFP-8xHIS) (NCBI reference: XM_018267162.1)	S202	K413	24.6534	TRUE
Data\Lara_220114_P1921_MR_MW_Xlink_AugminComplex_BS3_SEC_fr1_R4.raw	Intra	X.laeivs HAUS augmin like complex subunit 1 (Haus1-EGFP-8xHIS) (NCBI reference: XM_018267162.1)	X.laeivs HAUS augmin like complex subunit 1 (Haus1-EGFP-8xHIS) (NCBI reference: XM_018267162.1)	S202	T414	24.6534	TRUE
Data\Lara_220114_P1921_MR_MW_Xlink_AugminComplex_BS3_SEC_fr1_R4.raw	Intra	X.laeivs HAUS augmin like complex subunit 1 (Haus1-EGFP-8xHIS) (NCBI reference: XM_018267162.1)	X.laeivs HAUS augmin like complex subunit 1 (Haus1-EGFP-8xHIS) (NCBI reference: XM_018267162.1)	T210	T403	0.944901	TRUE
Data\Lara_220114_P1921_MR_MW_Xlink_AugminComplex_BS3_SEC_fr1_R4.raw	Intra	X.laeivs HAUS augmin like complex subunit 1 (Haus1-EGFP-8xHIS) (NCBI reference: XM_018267162.1)	X.laeivs HAUS augmin like complex subunit 1 (Haus1-EGFP-8xHIS) (NCBI reference: XM_018267162.1)	T210	K407	0.944901	TRUE
Data\Lara_220114_P1921_MR_MW_Xlink_AugminComplex_BS3_SEC_fr1_R4.raw	Intra	X.laeivs HAUS augmin like complex subunit 1 (Haus1-EGFP-8xHIS) (NCBI reference: XM_018267162.1)	X.laeivs HAUS augmin like complex subunit 1 (Haus1-EGFP-8xHIS) (NCBI reference: XM_018267162.1)	T210	Y412	6.06749	TRUE
Data\Lara_220114_P1921_MR_MW_Xlink_AugminComplex_BS3_SEC_fr1_R4.raw	Intra	X.laeivs HAUS augmin like complex subunit 1 (Haus1-EGFP-8xHIS) (NCBI reference: XM_018267162.1)	X.laeivs HAUS augmin like complex subunit 1 (Haus1-EGFP-8xHIS) (NCBI reference: XM_018267162.1)	T210	K413	6.06749	TRUE
Data\Lara_220114_P1921_MR_MW_Xlink_AugminComplex_BS3_SEC_fr1_R4.raw	Intra	X.laeivs HAUS augmin like complex subunit 1 (Haus1-EGFP-8xHIS) (NCBI reference: XM_018267162.1)	X.laeivs HAUS augmin like complex subunit 1 (Haus1-EGFP-8xHIS) (NCBI reference: XM_018267162.1)	T210	T414	6.06749	TRUE
Data\Lara_220114_P1921_MR_MW_Xlink_AugminComplex_BS3_SEC_fr1_R4.raw	Intra	X.laeivs HAUS augmin like complex subunit 1 (Haus1-EGFP-8xHIS) (NCBI reference: XM_018267162.1)	X.laeivs HAUS augmin like complex subunit 1 (Haus1-EGFP-8xHIS) (NCBI reference: XM_018267162.1)	K197	K183	75.4643	TRUE
Data\Lara_220114_P1921_MR_MW_Xlink_AugminComplex_BS3_SEC_fr1_R4.raw	Intra	X.laeivs HAUS augmin like complex subunit 1 (Haus1-EGFP-8xHIS) (NCBI reference: XM_018267162.1)	X.laeivs HAUS augmin like complex subunit 1 (Haus1-EGFP-8xHIS) (NCBI reference: XM_018267162.1)	K197	K185	120.93	TRUE
Data\Lara_220114_P1921_MR_MW_Xlink_AugminComplex_BS3_SEC_fr1_R4.raw	Intra	X.laeivs HAUS augmin like complex subunit 1 (Haus1-EGFP-8xHIS) (NCBI reference: XM_018267162.1)	X.laeivs HAUS augmin like complex subunit 1 (Haus1-EGFP-8xHIS) (NCBI reference: XM_018267162.1)	K197	S186	136.071	TRUE
Data\Lara_220114_P1921_MR_MW_Xlink_AugminComplex_BS3_SEC_fr1_R4.raw	Intra	X.laeivs HAUS augmin like complex subunit 1 (Haus1-EGFP-8xHIS) (NCBI reference: XM_018267162.1)	X.laeivs HAUS augmin like complex subunit 1 (Haus1-EGFP-8xHIS) (NCBI reference: XM_018267162.1)	K197	Y189	151.7	TRUE
Data\Lara_220114_P1921_MR_MW_Xlink_AugminComplex_BS3_SEC_fr1_R4.raw	Intra	X.laeivs HAUS augmin like complex subunit 1 (Haus1-EGFP-8xHIS) (NCBI reference: XM_018267162.1)	X.laeivs HAUS augmin like complex subunit 1 (Haus1-EGFP-8xHIS) (NCBI reference: XM_018267162.1)	S201	K183	56.9815	TRUE
Data\Lara_220114_P1921_MR_MW_Xlink_AugminComplex_BS3_SEC_fr1_R4.raw	Intra	X.laeivs HAUS augmin like complex subunit 1 (Haus1-EGFP-8xHIS) (NCBI reference: XM_018267162.1)	X.laeivs HAUS augmin like complex subunit 1 (Haus1-EGFP-8xHIS) (NCBI reference: XM_018267162.1)	S201	K185	90.4171	TRUE
Data\Lara_220114_P1921_MR_MW_Xlink_AugminComplex_BS3_SEC_fr1_R4.raw	Intra	X.laeivs HAUS augmin like complex subunit 1 (Haus1-EGFP-8xHIS) (NCBI reference: XM_018267162.1)	X.laeivs HAUS augmin like complex subunit 1 (Haus1-EGFP-8xHIS) (NCBI reference: XM_018267162.1)	S201	S186	98.7559	TRUE
Data\Lara_220114_P1921_MR_MW_Xlink_AugminComplex_BS3_SEC_fr1_R4.raw	Intra	X.laeivs HAUS augmin like complex subunit 1 (Haus1-EGFP-8xHIS) (NCBI reference: XM_018267162.1)	X.laeivs HAUS augmin like complex subunit 1 (Haus1-EGFP-8xHIS) (NCBI reference: XM_018267162.1)	S201	Y189	110.297	TRUE
Data\Lara_220114_P1921_MR_MW_Xlink_AugminComplex_BS3_SEC_fr1_R4.raw	Intra	X.laeivs HAUS augmin like complex subunit 1 (Haus1-EGFP-8xHIS) (NCBI reference: XM_018267162.1)	X.laeivs HAUS augmin like complex subunit 1 (Haus1-EGFP-8xHIS) (NCBI reference: XM_018267162.1)	S202	K183	49.3386	TRUE
Data\Lara_220114_P1921_MR_MW_Xlink_AugminComplex_BS3_SEC_fr1_R4.raw	Intra	X.laeivs HAUS augmin like complex subunit 1 (Haus1-EGFP-8xHIS) (NCBI reference: XM_018267162.1)	X.laeivs HAUS augmin like complex subunit 1 (Haus1-EGFP-8xHIS) (NCBI reference: XM_018267162.1)	S202	K185	74.7656	TRUE
Data\Lara_220114_P1921_MR_MW_Xlink_AugminComplex_BS3_SEC_fr1_R4.raw	Intra	X.laeivs HAUS augmin like complex subunit 1 (Haus1-EGFP-8xHIS) (NCBI reference: XM_018267162.1)	X.laeivs HAUS augmin like complex subunit 1 (Haus1-EGFP-8xHIS) (NCBI reference: XM_018267162.1)	S202	S186	82.4442	TRUE
Data\Lara_220114_P1921_MR_MW_Xlink_AugminComplex_BS3_SEC_fr1_R4.raw	Intra	X.laeivs HAUS augmin like complex subunit 1 (Haus1-EGFP-8xHIS) (NCBI reference: XM_018267162.1)	X.laeivs HAUS augmin like complex subunit 1 (Haus1-EGFP-8xHIS) (NCBI reference: XM_018267162.1)	S202	Y189	90.4719	TRUE
Data\Lara_220114_P1921_MR_MW_Xlink_AugminComplex_BS3_SEC_fr1_R4.raw	Intra	X.laeivs HAUS augmin like complex subunit 1 (Haus1-EGFP-8xHIS) (NCBI reference: XM_018267162.1)	X.laeivs HAUS augmin like complex subunit 1 (Haus1-EGFP-8xHIS) (NCBI reference: XM_018267162.1)	T210	K183	11.8483	TRUE
Data\Lara_220114_P1921_MR_MW_Xlink_AugminComplex_BS3_SEC_fr1_R4.raw	Intra	X.laeivs HAUS augmin like complex subunit 1 (Haus1-EGFP-8xHIS) (NCBI reference: XM_018267162.1)	X.laeivs HAUS augmin like complex subunit 1 (Haus1-EGFP-8xHIS) (NCBI reference: XM_018267162.1)	T210	K185	14.2832	TRUE
Data\Lara_220114_P1921_MR_MW_Xlink_AugminComplex_BS3_SEC_fr1_R4.raw	Intra	X.laeivs HAUS augmin like complex subunit 1 (Haus1-EGFP-8xHIS) (NCBI reference: XM_018267162.1)	X.laeivs HAUS augmin like complex subunit 1 (Haus1-EGFP-8xHIS) (NCBI reference: XM_018267162.1)	T210	S186	15.8421	TRUE
Data\Lara_220114_P1921_MR_MW_Xlink_AugminComplex_BS3_SEC_fr1_R4.raw	Intra	X.laeivs HAUS augmin like complex subunit 1 (Haus1-EGFP-8xHIS) (NCBI reference: XM_018267162.1)	X.laeivs HAUS augmin like complex subunit 1 (Haus1-EGFP-8xHIS) (NCBI reference: XM_018267162.1)	T210	Y189	18.3688	TRUE
Data\Lara_220114_P1921_MR_MW_Xlink_AugminComplex_BS3_SEC_fr1_R4.raw	Intra	X.laeivs HAUS augmin like complex subunit 1 (Haus1-EGFP-8xHIS) (NCBI reference: XM_018267162.1)	X.laeivs HAUS augmin like complex subunit 1 (Haus1-EGFP-8xHIS) (NCBI reference: XM_018267162.1)	K197	S201	56.0526	TRUE
Data\Lara_220114_P1921_MR_MW_Xlink_AugminComplex_BS3_SEC_fr1_R4.raw	Intra	X.laeivs HAUS augmin like complex subunit 1 (Haus1-EGFP-8xHIS) (NCBI reference: XM_018267162.1)	X.laeivs HAUS augmin like complex subunit 1 (Haus1-EGFP-8xHIS) (NCBI reference: XM_018267162.1)	K197	S202	56.0526	TRUE
Data\Lara_220114_P1921_MR_MW_Xlink_AugminComplex_BS3_SEC_fr1_R4.raw	Intra	X.laeivs HAUS augmin like complex subunit 1 (Haus1-EGFP-8xHIS) (NCBI reference: XM_018267162.1)	X.laeivs HAUS augmin like complex subunit 1 (Haus1-EGFP-8xHIS) (NCBI reference: XM_018267162.1)	K197	T210	35.6024	TRUE
Data\Lara_220114_P1921_MR_MW_Xlink_AugminComplex_BS3_SEC_fr1_R4.raw	Inter	X.laeivs HAUS augmin like complex subunit 1 (Haus1-EGFP-8xHIS) (NCBI reference: XM_018267162.1)	X.laeivs HAUS augmin like complex subunit 1 (Haus1-EGFP-8xHIS) (NCBI reference: XM_018267162.1)	S201	S201	47.6863	TRUE
Data\Lara_220114_P1921_MR_MW_Xlink_AugminComplex_BS3_SEC_fr1_R4.raw	Inter	X.laeivs HAUS augmin like complex subunit 1 (Haus1-EGFP-8xHIS) (NCBI reference: XM_018267162.1)	X.laeivs HAUS augmin like complex subunit 1 (Haus1-EGFP-8xHIS) (NCBI reference: XM_018267162.1)	S202	S202	43.5923	TRUE
Data\Lara_220114_P1921_MR_MW_Xlink_AugminComplex_BS3_SEC_fr1_R4.raw	Inter	X.laeivs HAUS augmin like complex subunit 1 (Haus1-EGFP-8xHIS) (NCBI reference: XM_018267162.1)	X.laeivs HAUS augmin like complex subunit 1 (Haus1-EGFP-8xHIS) (NCBI reference: XM_018267162.1)	T210	T210	7.22157	TRUE
Data\Lara_220114_P1921_MR_MW_Xlink_AugminComplex_BS3_SEC_fr1_R4.raw	Intra	X.laeivs HAUS augmin like complex subunit 1 (Haus1-EGFP-8xHIS) (NCBI reference: XM_018267162.1)	X.laeivs HAUS augmin like complex subunit 1 (Haus1-EGFP-8xHIS) (NCBI reference: XM_018267162.1)	K197	S228	65.6232	TRUE
Data\Lara_220114_P1921_MR_MW_Xlink_AugminComplex_BS3_SEC_fr1_R4.raw	Intra	X.laeivs HAUS augmin like complex subunit 1 (Haus1-EGFP-8xHIS) (NCBI reference: XM_018267162.1)	X.laeivs HAUS augmin like complex subunit 1 (Haus1-EGFP-8xHIS) (NCBI reference: XM_018267162.1)	K197	K232	68.5967	TRUE
Data\Lara_220114_P1921_MR_MW_Xlink_AugminComplex_BS3_SEC_fr1_R4.raw	Intra	X.laeivs HAUS augmin like complex subunit 1 (Haus1-EGFP-8xHIS) (NCBI reference: XM_018267162.1)	X.laeivs HAUS augmin like complex subunit 1 (Haus1-EGFP-8xHIS) (NCBI reference: XM_018267162.1)	S201	S228	45.6544	TRUE
Data\Lara_220114_P1921_MR_MW_Xlink_AugminComplex_BS3_SEC_fr1_R4.raw	Intra	X.laeivs HAUS augmin like complex subunit 1 (Haus1-EGFP-8xHIS) (NCBI reference: XM_018267162.1)	X.laeivs HAUS augmin like complex subunit 1 (Haus1-EGFP-8xHIS) (NCBI reference: XM_018267162.1)	S201	K232	54.8571	TRUE
Data\Lara_220114_P1921_MR_MW_Xlink_AugminComplex_BS3_SEC_fr1_R4.raw	Intra	X.laeivs HAUS augmin like complex subunit 1 (Haus1-EGFP-8xHIS) (NCBI reference: XM_018267162.1)	X.laeivs HAUS augmin like complex subunit 1 (Haus1-EGFP-8xHIS) (NCBI reference: XM_018267162.1)	S202	S228	38.8407	TRUE
Data\Lara_220114_P1921_MR_MW_Xlink_AugminComplex_BS3_SEC_fr1_R4.raw	Intra	X.laeivs HAUS augmin like complex subunit 1 (Haus1-EGFP-8xHIS) (NCBI reference: XM_018267162.1)	X.laeivs HAUS augmin like complex subunit 1 (Haus1-EGFP-8xHIS) (NCBI reference: XM_018267162.1)	S202	K232	46.9097	TRUE
Data\Lara_220114_P1921_MR_MW_Xlink_AugminComplex_BS3_SEC_fr1_R4.raw	Intra	X.laeivs HAUS augmin like complex subunit 1 (Haus1-EGFP-8xHIS) (NCBI reference: XM_018267162.1)	X.laeivs HAUS augmin like complex subunit 1 (Haus1-EGFP-8xHIS) (NCBI reference: XM_018267162.1)	T210	S228	33.0766	TRUE
Data\Lara_220114_P1921_MR_MW_Xlink_AugminComplex_BS3_SEC_fr1_R4.raw	Intra	X.laeivs HAUS augmin like complex subunit 1 (Haus1-EGFP-8xHIS) (NCBI reference: XM_018267162.1)	X.laeivs HAUS augmin like complex subunit 1 (Haus1-EGFP-8xHIS) (NCBI reference: XM_018267162.1)	T210	K232	39.2878	TRUE
Data\Lara_220114_P1921_MR_MW_Xlink_AugminComplex_BS3_SEC_fr1_R4.raw	Intra	X.laeivs HAUS augmin like complex subunit 1 (Haus1-EGFP-8xHIS) (NCBI reference: XM_018267162.1)	X.laeivs HAUS augmin like complex subunit 1 (Haus1-EGFP-8xHIS) (NCBI reference: XM_018267162.1)	K197	K190	136.954	TRUE
Data\Lara_220114_P1921_MR_MW_Xlink_AugminComplex_BS3_SEC_fr1_R4.raw	Intra	X.laeivs HAUS augmin like complex subunit 1 (Haus1-EGFP-8xHIS) (NCBI reference: XM_018267162.1)	X.laeivs HAUS augmin like complex subunit 1 (Haus1-EGFP-8xHIS) (NCBI reference: XM_018267162.1)	K197	Y191	132.217	TRUE
Data\Lara_220114_P1921_MR_MW_Xlink_AugminComplex_BS3_SEC_fr1_R4.raw	Intra	X.laeivs HAUS augmin like complex subunit 1 (Haus1-EGFP-8xHIS) (NCBI reference: XM_018267162.1)	X.laeivs HAUS augmin like complex subunit 1 (Haus1-EGFP-8xHIS) (NCBI reference: XM_018267162.1)	S201	K190	100.848	TRUE
Data\Lara_220114_P1921_MR_MW_Xlink_AugminComplex_BS3_SEC_fr1_R4.raw	Intra	X.laeivs HAUS augmin like complex subunit 1 (Haus1-EGFP-8xHIS) (NCBI reference: XM_018267162.1)	X.laeivs HAUS augmin like complex subunit 1 (Haus1-EGFP-8xHIS) (NCBI reference: XM_018267162.1)	S201	Y191	96.35	TRUE
Data\Lara_220114_P1921_MR_MW_Xlink_AugminComplex_BS3_SEC_fr1_R4.raw	Intra	X.laeivs HAUS augmin like complex subunit 1 (Haus1-EGFP-8xHIS) (NCBI reference: XM_018267162.1)	X.laeivs HAUS augmin like complex subunit 1 (Haus1-EGFP-8xHIS) (NCBI reference: XM_018267162.1)	S202	K190	82.0861	TRUE
Data\Lara_220114_P1921_MR_MW_Xlink_AugminComplex_BS3_SEC_fr1_R4.raw	Intra	X.laeivs HAUS augmin like complex subunit 1 (Haus1-EGFP-8xHIS) (NCBI reference: XM_018267162.1)	X.laeivs HAUS augmin like complex subunit 1 (Haus1-EGFP-8xHIS) (NCBI reference: XM_018267162.1)	S202	Y191	77.7346	TRUE
Data\Lara_220114_P1921_MR_MW_Xlink_AugminComplex_BS3_SEC_fr1_R4.raw	Intra	X.laeivs HAUS augmin like complex subunit 1 (Haus1-EGFP-8xHIS) (NCBI reference: XM_018267162.1)	X.laeivs HAUS augmin like complex subunit 1 (Haus1-EGFP-8xHIS) (NCBI reference: XM_018267162.1)	T210	K190	18.1469	TRUE
Data\Lara_220114_P1921_MR_MW_Xlink_AugminComplex_BS3_SEC_fr1_R4.raw	Intra	X.laeivs HAUS augmin like complex subunit 1 (Haus1-EGFP-8xHIS) (NCBI reference: XM_018267162.1)	X.laeivs HAUS augmin like complex subunit 1 (Haus1-EGFP-8xHIS) (NCBI reference: XM_018267162.1)	T210	Y191	14.9676	TRUE
Data\Lara_220114_P1921_MR_MW_Xlink_AugminComplex_BS3_SEC_fr1_R4.raw	Intra	X.laeivs HAUS augmin like complex subunit 1 (Haus1-EGFP-8xHIS) (NCBI reference: XM_018267162.1)	X.laeivs HAUS augmin like complex subunit 1 (Haus1-EGFP-8xHIS) (NCBI reference: XM_018267162.1)	K197	K171	97.6348	TRUE
Data\Lara_220114_P1921_MR_MW_Xlink_AugminComplex_BS3_SEC_fr1_R4.raw	Intra	X.laeivs HAUS augmin like complex subunit 1 (Haus1-EGFP-8xHIS) (NCBI reference: XM_018267162.1)	X.laeivs HAUS augmin like complex subunit 1 (Haus1-EGFP-8xHIS) (NCBI reference: XM_018267162.1)	S201	K171	76.2759	TRUE
Data\Lara_220114_P1921_MR_MW_Xlink_AugminComplex_BS3_SEC_fr1_R4.raw	Intra	X.laeivs HAUS augmin like complex subunit 1 (Haus1-EGFP-8xHIS) (NCBI reference: XM_018267162.1)	X.laeivs HAUS augmin like complex subunit 1 (Haus1-EGFP-8xHIS) (NCBI reference: XM_018267162.1)	S202	K171	68.4666	TRUE
Data\Lara_220114_P1921_MR_MW_Xlink_AugminComplex_BS3_SEC_fr1_R4.raw	Intra	X.laeivs HAUS augmin like complex subunit 1 (Haus1-EGFP-8xHIS) (NCBI reference: XM_018267162.1)	X.laeivs HAUS augmin like complex subunit 1 (Haus1-EGFP-8xHIS) (NCBI reference: XM_018267162.1)	T210	K171	16.1721	TRUE
Data\Lara_220114_P1921_MR_MW_Xlink_AugminComplex_BS3_SEC_fr1_R4.raw	Intra	X.laeivs HAUS augmin like complex subunit 1 (Haus1-EGFP-8xHIS) (NCBI reference: XM_018267162.1)	X.laeivs HAUS augmin like complex subunit 1 (Haus1-EGFP-8xHIS) (NCBI reference: XM_018267162.1)	Y191	K183	37.7184	TRUE
Data\Lara_220114_P1921_MR_MW_Xlink_AugminComplex_BS3_SEC_fr1_R4.raw	Intra	X.laeivs HAUS augmin like complex subunit 1 (Haus1-EGFP-8xHIS) (NCBI reference: XM_018267162.1)	X.laeivs HAUS augmin like complex subunit 1 (Haus1-EGFP-8xHIS) (NCBI reference: XM_018267162.1)	Y191	K185	49.102	TRUE
Data\Lara_220114_P1921_MR_MW_Xlink_AugminComplex_BS3_SEC_fr1_R4.raw	Intra	X.laeivs HAUS augmin like complex subunit 1 (Haus1-EGFP-8xHIS) (NCBI reference: XM_018267162.1)	X.laeivs HAUS augmin like complex subunit 1 (Haus1-EGFP-8xHIS) (NCBI reference: XM_018267162.1)	Y191	S186	52.0424	TRUE
Data\Lara_220114_P1921_MR_MW_Xlink_AugminComplex_BS3_SEC_fr1_R4.raw	Intra	X.laeivs HAUS augmin like complex subunit 1 (Haus1-EGFP-8xHIS) (NCBI reference: XM_018267162.1)	X.laeivs HAUS augmin like complex subunit 1 (Haus1-EGFP-8xHIS) (NCBI reference: XM_018267162.1)	Y191	Y189	52.0424	TRUE
Data\Lara_220114_P1921_MR_MW_Xlink_AugminComplex_BS3_SEC_fr1_R4.raw	Intra	X.laeivs HAUS augmin like complex subunit 1 (Haus1-EGFP-8xHIS) (NCBI reference: XM_018267162.1)	X.laeivs HAUS augmin like complex subunit 1 (Haus1-EGFP-8xHIS) (NCBI reference: XM_018267162.1)	K192	K183	37.7184	TRUE
Data\Lara_220114_P1921_MR_MW_Xlink_AugminComplex_BS3_SEC_fr1_R4.raw	Intra	X.laeivs HAUS augmin like complex subunit 1 (Haus1-EGFP-8xHIS) (NCBI reference: XM_018267162.1)	X.laeivs HAUS augmin like complex subunit 1 (Haus1-EGFP-8xHIS) (NCBI reference: XM_018267162.1)	K192	K185	49.102	TRUE
Data\Lara_220114_P1921_MR_MW_Xlink_AugminComplex_BS3_SEC_fr1_R4.raw	Intra	X.laeivs HAUS augmin like complex subunit 1 (Haus1-EGFP-8xHIS) (NCBI reference: XM_018267162.1)	X.laeivs HAUS augmin like complex subunit 1 (Haus1-EGFP-8xHIS) (NCBI reference: XM_018267162.1)	K192	S186	52.0424	TRUE
Data\Lara_220114_P1921_MR_MW_Xlink_AugminComplex_BS3_SEC_fr1_R4.raw	Intra	X.laeivs HAUS augmin like complex subunit 1 (Haus1-EGFP-8xHIS) (NCBI reference: XM_018267162.1)	X.laeivs HAUS augmin like complex subunit 1 (Haus1-EGFP-8xHIS) (NCBI reference: XM_018267162.1)	K192	Y189	52.0424	TRUE
Data\Lara_220114_P1921_MR_MW_Xlink_AugminComplex_BS3_SEC_fr1_R4.raw	Intra	X.laeivs HAUS augmin like complex subunit 1 (Haus1-EGFP-8xHIS) (NCBI reference: XM_018267162.1)	X.laeivs HAUS augmin like complex subunit 1 (Haus1-EGFP-8xHIS) (NCBI reference: XM_018267162.1)	K142	K160	36.8636	TRUE
Data\Lara_220114_P1921_MR_MW_Xlink_AugminComplex_BS3_SEC_fr1_R4.raw	Intra	X.laeivs HAUS augmin like complex subunit 1 (Haus1-EGFP-8xHIS) (NCBI reference: XM_018267162.1)	X.laeivs HAUS augmin like complex subunit 1 (Haus1-EGFP-8xHIS) (NCBI reference: XM_018267162.1)	K143	K160	36.8636	TRUE
Data\Lara_220114_P1921_MR_MW_Xlink_AugminComplex_BS3_SEC_fr1_R4.raw	Intra	X.laeivs HAUS augmin like complex subunit 1 (Haus1-EGFP-8xHIS) (NCBI reference: XM_018267162.1)	X.laeivs HAUS augmin like complex subunit 1 (Haus1-EGFP-8xHIS) (NCBI reference: XM_018267162.1)	T145	K160	36.8636	TRUE
Data\Lara_220114_P1921_MR_MW_Xlink_AugminComplex_BS3_SEC_fr1_R4.raw	Intra	X.laeivs HAUS augmin like complex subunit 1 (Haus1-EGFP-8xHIS) (NCBI reference: XM_018267162.1)	X.laeivs HAUS augmin like complex subunit 1 (Haus1-EGFP-8xHIS) (NCBI reference: XM_018267162.1)	K152	K160	74.3219	TRUE
Data\Lara_220114_P1921_MR_MW_Xlink_AugminComplex_BS3_SEC_fr1_R4.raw	Intra	X.laeivs HAUS augmin like complex subunit 1 (Haus1-EGFP-8xHIS) (NCBI reference: XM_018267162.1)	X.laeivs HAUS augmin like complex subunit 1 (Haus1-EGFP-8xHIS) (NCBI reference: XM_018267162.1)	S153	K160	68.4555	TRUE
Data\Lara_220114_P1921_MR_MW_Xlink_AugminComplex_BS3_SEC_fr1_R4.raw	Intra	X.laeivs HAUS augmin like complex subunit 1 (Haus1-EGFP-8xHIS) (NCBI reference: XM_018267162.1)	X.laeivs HAUS augmin like complex subunit 1 (Haus1-EGFP-8xHIS) (NCBI reference: XM_018267162.1)	K256	S213	27.9828	TRUE
Data\Lara_220114_P1921_MR_MW_Xlink_AugminComplex_BS3_SEC_fr1_R4.raw	Intra	X.laeivs HAUS augmin like complex subunit 1 (Haus1-EGFP-8xHIS) (NCBI reference: XM_018267162.1)	X.laeivs HAUS augmin like complex subunit 1 (Haus1-EGFP-8xHIS) (NCBI reference: XM_018267162.1)	K256	S216	27.9828	TRUE
Data\Lara_220114_P1921_MR_MW_Xlink_AugminComplex_BS3_SEC_fr1_R4.raw	Intra	X.laeivs HAUS augmin like complex subunit 1 (Haus1-EGFP-8xHIS) (NCBI reference: XM_018267162.1)	X.laeivs HAUS augmin like complex subunit 1 (Haus1-EGFP-8xHIS) (NCBI reference: XM_018267162.1)	K256	S218	18.8403	TRUE
Data\Lara_220114_P1921_MR_MW_Xlink_AugminComplex_BS3_SEC_fr1_R4.raw	Intra	X.laeivs HAUS augmin like complex subunit 1 (Haus1-EGFP-8xHIS) (NCBI reference: XM_018267162.1)	X.laeivs HAUS augmin like complex subunit 1 (Haus1-EGFP-8xHIS) (NCBI reference: XM_018267162.1)	K256	T220	14.5833	TRUE
Data\Lara_220114_P1921_MR_MW_Xlink_AugminComplex_BS3_SEC_fr1_R4.raw	Intra	X.laeivs HAUS augmin like complex subunit 1 (Haus1-EGFP-8xHIS) (NCBI reference: XM_018267162.1)	X.laeivs HAUS augmin like complex subunit 1 (Haus1-EGFP-8xHIS) (NCBI reference: XM_018267162.1)	K256	T222	18.8403	TRUE
Data\Lara_220114_P1921_MR_MW_Xlink_AugminComplex_BS3_SEC_fr1_R4.raw	Intra	X.laeivs HAUS augmin like complex subunit 1 (Haus1-EGFP-8xHIS) (NCBI reference: XM_018267162.1)	X.laeivs HAUS augmin like complex subunit 1 (Haus1-EGFP-8xHIS) (NCBI reference: XM_018267162.1)	K260	S213	30.5633	TRUE
Data\Lara_220114_P1921_MR_MW_Xlink_AugminComplex_BS3_SEC_fr1_R4.raw	Intra	X.laeivs HAUS augmin like complex subunit 1 (Haus1-EGFP-8xHIS) (NCBI reference: XM_018267162.1)	X.laeivs HAUS augmin like complex subunit 1 (Haus1-EGFP-8xHIS) (NCBI reference: XM_018267162.1)	K260	S216	25.6514	TRUE
Data\Lara_220114_P1921_MR_MW_Xlink_AugminComplex_BS3_SEC_fr1_R4.raw	Intra	X.laeivs HAUS augmin like complex subunit 1 (Haus1-EGFP-8xHIS) (NCBI reference: XM_018267162.1)	X.laeivs HAUS augmin like complex subunit 1 (Haus1-EGFP-8xHIS) (NCBI reference: XM_018267162.1)	K260	S218	16.9219	TRUE
Data\Lara_220114_P1921_MR_MW_Xlink_AugminComplex_BS3_SEC_fr1_R4.raw	Intra	X.laeivs HAUS augmin like complex subunit 1 (Haus1-EGFP-8xHIS) (NCBI reference: XM_018267162.1)	X.laeivs HAUS augmin like complex subunit 1 (Haus1-EGFP-8xHIS) (NCBI reference: XM_018267162.1)	K260	T220	12.9698	TRUE
Data\Lara_220114_P1921_MR_MW_Xlink_AugminComplex_BS3_SEC_fr1_R4.raw	Intra	X.laeivs HAUS augmin like complex subunit 1 (Haus1-EGFP-8xHIS) (NCBI reference: XM_018267162.1)	X.laeivs HAUS augmin like complex subunit 1 (Haus1-EGFP-8xHIS) (NCBI reference: XM_018267162.1)	K260	T222	12.8598	TRUE
Data\Lara_220114_P1921_MR_MW_Xlink_AugminComplex_BS3_SEC_fr1_R4.raw	Intra	X.laeivs HAUS augmin like complex subunit 1 (Haus1-EGFP-8xHIS) (NCBI reference: XM_018267162.1)	X.laeivs HAUS augmin like complex subunit 1 (Haus1-EGFP-8xHIS) (NCBI reference: XM_018267162.1)	T262	S213	21.2411	TRUE
Data\Lara_220114_P1921_MR_MW_Xlink_AugminComplex_BS3_SEC_fr1_R4.raw	Intra	X.laeivs HAUS augmin like complex subunit 1 (Haus1-EGFP-8xHIS) (NCBI reference: XM_018267162.1)	X.laeivs HAUS augmin like complex subunit 1 (Haus1-EGFP-8xHIS) (NCBI reference: XM_018267162.1)	T262	S216	16.7235	TRUE
Data\Lara_220114_P1921_MR_MW_Xlink_AugminComplex_BS3_SEC_fr1_R4.raw	Intra	X.laeivs HAUS augmin like complex subunit 1 (Haus1-EGFP-8xHIS) (NCBI reference: XM_018267162.1)	X.laeivs HAUS augmin like complex subunit 1 (Haus1-EGFP-8xHIS) (NCBI reference: XM_018267162.1)	T262	S218	10.7994	TRUE
Data\Lara_220114_P1921_MR_MW_Xlink_AugminComplex_BS3_SEC_fr1_R4.raw	Intra	X.laeivs HAUS augmin like complex subunit 1 (Haus1-EGFP-8xHIS) (NCBI reference: XM_018267162.1)	X.laeivs HAUS augmin like complex subunit 1 (Haus1-EGFP-8xHIS) (NCBI reference: XM_018267162.1)	T262	T220	7.43073	TRUE
Data\Lara_220114_P1921_MR_MW_Xlink_AugminComplex_BS3_SEC_fr1_R4.raw	Intra	X.laeivs HAUS augmin like complex subunit 1 (Haus1-EGFP-8xHIS) (NCBI reference: XM_018267162.1)	X.laeivs HAUS augmin like complex subunit 1 (Haus1-EGFP-8xHIS) (NCBI reference: XM_018267162.1)	T262	T222	7.23705	TRUE
Data\Lara_220114_P1921_MR_MW_Xlink_AugminComplex_BS3_SEC_fr1_R4.raw	Intra	X.laeivs HAUS augmin like complex subunit 1 (Haus1-EGFP-8xHIS) (NCBI reference: XM_018267162.1)	X.laeivs HAUS augmin like complex subunit 1 (Haus1-EGFP-8xHIS) (NCBI reference: XM_018267162.1)	T267	S213	5.47187	TRUE
Data\Lara_220114_P1921_MR_MW_Xlink_AugminComplex_BS3_SEC_fr1_R4.raw	Intra	X.laeivs HAUS augmin like complex subunit 1 (Haus1-EGFP-8xHIS) (NCBI reference: XM_018267162.1)	X.laeivs HAUS augmin like complex subunit 1 (Haus1-EGFP-8xHIS) (NCBI reference: XM_018267162.1)	T267	S216	4.71612	TRUE
Data\Lara_220114_P1921_MR_MW_Xlink_AugminComplex_BS3_SEC_fr1_R4.raw	Intra	X.laeivs HAUS augmin like complex subunit 1 (Haus1-EGFP-8xHIS) (NCBI reference: XM_018267162.1)	X.laeivs HAUS augmin like complex subunit 1 (Haus1-EGFP-8xHIS) (NCBI reference: XM_018267162.1)	T267	S218	4.17895	TRUE
Data\Lara_220114_P1921_MR_MW_Xlink_AugminComplex_BS3_SEC_fr1_R4.raw	Intra	X.laeivs HAUS augmin like complex subunit 1 (Haus1-EGFP-8xHIS) (NCBI reference: XM_018267162.1)	X.laeivs HAUS augmin like complex subunit 1 (Haus1-EGFP-8xHIS) (NCBI reference: XM_018267162.1)	T267	T220	4.61134	TRUE
Data\Lara_220114_P1921_MR_MW_Xlink_AugminComplex_BS3_SEC_fr1_R4.raw	Intra	X.laeivs HAUS augmin like complex subunit 1 (Haus1-EGFP-8xHIS) (NCBI reference: XM_018267162.1)	X.laeivs HAUS augmin like complex subunit 1 (Haus1-EGFP-8xHIS) (NCBI reference: XM_018267162.1)	T267	T222	4.34082	TRUE
Data\Lara_220114_P1921_MR_MW_Xlink_AugminComplex_BS3_SEC_fr1_R4.raw	Intra	X.laeivs HAUS augmin like complex subunit 1 (Haus1-EGFP-8xHIS) (NCBI reference: XM_018267162.1)	X.laeivs HAUS augmin like complex subunit 1 (Haus1-EGFP-8xHIS) (NCBI reference: XM_018267162.1)	T268	S213	4.71852	TRUE
Data\Lara_220114_P1921_MR_MW_Xlink_AugminComplex_BS3_SEC_fr1_R4.raw	Intra	X.laeivs HAUS augmin like complex subunit 1 (Haus1-EGFP-8xHIS) (NCBI reference: XM_018267162.1)	X.laeivs HAUS augmin like complex subunit 1 (Haus1-EGFP-8xHIS) (NCBI reference: XM_018267162.1)	T268	S216	4.71852	TRUE
Data\Lara_220114_P1921_MR_MW_Xlink_AugminComplex_BS3_SEC_fr1_R4.raw	Intra	X.laeivs HAUS augmin like complex subunit 1 (Haus1-EGFP-8xHIS) (NCBI reference: XM_018267162.1)	X.laeivs HAUS augmin like complex subunit 1 (Haus1-EGFP-8xHIS) (NCBI reference: XM_018267162.1)	T268	S218	4.56948	TRUE
Data\Lara_220114_P1921_MR_MW_Xlink_AugminComplex_BS3_SEC_fr1_R4.raw	Intra	X.laeivs HAUS augmin like complex subunit 1 (Haus1-EGFP-8xHIS) (NCBI reference: XM_018267162.1)	X.laeivs HAUS augmin like complex subunit 1 (Haus1-EGFP-8xHIS) (NCBI reference: XM_018267162.1)	T268	T220	4.968	TRUE
Data\Lara_220114_P1921_MR_MW_Xlink_AugminComplex_BS3_SEC_fr1_R4.raw	Intra	X.laeivs HAUS augmin like complex subunit 1 (Haus1-EGFP-8xHIS) (NCBI reference: XM_018267162.1)	X.laeivs HAUS augmin like complex subunit 1 (Haus1-EGFP-8xHIS) (NCBI reference: XM_018267162.1)	T268	T222	4.91858	TRUE
Data\Lara_220114_P1921_MR_MW_Xlink_AugminComplex_BS3_SEC_fr1_R4.raw	Inter	X.laeivs HAUS augmin like complex subunit 3 (2xFLAG-HAUS3) (NCBI reference: XM_018267162.1)	X.laeivs HAUS augmin like complex subunit 1 (Haus1-EGFP-8xHIS) (NCBI reference: XM_018267162.1)	T93	K142	55.6002	TRUE
Data\Lara_220114_P1921_MR_MW_Xlink_AugminComplex_BS3_SEC_fr1_R4.raw	Inter	X.laeivs HAUS augmin like complex subunit 3 (2xFLAG-HAUS3) (NCBI reference: XM_018267162.1)	X.laeivs HAUS augmin like complex subunit 1 (Haus1-EGFP-8xHIS) (NCBI reference: XM_018267162.1)	T93	K143	56.0015	TRUE
Data\Lara_220114_P1921_MR_MW_Xlink_AugminComplex_BS3_SEC_fr1_R4.raw	Inter	X.laeivs HAUS augmin like complex subunit 3 (2xFLAG-HAUS3) (NCBI reference: XM_018267162.1)	X.laeivs HAUS augmin like complex subunit 1 (Haus1-EGFP-8xHIS) (NCBI reference: XM_018267162.1)	T93	T145	41.2898	TRUE
Data\Lara_220114_P1921_MR_MW_Xlink_AugminComplex_BS3_SEC_fr1_R4.raw	Inter	X.laeivs HAUS augmin like complex subunit 3 (2xFLAG-HAUS3) (NCBI reference: XM_018267162.1)	X.laeivs HAUS augmin like complex subunit 1 (Haus1-EGFP-8xHIS) (NCBI reference: XM_018267162.1)	K95	K142	58.1948	TRUE
Data\Lara_220114_P1921_MR_MW_Xlink_AugminComplex_BS3_SEC_fr1_R4.raw	Inter	X.laeivs HAUS augmin like complex subunit 3 (2xFLAG-HAUS3) (NCBI reference: XM_018267162.1)	X.laeivs HAUS augmin like complex subunit 1 (Haus1-EGFP-8xHIS) (NCBI reference: XM_018267162.1)	K95	K143	61.7882	TRUE
Data\Lara_220114_P1921_MR_MW_Xlink_AugminComplex_BS3_SEC_fr1_R4.raw	Inter	X.laeivs HAUS augmin like complex subunit 3 (2xFLAG-HAUS3) (NCBI reference: XM_018267162.1)	X.laeivs HAUS augmin like complex subunit 1 (Haus1-EGFP-8xHIS) (NCBI reference: XM_018267162.1)	K95	T145	46.4058	TRUE
Data\Lara_220114_P1921_MR_MW_Xlink_AugminComplex_BS3_SEC_fr1_R4.raw	Inter	X.laeivs HAUS augmin like complex subunit 3 (2xFLAG-HAUS3) (NCBI reference: XM_018267162.1)	X.laeivs HAUS augmin like complex subunit 1 (Haus1-EGFP-8xHIS) (NCBI reference: XM_018267162.1)	S97	K142	62.0159	TRUE
Data\Lara_220114_P1921_MR_MW_Xlink_AugminComplex_BS3_SEC_fr1_R4.raw	Inter	X.laeivs HAUS augmin like complex subunit 3 (2xFLAG-HAUS3) (NCBI reference: XM_018267162.1)	X.laeivs HAUS augmin like complex subunit 1 (Haus1-EGFP-8xHIS) (NCBI reference: XM_018267162.1)	S97	K143	65.8777	TRUE
Data\Lara_220114_P1921_MR_MW_Xlink_AugminComplex_BS3_SEC_fr1_R4.raw	Inter	X.laeivs HAUS augmin like complex subunit 3 (2xFLAG-HAUS3) (NCBI reference: XM_018267162.1)	X.laeivs HAUS augmin like complex subunit 1 (Haus1-EGFP-8xHIS) (NCBI reference: XM_018267162.1)	S97	T145	51.123	TRUE
Data\Lara_220114_P1921_MR_MW_Xlink_AugminComplex_BS3_SEC_fr1_R4.raw	Inter	X.laeivs HAUS augmin like complex subunit 3 (2xFLAG-HAUS3) (NCBI reference: XM_018267162.1)	X.laeivs HAUS augmin like complex subunit 1 (Haus1-EGFP-8xHIS) (NCBI reference: XM_018267162.1)	K99	K142	57.1853	TRUE
Data\Lara_220114_P1921_MR_MW_Xlink_AugminComplex_BS3_SEC_fr1_R4.raw	Inter	X.laeivs HAUS augmin like complex subunit 3 (2xFLAG-HAUS3) (NCBI reference: XM_018267162.1)	X.laeivs HAUS augmin like complex subunit 1 (Haus1-EGFP-8xHIS) (NCBI reference: XM_018267162.1)	K99	K143	61.0589	TRUE
Data\Lara_220114_P1921_MR_MW_Xlink_AugminComplex_BS3_SEC_fr1_R4.raw	Inter	X.laeivs HAUS augmin like complex subunit 3 (2xFLAG-HAUS3) (NCBI reference: XM_018267162.1)	X.laeivs HAUS augmin like complex subunit 1 (Haus1-EGFP-8xHIS) (NCBI reference: XM_018267162.1)	K99	T145	46.6326	TRUE
Data\Lara_220114_P1921_MR_MW_Xlink_AugminComplex_BS3_SEC_fr1_R4.raw	Inter	X.laeivs HAUS augmin like complex subunit 1 (Haus1-EGFP-8xHIS) (NCBI reference: XM_018267162.1)	X.laeivs HAUS augmin like complex subunit 3 (2xFLAG-HAUS3) (NCBI reference: XM_018267162.1)	K185	Y11	51.6081	TRUE
Data\Lara_220114_P1921_MR_MW_Xlink_AugminComplex_BS3_SEC_fr1_R4.raw	Inter	X.laeivs HAUS augmin like complex subunit 1 (Haus1-EGFP-8xHIS) (NCBI reference: XM_018267162.1)	X.laeivs HAUS augmin like complex subunit 3 (2xFLAG-HAUS3) (NCBI reference: XM_018267162.1)	K185	K12	51.6081	TRUE
Data\Lara_220114_P1921_MR_MW_Xlink_AugminComplex_BS3_SEC_fr1_R4.raw	Inter	X.laeivs HAUS augmin like complex subunit 1 (Haus1-EGFP-8xHIS) (NCBI reference: XM_018267162.1)	X.laeivs HAUS augmin like complex subunit 3 (2xFLAG-HAUS3) (NCBI reference: XM_018267162.1)	K185	K17	51.6081	TRUE
Data\Lara_220114_P1921_MR_MW_Xlink_AugminComplex_BS3_SEC_fr1_R4.raw	Inter	X.laeivs HAUS augmin like complex subunit 1 (Haus1-EGFP-8xHIS) (NCBI reference: XM_018267162.1)	X.laeivs HAUS augmin like complex subunit 3 (2xFLAG-HAUS3) (NCBI reference: XM_018267162.1)	K185	T20	48.0133	TRUE
Data\Lara_220114_P1921_MR_MW_Xlink_AugminComplex_BS3_SEC_fr1_R4.raw	Inter	X.laeivs HAUS augmin like complex subunit 1 (Haus1-EGFP-8xHIS) (NCBI reference: XM_018267162.1)	X.laeivs HAUS augmin like complex subunit 3 (2xFLAG-HAUS3) (NCBI reference: XM_018267162.1)	K185	T21	48.0133	TRUE
Data\Lara_220114_P1921_MR_MW_Xlink_AugminComplex_BS3_SEC_fr1_R4.raw	Inter	X.laeivs HAUS augmin like complex subunit 1 (Haus1-EGFP-8xHIS) (NCBI reference: XM_018267162.1)	X.laeivs HAUS augmin like complex subunit 3 (2xFLAG-HAUS3) (NCBI reference: XM_018267162.1)	K185	Y25	44.4744	TRUE
Data\Lara_220114_P1921_MR_MW_Xlink_AugminComplex_BS3_SEC_fr1_R4.raw	Inter	X.laeivs HAUS augmin like complex subunit 1 (Haus1-EGFP-8xHIS) (NCBI reference: XM_018267162.1)	X.laeivs HAUS augmin like complex subunit 3 (2xFLAG-HAUS3) (NCBI reference: XM_018267162.1)	K185	S32	21.5105	TRUE
Data\Lara_220114_P1921_MR_MW_Xlink_AugminComplex_BS3_SEC_fr1_R4.raw	Inter	X.laeivs HAUS augmin like complex subunit 1 (Haus1-EGFP-8xHIS) (NCBI reference: XM_018267162.1)	X.laeivs HAUS augmin like complex subunit 3 (2xFLAG-HAUS3) (NCBI reference: XM_018267162.1)	S186	Y11	51.6081	TRUE
Data\Lara_220114_P1921_MR_MW_Xlink_AugminComplex_BS3_SEC_fr1_R4.raw	Inter	X.laeivs HAUS augmin like complex subunit 1 (Haus1-EGFP-8xHIS) (NCBI reference: XM_018267162.1)	X.laeivs HAUS augmin like complex subunit 3 (2xFLAG-HAUS3) (NCBI reference: XM_018267162.1)	S186	K12	51.6081	TRUE
Data\Lara_220114_P1921_MR_MW_Xlink_AugminComplex_BS3_SEC_fr1_R4.raw	Inter	X.laeivs HAUS augmin like complex subunit 1 (Haus1-EGFP-8xHIS) (NCBI reference: XM_018267162.1)	X.laeivs HAUS augmin like complex subunit 3 (2xFLAG-HAUS3) (NCBI reference: XM_018267162.1)	S186	K17	51.6081	TRUE
Data\Lara_220114_P1921_MR_MW_Xlink_AugminComplex_BS3_SEC_fr1_R4.raw	Inter	X.laeivs HAUS augmin like complex subunit 1 (Haus1-EGFP-8xHIS) (NCBI reference: XM_018267162.1)	X.laeivs HAUS augmin like complex subunit 3 (2xFLAG-HAUS3) (NCBI reference: XM_018267162.1)	S186	T20	48.0133	TRUE
Data\Lara_220114_P1921_MR_MW_Xlink_AugminComplex_BS3_SEC_fr1_R4.raw	Inter	X.laeivs HAUS augmin like complex subunit 1 (Haus1-EGFP-8xHIS) (NCBI reference: XM_018267162.1)	X.laeivs HAUS augmin like complex subunit 3 (2xFLAG-HAUS3) (NCBI reference: XM_018267162.1)	S186	T21	48.0133	TRUE
Data\Lara_220114_P1921_MR_MW_Xlink_AugminComplex_BS3_SEC_fr1_R4.raw	Inter	X.laeivs HAUS augmin like complex subunit 1 (Haus1-EGFP-8xHIS) (NCBI reference: XM_018267162.1)	X.laeivs HAUS augmin like complex subunit 3 (2xFLAG-HAUS3) (NCBI reference: XM_018267162.1)	S186	Y25	44.4744	TRUE
Data\Lara_220114_P1921_MR_MW_Xlink_AugminComplex_BS3_SEC_fr1_R4.raw	Inter	X.laeivs HAUS augmin like complex subunit 1 (Haus1-EGFP-8xHIS) (NCBI reference: XM_018267162.1)	X.laeivs HAUS augmin like complex subunit 3 (2xFLAG-HAUS3) (NCBI reference: XM_018267162.1)	S186	S32	20.0988	TRUE
Data\Lara_220114_P1921_MR_MW_Xlink_AugminComplex_BS3_SEC_fr1_R4.raw	Inter	X.laeivs HAUS augmin like complex subunit 1 (Haus1-EGFP-8xHIS) (NCBI reference: XM_018267162.1)	X.laeivs HAUS augmin like complex subunit 3 (2xFLAG-HAUS3) (NCBI reference: XM_018267162.1)	Y189	Y11	51.6081	TRUE
Data\Lara_220114_P1921_MR_MW_Xlink_AugminComplex_BS3_SEC_fr1_R4.raw	Inter	X.laeivs HAUS augmin like complex subunit 1 (Haus1-EGFP-8xHIS) (NCBI reference: XM_018267162.1)	X.laeivs HAUS augmin like complex subunit 3 (2xFLAG-HAUS3) (NCBI reference: XM_018267162.1)	Y189	K12	51.6081	TRUE
Data\Lara_220114_P1921_MR_MW_Xlink_AugminComplex_BS3_SEC_fr1_R4.raw	Inter	X.laeivs HAUS augmin like complex subunit 1 (Haus1-EGFP-8xHIS) (NCBI reference: XM_018267162.1)	X.laeivs HAUS augmin like complex subunit 3 (2xFLAG-HAUS3) (NCBI reference: XM_018267162.1)	Y189	K17	51.6081	TRUE
Data\Lara_220114_P1921_MR_MW_Xlink_AugminComplex_BS3_SEC_fr1_R4.raw	Inter	X.laeivs HAUS augmin like complex subunit 1 (Haus1-EGFP-8xHIS) (NCBI reference: XM_018267162.1)	X.laeivs HAUS augmin like complex subunit 3 (2xFLAG-HAUS3) (NCBI reference: XM_018267162.1)	Y189	T20	48.0133	TRUE
Data\Lara_220114_P1921_MR_MW_Xlink_AugminComplex_BS3_SEC_fr1_R4.raw	Inter	X.laeivs HAUS augmin like complex subunit 1 (Haus1-EGFP-8xHIS) (NCBI reference: XM_018267162.1)	X.laeivs HAUS augmin like complex subunit 3 (2xFLAG-HAUS3) (NCBI reference: XM_018267162.1)	Y189	T21	48.0133	TRUE
Data\Lara_220114_P1921_MR_MW_Xlink_AugminComplex_BS3_SEC_fr1_R4.raw	Inter	X.laeivs HAUS augmin like complex subunit 1 (Haus1-EGFP-8xHIS) (NCBI reference: XM_018267162.1)	X.laeivs HAUS augmin like complex subunit 3 (2xFLAG-HAUS3) (NCBI reference: XM_018267162.1)	Y189	Y25	44.4744	TRUE
Data\Lara_220114_P1921_MR_MW_Xlink_AugminComplex_BS3_SEC_fr1_R4.raw	Inter	X.laeivs HAUS augmin like complex subunit 1 (Haus1-EGFP-8xHIS) (NCBI reference: XM_018267162.1)	X.laeivs HAUS augmin like complex subunit 3 (2xFLAG-HAUS3) (NCBI reference: XM_018267162.1)	Y189	S32	20.0988	TRUE
Data\Lara_220114_P1921_MR_MW_Xlink_AugminComplex_BS3_SEC_fr1_R4.raw	Inter	X.laeivs HAUS augmin like complex subunit 1 (Haus1-EGFP-8xHIS) (NCBI reference: XM_018267162.1)	X.laeivs HAUS augmin like complex subunit 3 (2xFLAG-HAUS3) (NCBI reference: XM_018267162.1)	K190	Y11	51.6081	TRUE
Data\Lara_220114_P1921_MR_MW_Xlink_AugminComplex_BS3_SEC_fr1_R4.raw	Inter	X.laeivs HAUS augmin like complex subunit 1 (Haus1-EGFP-8xHIS) (NCBI reference: XM_018267162.1)	X.laeivs HAUS augmin like complex subunit 3 (2xFLAG-HAUS3) (NCBI reference: XM_018267162.1)	K190	K12	51.6081	TRUE
Data\Lara_220114_P1921_MR_MW_Xlink_AugminComplex_BS3_SEC_fr1_R4.raw	Inter	X.laeivs HAUS augmin like complex subunit 1 (Haus1-EGFP-8xHIS) (NCBI reference: XM_018267162.1)	X.laeivs HAUS augmin like complex subunit 3 (2xFLAG-HAUS3) (NCBI reference: XM_018267162.1)	K190	K17	51.6081	TRUE
Data\Lara_220114_P1921_MR_MW_Xlink_AugminComplex_BS3_SEC_fr1_R4.raw	Inter	X.laeivs HAUS augmin like complex subunit 1 (Haus1-EGFP-8xHIS) (NCBI reference: XM_018267162.1)	X.laeivs HAUS augmin like complex subunit 3 (2xFLAG-HAUS3) (NCBI reference: XM_018267162.1)	K190	T20	48.0133	TRUE
Data\Lara_220114_P1921_MR_MW_Xlink_AugminComplex_BS3_SEC_fr1_R4.raw	Inter	X.laeivs HAUS augmin like complex subunit 1 (Haus1-EGFP-8xHIS) (NCBI reference: XM_018267162.1)	X.laeivs HAUS augmin like complex subunit 3 (2xFLAG-HAUS3) (NCBI reference: XM_018267162.1)	K190	T21	48.0133	TRUE
Data\Lara_220114_P1921_MR_MW_Xlink_AugminComplex_BS3_SEC_fr1_R4.raw	Inter	X.laeivs HAUS augmin like complex subunit 1 (Haus1-EGFP-8xHIS) (NCBI reference: XM_018267162.1)	X.laeivs HAUS augmin like complex subunit 3 (2xFLAG-HAUS3) (NCBI reference: XM_018267162.1)	K190	Y25	44.4744	TRUE
Data\Lara_220114_P1921_MR_MW_Xlink_AugminComplex_BS3_SEC_fr1_R4.raw	Inter	X.laeivs HAUS augmin like complex subunit 1 (Haus1-EGFP-8xHIS) (NCBI reference: XM_018267162.1)	X.laeivs HAUS augmin like complex subunit 3 (2xFLAG-HAUS3) (NCBI reference: XM_018267162.1)	K190	S32	20.0988	TRUE
Data\Lara_220114_P1921_MR_MW_Xlink_AugminComplex_BS3_SEC_fr1_R4.raw	Inter	X.laeivs HAUS augmin like complex subunit 1 (Haus1-EGFP-8xHIS) (NCBI reference: XM_018267162.1)	X.laeivs HAUS augmin like complex subunit 3 (2xFLAG-HAUS3) (NCBI reference: XM_018267162.1)	Y191	Y11	51.6081	TRUE
Data\Lara_220114_P1921_MR_MW_Xlink_AugminComplex_BS3_SEC_fr1_R4.raw	Inter	X.laeivs HAUS augmin like complex subunit 1 (Haus1-EGFP-8xHIS) (NCBI reference: XM_018267162.1)	X.laeivs HAUS augmin like complex subunit 3 (2xFLAG-HAUS3) (NCBI reference: XM_018267162.1)	Y191	K12	51.6081	TRUE
Data\Lara_220114_P1921_MR_MW_Xlink_AugminComplex_BS3_SEC_fr1_R4.raw	Inter	X.laeivs HAUS augmin like complex subunit 1 (Haus1-EGFP-8xHIS) (NCBI reference: XM_018267162.1)	X.laeivs HAUS augmin like complex subunit 3 (2xFLAG-HAUS3) (NCBI reference: XM_018267162.1)	Y191	K17	51.6081	TRUE
Data\Lara_220114_P1921_MR_MW_Xlink_AugminComplex_BS3_SEC_fr1_R4.raw	Inter	X.laeivs HAUS augmin like complex subunit 1 (Haus1-EGFP-8xHIS) (NCBI reference: XM_018267162.1)	X.laeivs HAUS augmin like complex subunit 3 (2xFLAG-HAUS3) (NCBI reference: XM_018267162.1)	Y191	T20	48.0133	TRUE
Data\Lara_220114_P1921_MR_MW_Xlink_AugminComplex_BS3_SEC_fr1_R4.raw	Inter	X.laeivs HAUS augmin like complex subunit 1 (Haus1-EGFP-8xHIS) (NCBI reference: XM_018267162.1)	X.laeivs HAUS augmin like complex subunit 3 (2xFLAG-HAUS3) (NCBI reference: XM_018267162.1)	Y191	T21	48.0133	TRUE
Data\Lara_220114_P1921_MR_MW_Xlink_AugminComplex_BS3_SEC_fr1_R4.raw	Inter	X.laeivs HAUS augmin like complex subunit 1 (Haus1-EGFP-8xHIS) (NCBI reference: XM_018267162.1)	X.laeivs HAUS augmin like complex subunit 3 (2xFLAG-HAUS3) (NCBI reference: XM_018267162.1)	Y191	Y25	44.4744	TRUE
Data\Lara_220114_P1921_MR_MW_Xlink_AugminComplex_BS3_SEC_fr1_R4.raw	Inter	X.laeivs HAUS augmin like complex subunit 1 (Haus1-EGFP-8xHIS) (NCBI reference: XM_018267162.1)	X.laeivs HAUS augmin like complex subunit 3 (2xFLAG-HAUS3) (NCBI reference: XM_018267162.1)	Y191	S32	20.0988	TRUE
Data\Lara_220114_P1921_MR_MW_Xlink_AugminComplex_BS3_SEC_fr1_R4.raw	Inter	X.laeivs HAUS augmin like complex subunit 1 (Haus1-EGFP-8xHIS) (NCBI reference: XM_018267162.1)	X.laeivs HAUS augmin like complex subunit 3 (2xFLAG-HAUS3) (NCBI reference: XM_018267162.1)	K192	Y11	51.6081	TRUE
Data\Lara_220114_P1921_MR_MW_Xlink_AugminComplex_BS3_SEC_fr1_R4.raw	Inter	X.laeivs HAUS augmin like complex subunit 1 (Haus1-EGFP-8xHIS) (NCBI reference: XM_018267162.1)	X.laeivs HAUS augmin like complex subunit 3 (2xFLAG-HAUS3) (NCBI reference: XM_018267162.1)	K192	K12	51.6081	TRUE
Data\Lara_220114_P1921_MR_MW_Xlink_AugminComplex_BS3_SEC_fr1_R4.raw	Inter	X.laeivs HAUS augmin like complex subunit 1 (Haus1-EGFP-8xHIS) (NCBI reference: XM_018267162.1)	X.laeivs HAUS augmin like complex subunit 3 (2xFLAG-HAUS3) (NCBI reference: XM_018267162.1)	K192	K17	51.6081	TRUE
Data\Lara_220114_P1921_MR_MW_Xlink_AugminComplex_BS3_SEC_fr1_R4.raw	Inter	X.laeivs HAUS augmin like complex subunit 1 (Haus1-EGFP-8xHIS) (NCBI reference: XM_018267162.1)	X.laeivs HAUS augmin like complex subunit 3 (2xFLAG-HAUS3) (NCBI reference: XM_018267162.1)	K192	T20	48.0133	TRUE
Data\Lara_220114_P1921_MR_MW_Xlink_AugminComplex_BS3_SEC_fr1_R4.raw	Inter	X.laeivs HAUS augmin like complex subunit 1 (Haus1-EGFP-8xHIS) (NCBI reference: XM_018267162.1)	X.laeivs HAUS augmin like complex subunit 3 (2xFLAG-HAUS3) (NCBI reference: XM_018267162.1)	K192	T21	48.0133	TRUE
Data\Lara_220114_P1921_MR_MW_Xlink_AugminComplex_BS3_SEC_fr1_R4.raw	Inter	X.laeivs HAUS augmin like complex subunit 1 (Haus1-EGFP-8xHIS) (NCBI reference: XM_018267162.1)	X.laeivs HAUS augmin like complex subunit 3 (2xFLAG-HAUS3) (NCBI reference: XM_018267162.1)	K192	Y25	44.4744	TRUE
Data\Lara_220114_P1921_MR_MW_Xlink_AugminComplex_BS3_SEC_fr1_R4.raw	Inter	X.laeivs HAUS augmin like complex subunit 1 (Haus1-EGFP-8xHIS) (NCBI reference: XM_018267162.1)	X.laeivs HAUS augmin like complex subunit 3 (2xFLAG-HAUS3) (NCBI reference: XM_018267162.1)	K192	S32	20.0988	TRUE
Data\Lara_220114_P1921_MR_MW_Xlink_AugminComplex_BS3_SEC_fr1_R4.raw	Inter	X.laeivs HAUS augmin like complex subunit 1 (Haus1-EGFP-8xHIS) (NCBI reference: XM_018267162.1)	X.laeivs HAUS augmin like complex subunit 3 (2xFLAG-HAUS3) (NCBI reference: XM_018267162.1)	K197	Y11	51.6081	TRUE
Data\Lara_220114_P1921_MR_MW_Xlink_AugminComplex_BS3_SEC_fr1_R4.raw	Inter	X.laeivs HAUS augmin like complex subunit 1 (Haus1-EGFP-8xHIS) (NCBI reference: XM_018267162.1)	X.laeivs HAUS augmin like complex subunit 3 (2xFLAG-HAUS3) (NCBI reference: XM_018267162.1)	K197	K12	51.6081	TRUE
Data\Lara_220114_P1921_MR_MW_Xlink_AugminComplex_BS3_SEC_fr1_R4.raw	Inter	X.laeivs HAUS augmin like complex subunit 1 (Haus1-EGFP-8xHIS) (NCBI reference: XM_018267162.1)	X.laeivs HAUS augmin like complex subunit 3 (2xFLAG-HAUS3) (NCBI reference: XM_018267162.1)	K197	K17	51.6081	TRUE
Data\Lara_220114_P1921_MR_MW_Xlink_AugminComplex_BS3_SEC_fr1_R4.raw	Inter	X.laeivs HAUS augmin like complex subunit 1 (Haus1-EGFP-8xHIS) (NCBI reference: XM_018267162.1)	X.laeivs HAUS augmin like complex subunit 3 (2xFLAG-HAUS3) (NCBI reference: XM_018267162.1)	K197	T20	48.0133	TRUE
Data\Lara_220114_P1921_MR_MW_Xlink_AugminComplex_BS3_SEC_fr1_R4.raw	Inter	X.laeivs HAUS augmin like complex subunit 1 (Haus1-EGFP-8xHIS) (NCBI reference: XM_018267162.1)	X.laeivs HAUS augmin like complex subunit 3 (2xFLAG-HAUS3) (NCBI reference: XM_018267162.1)	K197	T21	48.0133	TRUE
Data\Lara_220114_P1921_MR_MW_Xlink_AugminComplex_BS3_SEC_fr1_R4.raw	Inter	X.laeivs HAUS augmin like complex subunit 1 (Haus1-EGFP-8xHIS) (NCBI reference: XM_018267162.1)	X.laeivs HAUS augmin like complex subunit 3 (2xFLAG-HAUS3) (NCBI reference: XM_018267162.1)	K197	Y25	44.4744	TRUE
Data\Lara_220114_P1921_MR_MW_Xlink_AugminComplex_BS3_SEC_fr1_R4.raw	Inter	X.laeivs HAUS augmin like complex subunit 1 (Haus1-EGFP-8xHIS) (NCBI reference: XM_018267162.1)	X.laeivs HAUS augmin like complex subunit 3 (2xFLAG-HAUS3) (NCBI reference: XM_018267162.1)	K197	S32	20.0988	TRUE
Data\Lara_220114_P1921_MR_MW_Xlink_AugminComplex_BS3_SEC_fr1_R4.raw	Inter	X.laeivs HAUS augmin like complex subunit 1 (Haus1-EGFP-8xHIS) (NCBI reference: XM_018267162.1)	X.laeivs HAUS augmin like complex subunit 3 (2xFLAG-HAUS3) (NCBI reference: XM_018267162.1)	S201	Y11	44.9785	TRUE
Data\Lara_220114_P1921_MR_MW_Xlink_AugminComplex_BS3_SEC_fr1_R4.raw	Inter	X.laeivs HAUS augmin like complex subunit 1 (Haus1-EGFP-8xHIS) (NCBI reference: XM_018267162.1)	X.laeivs HAUS augmin like complex subunit 3 (2xFLAG-HAUS3) (NCBI reference: XM_018267162.1)	S201	K12	44.9785	TRUE
Data\Lara_220114_P1921_MR_MW_Xlink_AugminComplex_BS3_SEC_fr1_R4.raw	Inter	X.laeivs HAUS augmin like complex subunit 1 (Haus1-EGFP-8xHIS) (NCBI reference: XM_018267162.1)	X.laeivs HAUS augmin like complex subunit 3 (2xFLAG-HAUS3) (NCBI reference: XM_018267162.1)	S201	K17	44.9785	TRUE
Data\Lara_220114_P1921_MR_MW_Xlink_AugminComplex_BS3_SEC_fr1_R4.raw	Inter	X.laeivs HAUS augmin like complex subunit 1 (Haus1-EGFP-8xHIS) (NCBI reference: XM_018267162.1)	X.laeivs HAUS augmin like complex subunit 3 (2xFLAG-HAUS3) (NCBI reference: XM_018267162.1)	S201	T20	41.4804	TRUE
Data\Lara_220114_P1921_MR_MW_Xlink_AugminComplex_BS3_SEC_fr1_R4.raw	Inter	X.laeivs HAUS augmin like complex subunit 1 (Haus1-EGFP-8xHIS) (NCBI reference: XM_018267162.1)	X.laeivs HAUS augmin like complex subunit 3 (2xFLAG-HAUS3) (NCBI reference: XM_018267162.1)	S201	T21	41.4804	TRUE
Data\Lara_220114_P1921_MR_MW_Xlink_AugminComplex_BS3_SEC_fr1_R4.raw	Inter	X.laeivs HAUS augmin like complex subunit 1 (Haus1-EGFP-8xHIS) (NCBI reference: XM_018267162.1)	X.laeivs HAUS augmin like complex subunit 3 (2xFLAG-HAUS3) (NCBI reference: XM_018267162.1)	S201	Y25	38.0416	TRUE
Data\Lara_220114_P1921_MR_MW_Xlink_AugminComplex_BS3_SEC_fr1_R4.raw	Inter	X.laeivs HAUS augmin like complex subunit 1 (Haus1-EGFP-8xHIS) (NCBI reference: XM_018267162.1)	X.laeivs HAUS augmin like complex subunit 3 (2xFLAG-HAUS3) (NCBI reference: XM_018267162.1)	S201	S32	15.7769	TRUE
Data\Lara_220114_P1921_MR_MW_Xlink_AugminComplex_BS3_SEC_fr1_R4.raw	Inter	X.laeivs HAUS augmin like complex subunit 1 (Haus1-EGFP-8xHIS) (NCBI reference: XM_018267162.1)	X.laeivs HAUS augmin like complex subunit 3 (2xFLAG-HAUS3) (NCBI reference: XM_018267162.1)	S202	Y11	40.1229	TRUE
Data\Lara_220114_P1921_MR_MW_Xlink_AugminComplex_BS3_SEC_fr1_R4.raw	Inter	X.laeivs HAUS augmin like complex subunit 1 (Haus1-EGFP-8xHIS) (NCBI reference: XM_018267162.1)	X.laeivs HAUS augmin like complex subunit 3 (2xFLAG-HAUS3) (NCBI reference: XM_018267162.1)	S202	K12	40.1229	TRUE
Data\Lara_220114_P1921_MR_MW_Xlink_AugminComplex_BS3_SEC_fr1_R4.raw	Inter	X.laeivs HAUS augmin like complex subunit 1 (Haus1-EGFP-8xHIS) (NCBI reference: XM_018267162.1)	X.laeivs HAUS augmin like complex subunit 3 (2xFLAG-HAUS3) (NCBI reference: XM_018267162.1)	S202	K17	40.1229	TRUE
Data\Lara_220114_P1921_MR_MW_Xlink_AugminComplex_BS3_SEC_fr1_R4.raw	Inter	X.laeivs HAUS augmin like complex subunit 1 (Haus1-EGFP-8xHIS) (NCBI reference: XM_018267162.1)	X.laeivs HAUS augmin like complex subunit 3 (2xFLAG-HAUS3) (NCBI reference: XM_018267162.1)	S202	T20	36.7115	TRUE
Data\Lara_220114_P1921_MR_MW_Xlink_AugminComplex_BS3_SEC_fr1_R4.raw	Inter	X.laeivs HAUS augmin like complex subunit 1 (Haus1-EGFP-8xHIS) (NCBI reference: XM_018267162.1)	X.laeivs HAUS augmin like complex subunit 3 (2xFLAG-HAUS3) (NCBI reference: XM_018267162.1)	S202	T21	36.7115	TRUE
Data\Lara_220114_P1921_MR_MW_Xlink_AugminComplex_BS3_SEC_fr1_R4.raw	Inter	X.laeivs HAUS augmin like complex subunit 1 (Haus1-EGFP-8xHIS) (NCBI reference: XM_018267162.1)	X.laeivs HAUS augmin like complex subunit 3 (2xFLAG-HAUS3) (NCBI reference: XM_018267162.1)	S202	Y25	33.3631	TRUE
Data\Lara_220114_P1921_MR_MW_Xlink_AugminComplex_BS3_SEC_fr1_R4.raw	Inter	X.laeivs HAUS augmin like complex subunit 1 (Haus1-EGFP-8xHIS) (NCBI reference: XM_018267162.1)	X.laeivs HAUS augmin like complex subunit 3 (2xFLAG-HAUS3) (NCBI reference: XM_018267162.1)	S202	S32	13.6872	TRUE
Data\Lara_220114_P1921_MR_MW_Xlink_AugminComplex_BS3_SEC_fr1_R4.raw	Inter	X.laeivs HAUS augmin like complex subunit 1 (Haus1-EGFP-8xHIS) (NCBI reference: XM_018267162.1)	X.laeivs HAUS augmin like complex subunit 3 (2xFLAG-HAUS3) (NCBI reference: XM_018267162.1)	T210	Y11	8.32951	TRUE
Data\Lara_220114_P1921_MR_MW_Xlink_AugminComplex_BS3_SEC_fr1_R4.raw	Inter	X.laeivs HAUS augmin like complex subunit 1 (Haus1-EGFP-8xHIS) (NCBI reference: XM_018267162.1)	X.laeivs HAUS augmin like complex subunit 3 (2xFLAG-HAUS3) (NCBI reference: XM_018267162.1)	T210	K12	8.32951	TRUE
Data\Lara_220114_P1921_MR_MW_Xlink_AugminComplex_BS3_SEC_fr1_R4.raw	Inter	X.laeivs HAUS augmin like complex subunit 1 (Haus1-EGFP-8xHIS) (NCBI reference: XM_018267162.1)	X.laeivs HAUS augmin like complex subunit 3 (2xFLAG-HAUS3) (NCBI reference: XM_018267162.1)	T210	K17	8.32951	TRUE
Data\Lara_220114_P1921_MR_MW_Xlink_AugminComplex_BS3_SEC_fr1_R4.raw	Inter	X.laeivs HAUS augmin like complex subunit 1 (Haus1-EGFP-8xHIS) (NCBI reference: XM_018267162.1)	X.laeivs HAUS augmin like complex subunit 3 (2xFLAG-HAUS3) (NCBI reference: XM_018267162.1)	T210	T20	5.86715	TRUE
Data\Lara_220114_P1921_MR_MW_Xlink_AugminComplex_BS3_SEC_fr1_R4.raw	Inter	X.laeivs HAUS augmin like complex subunit 1 (Haus1-EGFP-8xHIS) (NCBI reference: XM_018267162.1)	X.laeivs HAUS augmin like complex subunit 3 (2xFLAG-HAUS3) (NCBI reference: XM_018267162.1)	T210	T21	5.86715	TRUE
Data\Lara_220114_P1921_MR_MW_Xlink_AugminComplex_BS3_SEC_fr1_R4.raw	Inter	X.laeivs HAUS augmin like complex subunit 1 (Haus1-EGFP-8xHIS) (NCBI reference: XM_018267162.1)	X.laeivs HAUS augmin like complex subunit 3 (2xFLAG-HAUS3) (NCBI reference: XM_018267162.1)	T210	Y25	3.65907	TRUE
Data\Lara_220114_P1921_MR_MW_Xlink_AugminComplex_BS3_SEC_fr1_R4.raw	Inter	X.laeivs HAUS augmin like complex subunit 1 (Haus1-EGFP-8xHIS) (NCBI reference: XM_018267162.1)	X.laeivs HAUS augmin like complex subunit 3 (2xFLAG-HAUS3) (NCBI reference: XM_018267162.1)	T210	S32	6.00828	TRUE
Data\Lara_220114_P1921_MR_MW_Xlink_AugminComplex_BS3_SEC_fr1_R4.raw	Inter	X.laeivs HAUS augmin like complex subunit 3 (2xFLAG-HAUS3) (NCBI reference: XM_018267162.1)	X.laeivs HAUS augmin like complex subunit 1 (Haus1-EGFP-8xHIS) (NCBI reference: XM_018267162.1)	S97	K152	44.0754	TRUE
Data\Lara_220114_P1921_MR_MW_Xlink_AugminComplex_BS3_SEC_fr1_R4.raw	Inter	X.laeivs HAUS augmin like complex subunit 3 (2xFLAG-HAUS3) (NCBI reference: XM_018267162.1)	X.laeivs HAUS augmin like complex subunit 1 (Haus1-EGFP-8xHIS) (NCBI reference: XM_018267162.1)	S97	S153	41.082	TRUE
Data\Lara_220114_P1921_MR_MW_Xlink_AugminComplex_BS3_SEC_fr1_R4.raw	Inter	X.laeivs HAUS augmin like complex subunit 3 (2xFLAG-HAUS3) (NCBI reference: XM_018267162.1)	X.laeivs HAUS augmin like complex subunit 1 (Haus1-EGFP-8xHIS) (NCBI reference: XM_018267162.1)	K99	K152	44.0754	TRUE
Data\Lara_220114_P1921_MR_MW_Xlink_AugminComplex_BS3_SEC_fr1_R4.raw	Inter	X.laeivs HAUS augmin like complex subunit 3 (2xFLAG-HAUS3) (NCBI reference: XM_018267162.1)	X.laeivs HAUS augmin like complex subunit 1 (Haus1-EGFP-8xHIS) (NCBI reference: XM_018267162.1)	K99	S153	41.082	TRUE
Data\Lara_220114_P1921_MR_MW_Xlink_AugminComplex_BS3_SEC_fr1_R4.raw	Inter	X.laeivs HAUS augmin like complex subunit 3 (2xFLAG-HAUS3) (NCBI reference: XM_018267162.1)	X.laeivs HAUS augmin like complex subunit 1 (Haus1-EGFP-8xHIS) (NCBI reference: XM_018267162.1)	K105	K142	13.9267	TRUE
Data\Lara_220114_P1921_MR_MW_Xlink_AugminComplex_BS3_SEC_fr1_R4.raw	Inter	X.laeivs HAUS augmin like complex subunit 3 (2xFLAG-HAUS3) (NCBI reference: XM_018267162.1)	X.laeivs HAUS augmin like complex subunit 1 (Haus1-EGFP-8xHIS) (NCBI reference: XM_018267162.1)	K105	K143	13.9267	TRUE
Data\Lara_220114_P1921_MR_MW_Xlink_AugminComplex_BS3_SEC_fr1_R4.raw	Inter	X.laeivs HAUS augmin like complex subunit 3 (2xFLAG-HAUS3) (NCBI reference: XM_018267162.1)	X.laeivs HAUS augmin like complex subunit 1 (Haus1-EGFP-8xHIS) (NCBI reference: XM_018267162.1)	K105	T145	14.0188	TRUE
Data\Lara_220114_P1921_MR_MW_Xlink_AugminComplex_BS3_SEC_fr1_R4.raw	Inter	X.laeivs HAUS augmin like complex subunit 3 (2xFLAG-HAUS3) (NCBI reference: XM_018267162.1)	X.laeivs HAUS augmin like complex subunit 1 (Haus1-EGFP-8xHIS) (NCBI reference: XM_018267162.1)	K105	K152	69.4244	TRUE
Data\Lara_220114_P1921_MR_MW_Xlink_AugminComplex_BS3_SEC_fr1_R4.raw	Inter	X.laeivs HAUS augmin like complex subunit 3 (2xFLAG-HAUS3) (NCBI reference: XM_018267162.1)	X.laeivs HAUS augmin like complex subunit 1 (Haus1-EGFP-8xHIS) (NCBI reference: XM_018267162.1)	K105	S153	66.1325	TRUE
Data\Lara_220114_P1921_MR_MW_Xlink_AugminComplex_BS3_SEC_fr1_R4.raw	Intra	X.laeivs HAUS augmin like complex subunit 1 (Haus1-EGFP-8xHIS) (NCBI reference: XM_018267162.1)	X.laeivs HAUS augmin like complex subunit 1 (Haus1-EGFP-8xHIS) (NCBI reference: XM_018267162.1)	K14	K46	90.3555	TRUE
Data\Lara_220114_P1921_MR_MW_Xlink_AugminComplex_BS3_SEC_fr1_R4.raw	Intra	X.laeivs HAUS augmin like complex subunit 1 (Haus1-EGFP-8xHIS) (NCBI reference: XM_018267162.1)	X.laeivs HAUS augmin like complex subunit 1 (Haus1-EGFP-8xHIS) (NCBI reference: XM_018267162.1)	K14	S49	67.2134	TRUE
Data\Lara_220114_P1921_MR_MW_Xlink_AugminComplex_BS3_SEC_fr1_R4.raw	Intra	X.laeivs HAUS augmin like complex subunit 1 (Haus1-EGFP-8xHIS) (NCBI reference: XM_018267162.1)	X.laeivs HAUS augmin like complex subunit 1 (Haus1-EGFP-8xHIS) (NCBI reference: XM_018267162.1)	K14	T52	45.4832	TRUE
Data\Lara_220114_P1921_MR_MW_Xlink_AugminComplex_BS3_SEC_fr1_R4.raw	Intra	X.laeivs HAUS augmin like complex subunit 1 (Haus1-EGFP-8xHIS) (NCBI reference: XM_018267162.1)	X.laeivs HAUS augmin like complex subunit 1 (Haus1-EGFP-8xHIS) (NCBI reference: XM_018267162.1)	K14	K56	29.2051	TRUE
Data\Lara_220114_P1921_MR_MW_Xlink_AugminComplex_BS3_SEC_fr1_R4.raw	Intra	X.laeivs HAUS augmin like complex subunit 1 (Haus1-EGFP-8xHIS) (NCBI reference: XM_018267162.1)	X.laeivs HAUS augmin like complex subunit 1 (Haus1-EGFP-8xHIS) (NCBI reference: XM_018267162.1)	K19	K46	72.4395	TRUE
Data\Lara_220114_P1921_MR_MW_Xlink_AugminComplex_BS3_SEC_fr1_R4.raw	Intra	X.laeivs HAUS augmin like complex subunit 1 (Haus1-EGFP-8xHIS) (NCBI reference: XM_018267162.1)	X.laeivs HAUS augmin like complex subunit 1 (Haus1-EGFP-8xHIS) (NCBI reference: XM_018267162.1)	K19	S49	53.6363	TRUE
Data\Lara_220114_P1921_MR_MW_Xlink_AugminComplex_BS3_SEC_fr1_R4.raw	Intra	X.laeivs HAUS augmin like complex subunit 1 (Haus1-EGFP-8xHIS) (NCBI reference: XM_018267162.1)	X.laeivs HAUS augmin like complex subunit 1 (Haus1-EGFP-8xHIS) (NCBI reference: XM_018267162.1)	K19	T52	32.9921	TRUE
Data\Lara_220114_P1921_MR_MW_Xlink_AugminComplex_BS3_SEC_fr1_R4.raw	Intra	X.laeivs HAUS augmin like complex subunit 1 (Haus1-EGFP-8xHIS) (NCBI reference: XM_018267162.1)	X.laeivs HAUS augmin like complex subunit 1 (Haus1-EGFP-8xHIS) (NCBI reference: XM_018267162.1)	K19	K56	20.7746	TRUE
Data\Lara_220114_P1921_MR_MW_Xlink_AugminComplex_BS3_SEC_fr1_R4.raw	Intra	X.laeivs HAUS augmin like complex subunit 1 (Haus1-EGFP-8xHIS) (NCBI reference: XM_018267162.1)	X.laeivs HAUS augmin like complex subunit 1 (Haus1-EGFP-8xHIS) (NCBI reference: XM_018267162.1)	Y24	K46	36.9546	TRUE
Data\Lara_220114_P1921_MR_MW_Xlink_AugminComplex_BS3_SEC_fr1_R4.raw	Intra	X.laeivs HAUS augmin like complex subunit 1 (Haus1-EGFP-8xHIS) (NCBI reference: XM_018267162.1)	X.laeivs HAUS augmin like complex subunit 1 (Haus1-EGFP-8xHIS) (NCBI reference: XM_018267162.1)	Y24	S49	26.2922	TRUE
Data\Lara_220114_P1921_MR_MW_Xlink_AugminComplex_BS3_SEC_fr1_R4.raw	Intra	X.laeivs HAUS augmin like complex subunit 1 (Haus1-EGFP-8xHIS) (NCBI reference: XM_018267162.1)	X.laeivs HAUS augmin like complex subunit 1 (Haus1-EGFP-8xHIS) (NCBI reference: XM_018267162.1)	Y24	T52	13.6368	TRUE
Data\Lara_220114_P1921_MR_MW_Xlink_AugminComplex_BS3_SEC_fr1_R4.raw	Intra	X.laeivs HAUS augmin like complex subunit 1 (Haus1-EGFP-8xHIS) (NCBI reference: XM_018267162.1)	X.laeivs HAUS augmin like complex subunit 1 (Haus1-EGFP-8xHIS) (NCBI reference: XM_018267162.1)	Y24	K56	6.08373	TRUE
Data\Lara_220114_P1921_MR_MW_Xlink_AugminComplex_BS3_SEC_fr1_R4.raw	Intra	X.laeivs HAUS augmin like complex subunit 1 (Haus1-EGFP-8xHIS) (NCBI reference: XM_018267162.1)	X.laeivs HAUS augmin like complex subunit 1 (Haus1-EGFP-8xHIS) (NCBI reference: XM_018267162.1)	T28	K46	29.2051	TRUE
Data\Lara_220114_P1921_MR_MW_Xlink_AugminComplex_BS3_SEC_fr1_R4.raw	Intra	X.laeivs HAUS augmin like complex subunit 1 (Haus1-EGFP-8xHIS) (NCBI reference: XM_018267162.1)	X.laeivs HAUS augmin like complex subunit 1 (Haus1-EGFP-8xHIS) (NCBI reference: XM_018267162.1)	T28	S49	19.1839	TRUE
Data\Lara_220114_P1921_MR_MW_Xlink_AugminComplex_BS3_SEC_fr1_R4.raw	Intra	X.laeivs HAUS augmin like complex subunit 1 (Haus1-EGFP-8xHIS) (NCBI reference: XM_018267162.1)	X.laeivs HAUS augmin like complex subunit 1 (Haus1-EGFP-8xHIS) (NCBI reference: XM_018267162.1)	T28	T52	11.2562	TRUE
Data\Lara_220114_P1921_MR_MW_Xlink_AugminComplex_BS3_SEC_fr1_R4.raw	Intra	X.laeivs HAUS augmin like complex subunit 1 (Haus1-EGFP-8xHIS) (NCBI reference: XM_018267162.1)	X.laeivs HAUS augmin like complex subunit 1 (Haus1-EGFP-8xHIS) (NCBI reference: XM_018267162.1)	T28	K56	3.15836	TRUE
Data\Lara_220114_P1921_MR_MW_Xlink_AugminComplex_BS3_SEC_fr1_R4.raw	Inter	X.laeivs HAUS augmin like complex subunit 3 (2xFLAG-HAUS3) (NCBI reference: XM_018267162.1)	X.laeivs HAUS augmin like complex subunit 1 (Haus1-EGFP-8xHIS) (NCBI reference: XM_018267162.1)	T113	K142	17.9841	TRUE
Data\Lara_220114_P1921_MR_MW_Xlink_AugminComplex_BS3_SEC_fr1_R4.raw	Inter	X.laeivs HAUS augmin like complex subunit 3 (2xFLAG-HAUS3) (NCBI reference: XM_018267162.1)	X.laeivs HAUS augmin like complex subunit 1 (Haus1-EGFP-8xHIS) (NCBI reference: XM_018267162.1)	T113	K143	17.9841	TRUE
Data\Lara_220114_P1921_MR_MW_Xlink_AugminComplex_BS3_SEC_fr1_R4.raw	Inter	X.laeivs HAUS augmin like complex subunit 3 (2xFLAG-HAUS3) (NCBI reference: XM_018267162.1)	X.laeivs HAUS augmin like complex subunit 1 (Haus1-EGFP-8xHIS) (NCBI reference: XM_018267162.1)	T113	T145	17.9841	TRUE
Data\Lara_220114_P1921_MR_MW_Xlink_AugminComplex_BS3_SEC_fr1_R4.raw	Inter	X.laeivs HAUS augmin like complex subunit 3 (2xFLAG-HAUS3) (NCBI reference: XM_018267162.1)	X.laeivs HAUS augmin like complex subunit 1 (Haus1-EGFP-8xHIS) (NCBI reference: XM_018267162.1)	T113	K152	29.7434	TRUE
Data\Lara_220114_P1921_MR_MW_Xlink_AugminComplex_BS3_SEC_fr1_R4.raw	Inter	X.laeivs HAUS augmin like complex subunit 3 (2xFLAG-HAUS3) (NCBI reference: XM_018267162.1)	X.laeivs HAUS augmin like complex subunit 1 (Haus1-EGFP-8xHIS) (NCBI reference: XM_018267162.1)	T113	S153	26.7022	TRUE
Data\Lara_220114_P1921_MR_MW_Xlink_AugminComplex_BS3_SEC_fr1_R4.raw	Inter	X.laeivs HAUS augmin like complex subunit 3 (2xFLAG-HAUS3) (NCBI reference: XM_018267162.1)	X.laeivs HAUS augmin like complex subunit 1 (Haus1-EGFP-8xHIS) (NCBI reference: XM_018267162.1)	S115	K142	23.7255	TRUE
Data\Lara_220114_P1921_MR_MW_Xlink_AugminComplex_BS3_SEC_fr1_R4.raw	Inter	X.laeivs HAUS augmin like complex subunit 3 (2xFLAG-HAUS3) (NCBI reference: XM_018267162.1)	X.laeivs HAUS augmin like complex subunit 1 (Haus1-EGFP-8xHIS) (NCBI reference: XM_018267162.1)	S115	K143	23.7255	TRUE
Data\Lara_220114_P1921_MR_MW_Xlink_AugminComplex_BS3_SEC_fr1_R4.raw	Inter	X.laeivs HAUS augmin like complex subunit 3 (2xFLAG-HAUS3) (NCBI reference: XM_018267162.1)	X.laeivs HAUS augmin like complex subunit 1 (Haus1-EGFP-8xHIS) (NCBI reference: XM_018267162.1)	S115	T145	23.7255	TRUE
Data\Lara_220114_P1921_MR_MW_Xlink_AugminComplex_BS3_SEC_fr1_R4.raw	Inter	X.laeivs HAUS augmin like complex subunit 3 (2xFLAG-HAUS3) (NCBI reference: XM_018267162.1)	X.laeivs HAUS augmin like complex subunit 1 (Haus1-EGFP-8xHIS) (NCBI reference: XM_018267162.1)	S115	K152	36.0043	TRUE
Data\Lara_220114_P1921_MR_MW_Xlink_AugminComplex_BS3_SEC_fr1_R4.raw	Inter	X.laeivs HAUS augmin like complex subunit 3 (2xFLAG-HAUS3) (NCBI reference: XM_018267162.1)	X.laeivs HAUS augmin like complex subunit 1 (Haus1-EGFP-8xHIS) (NCBI reference: XM_018267162.1)	S115	S153	32.8453	TRUE
Data\Lara_220114_P1921_MR_MW_Xlink_AugminComplex_BS3_SEC_fr1_R4.raw	Inter	X.laeivs HAUS augmin like complex subunit 3 (2xFLAG-HAUS3) (NCBI reference: XM_018267162.1)	X.laeivs HAUS augmin like complex subunit 1 (Haus1-EGFP-8xHIS) (NCBI reference: XM_018267162.1)	S117	K142	26.7022	TRUE
Data\Lara_220114_P1921_MR_MW_Xlink_AugminComplex_BS3_SEC_fr1_R4.raw	Inter	X.laeivs HAUS augmin like complex subunit 3 (2xFLAG-HAUS3) (NCBI reference: XM_018267162.1)	X.laeivs HAUS augmin like complex subunit 1 (Haus1-EGFP-8xHIS) (NCBI reference: XM_018267162.1)	S117	K143	26.7022	TRUE
Data\Lara_220114_P1921_MR_MW_Xlink_AugminComplex_BS3_SEC_fr1_R4.raw	Inter	X.laeivs HAUS augmin like complex subunit 3 (2xFLAG-HAUS3) (NCBI reference: XM_018267162.1)	X.laeivs HAUS augmin like complex subunit 1 (Haus1-EGFP-8xHIS) (NCBI reference: XM_018267162.1)	S117	T145	26.7022	TRUE
Data\Lara_220114_P1921_MR_MW_Xlink_AugminComplex_BS3_SEC_fr1_R4.raw	Inter	X.laeivs HAUS augmin like complex subunit 3 (2xFLAG-HAUS3) (NCBI reference: XM_018267162.1)	X.laeivs HAUS augmin like complex subunit 1 (Haus1-EGFP-8xHIS) (NCBI reference: XM_018267162.1)	S117	K152	39.2174	TRUE
Data\Lara_220114_P1921_MR_MW_Xlink_AugminComplex_BS3_SEC_fr1_R4.raw	Inter	X.laeivs HAUS augmin like complex subunit 3 (2xFLAG-HAUS3) (NCBI reference: XM_018267162.1)	X.laeivs HAUS augmin like complex subunit 1 (Haus1-EGFP-8xHIS) (NCBI reference: XM_018267162.1)	S117	S153	36.0043	TRUE
Data\Lara_220114_P1921_MR_MW_Xlink_AugminComplex_BS3_SEC_fr1_R4.raw	Inter	X.laeivs HAUS augmin like complex subunit 3 (2xFLAG-HAUS3) (NCBI reference: XM_018267162.1)	X.laeivs HAUS augmin like complex subunit 1 (Haus1-EGFP-8xHIS) (NCBI reference: XM_018267162.1)	K118	K142	26.7022	TRUE
Data\Lara_220114_P1921_MR_MW_Xlink_AugminComplex_BS3_SEC_fr1_R4.raw	Inter	X.laeivs HAUS augmin like complex subunit 3 (2xFLAG-HAUS3) (NCBI reference: XM_018267162.1)	X.laeivs HAUS augmin like complex subunit 1 (Haus1-EGFP-8xHIS) (NCBI reference: XM_018267162.1)	K118	K143	26.7022	TRUE
Data\Lara_220114_P1921_MR_MW_Xlink_AugminComplex_BS3_SEC_fr1_R4.raw	Inter	X.laeivs HAUS augmin like complex subunit 3 (2xFLAG-HAUS3) (NCBI reference: XM_018267162.1)	X.laeivs HAUS augmin like complex subunit 1 (Haus1-EGFP-8xHIS) (NCBI reference: XM_018267162.1)	K118	T145	26.7022	TRUE
Data\Lara_220114_P1921_MR_MW_Xlink_AugminComplex_BS3_SEC_fr1_R4.raw	Inter	X.laeivs HAUS augmin like complex subunit 3 (2xFLAG-HAUS3) (NCBI reference: XM_018267162.1)	X.laeivs HAUS augmin like complex subunit 1 (Haus1-EGFP-8xHIS) (NCBI reference: XM_018267162.1)	K118	K152	39.2174	TRUE
Data\Lara_220114_P1921_MR_MW_Xlink_AugminComplex_BS3_SEC_fr1_R4.raw	Inter	X.laeivs HAUS augmin like complex subunit 3 (2xFLAG-HAUS3) (NCBI reference: XM_018267162.1)	X.laeivs HAUS augmin like complex subunit 1 (Haus1-EGFP-8xHIS) (NCBI reference: XM_018267162.1)	K118	S153	36.0043	TRUE
Data\Lara_220114_P1921_MR_MW_Xlink_AugminComplex_BS3_SEC_fr1_R4.raw	Intra	X.laeivs HAUS augmin like complex subunit 1 (Haus1-EGFP-8xHIS) (NCBI reference: XM_018267162.1)	X.laeivs HAUS augmin like complex subunit 1 (Haus1-EGFP-8xHIS) (NCBI reference: XM_018267162.1)	K46	S5	54.8233	TRUE
Data\Lara_220114_P1921_MR_MW_Xlink_AugminComplex_BS3_SEC_fr1_R4.raw	Intra	X.laeivs HAUS augmin like complex subunit 1 (Haus1-EGFP-8xHIS) (NCBI reference: XM_018267162.1)	X.laeivs HAUS augmin like complex subunit 1 (Haus1-EGFP-8xHIS) (NCBI reference: XM_018267162.1)	K46	T6	58.7488	TRUE
Data\Lara_220114_P1921_MR_MW_Xlink_AugminComplex_BS3_SEC_fr1_R4.raw	Intra	X.laeivs HAUS augmin like complex subunit 1 (Haus1-EGFP-8xHIS) (NCBI reference: XM_018267162.1)	X.laeivs HAUS augmin like complex subunit 1 (Haus1-EGFP-8xHIS) (NCBI reference: XM_018267162.1)	K46	K7	58.7488	TRUE
Data\Lara_220114_P1921_MR_MW_Xlink_AugminComplex_BS3_SEC_fr1_R4.raw	Intra	X.laeivs HAUS augmin like complex subunit 1 (Haus1-EGFP-8xHIS) (NCBI reference: XM_018267162.1)	X.laeivs HAUS augmin like complex subunit 1 (Haus1-EGFP-8xHIS) (NCBI reference: XM_018267162.1)	K46	K13	35.9823	TRUE
Data\Lara_220114_P1921_MR_MW_Xlink_AugminComplex_BS3_SEC_fr1_R4.raw	Intra	X.laeivs HAUS augmin like complex subunit 1 (Haus1-EGFP-8xHIS) (NCBI reference: XM_018267162.1)	X.laeivs HAUS augmin like complex subunit 1 (Haus1-EGFP-8xHIS) (NCBI reference: XM_018267162.1)	S49	S5	35.9823	TRUE
Data\Lara_220114_P1921_MR_MW_Xlink_AugminComplex_BS3_SEC_fr1_R4.raw	Intra	X.laeivs HAUS augmin like complex subunit 1 (Haus1-EGFP-8xHIS) (NCBI reference: XM_018267162.1)	X.laeivs HAUS augmin like complex subunit 1 (Haus1-EGFP-8xHIS) (NCBI reference: XM_018267162.1)	S49	T6	35.9823	TRUE
Data\Lara_220114_P1921_MR_MW_Xlink_AugminComplex_BS3_SEC_fr1_R4.raw	Intra	X.laeivs HAUS augmin like complex subunit 1 (Haus1-EGFP-8xHIS) (NCBI reference: XM_018267162.1)	X.laeivs HAUS augmin like complex subunit 1 (Haus1-EGFP-8xHIS) (NCBI reference: XM_018267162.1)	S49	K7	35.9823	TRUE
Data\Lara_220114_P1921_MR_MW_Xlink_AugminComplex_BS3_SEC_fr1_R4.raw	Intra	X.laeivs HAUS augmin like complex subunit 1 (Haus1-EGFP-8xHIS) (NCBI reference: XM_018267162.1)	X.laeivs HAUS augmin like complex subunit 1 (Haus1-EGFP-8xHIS) (NCBI reference: XM_018267162.1)	S49	K13	15.5994	TRUE
Data\Lara_220114_P1921_MR_MW_Xlink_AugminComplex_BS3_SEC_fr1_R4.raw	Intra	X.laeivs HAUS augmin like complex subunit 1 (Haus1-EGFP-8xHIS) (NCBI reference: XM_018267162.1)	X.laeivs HAUS augmin like complex subunit 1 (Haus1-EGFP-8xHIS) (NCBI reference: XM_018267162.1)	T52	S5	18.7829	TRUE
Data\Lara_220114_P1921_MR_MW_Xlink_AugminComplex_BS3_SEC_fr1_R4.raw	Intra	X.laeivs HAUS augmin like complex subunit 1 (Haus1-EGFP-8xHIS) (NCBI reference: XM_018267162.1)	X.laeivs HAUS augmin like complex subunit 1 (Haus1-EGFP-8xHIS) (NCBI reference: XM_018267162.1)	T52	T6	18.7829	TRUE
Data\Lara_220114_P1921_MR_MW_Xlink_AugminComplex_BS3_SEC_fr1_R4.raw	Intra	X.laeivs HAUS augmin like complex subunit 1 (Haus1-EGFP-8xHIS) (NCBI reference: XM_018267162.1)	X.laeivs HAUS augmin like complex subunit 1 (Haus1-EGFP-8xHIS) (NCBI reference: XM_018267162.1)	T52	K7	18.7829	TRUE
Data\Lara_220114_P1921_MR_MW_Xlink_AugminComplex_BS3_SEC_fr1_R4.raw	Intra	X.laeivs HAUS augmin like complex subunit 1 (Haus1-EGFP-8xHIS) (NCBI reference: XM_018267162.1)	X.laeivs HAUS augmin like complex subunit 1 (Haus1-EGFP-8xHIS) (NCBI reference: XM_018267162.1)	T52	K13	3.99106	TRUE
Data\Lara_220114_P1921_MR_MW_Xlink_AugminComplex_BS3_SEC_fr1_R4.raw	Intra	X.laeivs HAUS augmin like complex subunit 1 (Haus1-EGFP-8xHIS) (NCBI reference: XM_018267162.1)	X.laeivs HAUS augmin like complex subunit 1 (Haus1-EGFP-8xHIS) (NCBI reference: XM_018267162.1)	K56	S5	12.4743	TRUE
Data\Lara_220114_P1921_MR_MW_Xlink_AugminComplex_BS3_SEC_fr1_R4.raw	Intra	X.laeivs HAUS augmin like complex subunit 1 (Haus1-EGFP-8xHIS) (NCBI reference: XM_018267162.1)	X.laeivs HAUS augmin like complex subunit 1 (Haus1-EGFP-8xHIS) (NCBI reference: XM_018267162.1)	K56	T6	12.4743	TRUE
Data\Lara_220114_P1921_MR_MW_Xlink_AugminComplex_BS3_SEC_fr1_R4.raw	Intra	X.laeivs HAUS augmin like complex subunit 1 (Haus1-EGFP-8xHIS) (NCBI reference: XM_018267162.1)	X.laeivs HAUS augmin like complex subunit 1 (Haus1-EGFP-8xHIS) (NCBI reference: XM_018267162.1)	K56	K7	12.4743	TRUE
Data\Lara_220114_P1921_MR_MW_Xlink_AugminComplex_BS3_SEC_fr1_R4.raw	Intra	X.laeivs HAUS augmin like complex subunit 1 (Haus1-EGFP-8xHIS) (NCBI reference: XM_018267162.1)	X.laeivs HAUS augmin like complex subunit 1 (Haus1-EGFP-8xHIS) (NCBI reference: XM_018267162.1)	K56	K13	2.77127	TRUE
Data\Lara_220114_P1921_MR_MW_Xlink_AugminComplex_BS3_SEC_fr1_R4.raw	Intra	X.laeivs HAUS augmin like complex subunit 1 (Haus1-EGFP-8xHIS) (NCBI reference: XM_018267162.1)	X.laeivs HAUS augmin like complex subunit 1 (Haus1-EGFP-8xHIS) (NCBI reference: XM_018267162.1)	S5	S213	5.00624	TRUE
Data\Lara_220114_P1921_MR_MW_Xlink_AugminComplex_BS3_SEC_fr1_R4.raw	Intra	X.laeivs HAUS augmin like complex subunit 1 (Haus1-EGFP-8xHIS) (NCBI reference: XM_018267162.1)	X.laeivs HAUS augmin like complex subunit 1 (Haus1-EGFP-8xHIS) (NCBI reference: XM_018267162.1)	S5	S216	6.32945	TRUE
Data\Lara_220114_P1921_MR_MW_Xlink_AugminComplex_BS3_SEC_fr1_R4.raw	Intra	X.laeivs HAUS augmin like complex subunit 1 (Haus1-EGFP-8xHIS) (NCBI reference: XM_018267162.1)	X.laeivs HAUS augmin like complex subunit 1 (Haus1-EGFP-8xHIS) (NCBI reference: XM_018267162.1)	S5	S218	9.4842	TRUE
Data\Lara_220114_P1921_MR_MW_Xlink_AugminComplex_BS3_SEC_fr1_R4.raw	Intra	X.laeivs HAUS augmin like complex subunit 1 (Haus1-EGFP-8xHIS) (NCBI reference: XM_018267162.1)	X.laeivs HAUS augmin like complex subunit 1 (Haus1-EGFP-8xHIS) (NCBI reference: XM_018267162.1)	S5	T220	8.94702	TRUE
Data\Lara_220114_P1921_MR_MW_Xlink_AugminComplex_BS3_SEC_fr1_R4.raw	Intra	X.laeivs HAUS augmin like complex subunit 1 (Haus1-EGFP-8xHIS) (NCBI reference: XM_018267162.1)	X.laeivs HAUS augmin like complex subunit 1 (Haus1-EGFP-8xHIS) (NCBI reference: XM_018267162.1)	S5	T222	10.5751	TRUE
Data\Lara_220114_P1921_MR_MW_Xlink_AugminComplex_BS3_SEC_fr1_R4.raw	Intra	X.laeivs HAUS augmin like complex subunit 1 (Haus1-EGFP-8xHIS) (NCBI reference: XM_018267162.1)	X.laeivs HAUS augmin like complex subunit 1 (Haus1-EGFP-8xHIS) (NCBI reference: XM_018267162.1)	S5	K225	14.0131	TRUE
Data\Lara_220114_P1921_MR_MW_Xlink_AugminComplex_BS3_SEC_fr1_R4.raw	Intra	X.laeivs HAUS augmin like complex subunit 1 (Haus1-EGFP-8xHIS) (NCBI reference: XM_018267162.1)	X.laeivs HAUS augmin like complex subunit 1 (Haus1-EGFP-8xHIS) (NCBI reference: XM_018267162.1)	S5	S228	18.6548	TRUE
Data\Lara_220114_P1921_MR_MW_Xlink_AugminComplex_BS3_SEC_fr1_R4.raw	Intra	X.laeivs HAUS augmin like complex subunit 1 (Haus1-EGFP-8xHIS) (NCBI reference: XM_018267162.1)	X.laeivs HAUS augmin like complex subunit 1 (Haus1-EGFP-8xHIS) (NCBI reference: XM_018267162.1)	S5	K232	16.619	TRUE
Data\Lara_220114_P1921_MR_MW_Xlink_AugminComplex_BS3_SEC_fr1_R4.raw	Intra	X.laeivs HAUS augmin like complex subunit 1 (Haus1-EGFP-8xHIS) (NCBI reference: XM_018267162.1)	X.laeivs HAUS augmin like complex subunit 1 (Haus1-EGFP-8xHIS) (NCBI reference: XM_018267162.1)	T6	S213	5.93683	TRUE
Data\Lara_220114_P1921_MR_MW_Xlink_AugminComplex_BS3_SEC_fr1_R4.raw	Intra	X.laeivs HAUS augmin like complex subunit 1 (Haus1-EGFP-8xHIS) (NCBI reference: XM_018267162.1)	X.laeivs HAUS augmin like complex subunit 1 (Haus1-EGFP-8xHIS) (NCBI reference: XM_018267162.1)	T6	S216	8.05886	TRUE
Data\Lara_220114_P1921_MR_MW_Xlink_AugminComplex_BS3_SEC_fr1_R4.raw	Intra	X.laeivs HAUS augmin like complex subunit 1 (Haus1-EGFP-8xHIS) (NCBI reference: XM_018267162.1)	X.laeivs HAUS augmin like complex subunit 1 (Haus1-EGFP-8xHIS) (NCBI reference: XM_018267162.1)	T6	S218	11.6092	TRUE
Data\Lara_220114_P1921_MR_MW_Xlink_AugminComplex_BS3_SEC_fr1_R4.raw	Intra	X.laeivs HAUS augmin like complex subunit 1 (Haus1-EGFP-8xHIS) (NCBI reference: XM_018267162.1)	X.laeivs HAUS augmin like complex subunit 1 (Haus1-EGFP-8xHIS) (NCBI reference: XM_018267162.1)	T6	T220	11.2712	TRUE
Data\Lara_220114_P1921_MR_MW_Xlink_AugminComplex_BS3_SEC_fr1_R4.raw	Intra	X.laeivs HAUS augmin like complex subunit 1 (Haus1-EGFP-8xHIS) (NCBI reference: XM_018267162.1)	X.laeivs HAUS augmin like complex subunit 1 (Haus1-EGFP-8xHIS) (NCBI reference: XM_018267162.1)	T6	T222	13.1062	TRUE
Data\Lara_220114_P1921_MR_MW_Xlink_AugminComplex_BS3_SEC_fr1_R4.raw	Intra	X.laeivs HAUS augmin like complex subunit 1 (Haus1-EGFP-8xHIS) (NCBI reference: XM_018267162.1)	X.laeivs HAUS augmin like complex subunit 1 (Haus1-EGFP-8xHIS) (NCBI reference: XM_018267162.1)	T6	K225	15.3176	TRUE
Data\Lara_220114_P1921_MR_MW_Xlink_AugminComplex_BS3_SEC_fr1_R4.raw	Intra	X.laeivs HAUS augmin like complex subunit 1 (Haus1-EGFP-8xHIS) (NCBI reference: XM_018267162.1)	X.laeivs HAUS augmin like complex subunit 1 (Haus1-EGFP-8xHIS) (NCBI reference: XM_018267162.1)	T6	S228	20.1003	TRUE
Data\Lara_220114_P1921_MR_MW_Xlink_AugminComplex_BS3_SEC_fr1_R4.raw	Intra	X.laeivs HAUS augmin like complex subunit 1 (Haus1-EGFP-8xHIS) (NCBI reference: XM_018267162.1)	X.laeivs HAUS augmin like complex subunit 1 (Haus1-EGFP-8xHIS) (NCBI reference: XM_018267162.1)	T6	K232	17.9754	TRUE
Data\Lara_220114_P1921_MR_MW_Xlink_AugminComplex_BS3_SEC_fr1_R4.raw	Intra	X.laeivs HAUS augmin like complex subunit 1 (Haus1-EGFP-8xHIS) (NCBI reference: XM_018267162.1)	X.laeivs HAUS augmin like complex subunit 1 (Haus1-EGFP-8xHIS) (NCBI reference: XM_018267162.1)	K7	S213	7.09571	TRUE
Data\Lara_220114_P1921_MR_MW_Xlink_AugminComplex_BS3_SEC_fr1_R4.raw	Intra	X.laeivs HAUS augmin like complex subunit 1 (Haus1-EGFP-8xHIS) (NCBI reference: XM_018267162.1)	X.laeivs HAUS augmin like complex subunit 1 (Haus1-EGFP-8xHIS) (NCBI reference: XM_018267162.1)	K7	S216	5.48491	TRUE
Data\Lara_220114_P1921_MR_MW_Xlink_AugminComplex_BS3_SEC_fr1_R4.raw	Intra	X.laeivs HAUS augmin like complex subunit 1 (Haus1-EGFP-8xHIS) (NCBI reference: XM_018267162.1)	X.laeivs HAUS augmin like complex subunit 1 (Haus1-EGFP-8xHIS) (NCBI reference: XM_018267162.1)	K7	S218	5.45872	TRUE
Data\Lara_220114_P1921_MR_MW_Xlink_AugminComplex_BS3_SEC_fr1_R4.raw	Intra	X.laeivs HAUS augmin like complex subunit 1 (Haus1-EGFP-8xHIS) (NCBI reference: XM_018267162.1)	X.laeivs HAUS augmin like complex subunit 1 (Haus1-EGFP-8xHIS) (NCBI reference: XM_018267162.1)	K7	T220	4.9409	TRUE
Data\Lara_220114_P1921_MR_MW_Xlink_AugminComplex_BS3_SEC_fr1_R4.raw	Intra	X.laeivs HAUS augmin like complex subunit 1 (Haus1-EGFP-8xHIS) (NCBI reference: XM_018267162.1)	X.laeivs HAUS augmin like complex subunit 1 (Haus1-EGFP-8xHIS) (NCBI reference: XM_018267162.1)	K7	T222	6.71498	TRUE
Data\Lara_220114_P1921_MR_MW_Xlink_AugminComplex_BS3_SEC_fr1_R4.raw	Intra	X.laeivs HAUS augmin like complex subunit 1 (Haus1-EGFP-8xHIS) (NCBI reference: XM_018267162.1)	X.laeivs HAUS augmin like complex subunit 1 (Haus1-EGFP-8xHIS) (NCBI reference: XM_018267162.1)	K7	K225	9.38827	TRUE
Data\Lara_220114_P1921_MR_MW_Xlink_AugminComplex_BS3_SEC_fr1_R4.raw	Intra	X.laeivs HAUS augmin like complex subunit 1 (Haus1-EGFP-8xHIS) (NCBI reference: XM_018267162.1)	X.laeivs HAUS augmin like complex subunit 1 (Haus1-EGFP-8xHIS) (NCBI reference: XM_018267162.1)	K7	S228	11.928	TRUE
Data\Lara_220114_P1921_MR_MW_Xlink_AugminComplex_BS3_SEC_fr1_R4.raw	Intra	X.laeivs HAUS augmin like complex subunit 1 (Haus1-EGFP-8xHIS) (NCBI reference: XM_018267162.1)	X.laeivs HAUS augmin like complex subunit 1 (Haus1-EGFP-8xHIS) (NCBI reference: XM_018267162.1)	K7	K232	12.3327	TRUE
Data\Lara_220114_P1921_MR_MW_Xlink_AugminComplex_BS3_SEC_fr1_R4.raw	Intra	X.laeivs HAUS augmin like complex subunit 1 (Haus1-EGFP-8xHIS) (NCBI reference: XM_018267162.1)	X.laeivs HAUS augmin like complex subunit 1 (Haus1-EGFP-8xHIS) (NCBI reference: XM_018267162.1)	K13	S213	8.15712	TRUE
Data\Lara_220114_P1921_MR_MW_Xlink_AugminComplex_BS3_SEC_fr1_R4.raw	Intra	X.laeivs HAUS augmin like complex subunit 1 (Haus1-EGFP-8xHIS) (NCBI reference: XM_018267162.1)	X.laeivs HAUS augmin like complex subunit 1 (Haus1-EGFP-8xHIS) (NCBI reference: XM_018267162.1)	K13	S216	7.12212	TRUE
Data\Lara_220114_P1921_MR_MW_Xlink_AugminComplex_BS3_SEC_fr1_R4.raw	Intra	X.laeivs HAUS augmin like complex subunit 1 (Haus1-EGFP-8xHIS) (NCBI reference: XM_018267162.1)	X.laeivs HAUS augmin like complex subunit 1 (Haus1-EGFP-8xHIS) (NCBI reference: XM_018267162.1)	K13	S218	7.12212	TRUE
Data\Lara_220114_P1921_MR_MW_Xlink_AugminComplex_BS3_SEC_fr1_R4.raw	Intra	X.laeivs HAUS augmin like complex subunit 1 (Haus1-EGFP-8xHIS) (NCBI reference: XM_018267162.1)	X.laeivs HAUS augmin like complex subunit 1 (Haus1-EGFP-8xHIS) (NCBI reference: XM_018267162.1)	K13	T220	6.90843	TRUE
Data\Lara_220114_P1921_MR_MW_Xlink_AugminComplex_BS3_SEC_fr1_R4.raw	Intra	X.laeivs HAUS augmin like complex subunit 1 (Haus1-EGFP-8xHIS) (NCBI reference: XM_018267162.1)	X.laeivs HAUS augmin like complex subunit 1 (Haus1-EGFP-8xHIS) (NCBI reference: XM_018267162.1)	K13	T222	5.99033	TRUE
Data\Lara_220114_P1921_MR_MW_Xlink_AugminComplex_BS3_SEC_fr1_R4.raw	Intra	X.laeivs HAUS augmin like complex subunit 1 (Haus1-EGFP-8xHIS) (NCBI reference: XM_018267162.1)	X.laeivs HAUS augmin like complex subunit 1 (Haus1-EGFP-8xHIS) (NCBI reference: XM_018267162.1)	K13	K225	5.41693	TRUE
Data\Lara_220114_P1921_MR_MW_Xlink_AugminComplex_BS3_SEC_fr1_R4.raw	Intra	X.laeivs HAUS augmin like complex subunit 1 (Haus1-EGFP-8xHIS) (NCBI reference: XM_018267162.1)	X.laeivs HAUS augmin like complex subunit 1 (Haus1-EGFP-8xHIS) (NCBI reference: XM_018267162.1)	K13	S228	4.82606	TRUE
Data\Lara_220114_P1921_MR_MW_Xlink_AugminComplex_BS3_SEC_fr1_R4.raw	Intra	X.laeivs HAUS augmin like complex subunit 1 (Haus1-EGFP-8xHIS) (NCBI reference: XM_018267162.1)	X.laeivs HAUS augmin like complex subunit 1 (Haus1-EGFP-8xHIS) (NCBI reference: XM_018267162.1)	K13	K232	4.61651	TRUE
Data\Lara_220114_P1921_MR_MW_Xlink_AugminComplex_BS3_SEC_fr1_R4.raw	Intra	X.laeivs HAUS augmin like complex subunit 1 (Haus1-EGFP-8xHIS) (NCBI reference: XM_018267162.1)	X.laeivs HAUS augmin like complex subunit 1 (Haus1-EGFP-8xHIS) (NCBI reference: XM_018267162.1)	K14	S213	8.08064	TRUE
Data\Lara_220114_P1921_MR_MW_Xlink_AugminComplex_BS3_SEC_fr1_R4.raw	Intra	X.laeivs HAUS augmin like complex subunit 1 (Haus1-EGFP-8xHIS) (NCBI reference: XM_018267162.1)	X.laeivs HAUS augmin like complex subunit 1 (Haus1-EGFP-8xHIS) (NCBI reference: XM_018267162.1)	K14	S216	6.77996	TRUE
Data\Lara_220114_P1921_MR_MW_Xlink_AugminComplex_BS3_SEC_fr1_R4.raw	Intra	X.laeivs HAUS augmin like complex subunit 1 (Haus1-EGFP-8xHIS) (NCBI reference: XM_018267162.1)	X.laeivs HAUS augmin like complex subunit 1 (Haus1-EGFP-8xHIS) (NCBI reference: XM_018267162.1)	K14	S218	6.98016	TRUE
Data\Lara_220114_P1921_MR_MW_Xlink_AugminComplex_BS3_SEC_fr1_R4.raw	Intra	X.laeivs HAUS augmin like complex subunit 1 (Haus1-EGFP-8xHIS) (NCBI reference: XM_018267162.1)	X.laeivs HAUS augmin like complex subunit 1 (Haus1-EGFP-8xHIS) (NCBI reference: XM_018267162.1)	K14	T220	6.36053	TRUE
Data\Lara_220114_P1921_MR_MW_Xlink_AugminComplex_BS3_SEC_fr1_R4.raw	Intra	X.laeivs HAUS augmin like complex subunit 1 (Haus1-EGFP-8xHIS) (NCBI reference: XM_018267162.1)	X.laeivs HAUS augmin like complex subunit 1 (Haus1-EGFP-8xHIS) (NCBI reference: XM_018267162.1)	K14	T222	5.47413	TRUE
Data\Lara_220114_P1921_MR_MW_Xlink_AugminComplex_BS3_SEC_fr1_R4.raw	Intra	X.laeivs HAUS augmin like complex subunit 1 (Haus1-EGFP-8xHIS) (NCBI reference: XM_018267162.1)	X.laeivs HAUS augmin like complex subunit 1 (Haus1-EGFP-8xHIS) (NCBI reference: XM_018267162.1)	K14	K225	5.35185	TRUE
Data\Lara_220114_P1921_MR_MW_Xlink_AugminComplex_BS3_SEC_fr1_R4.raw	Intra	X.laeivs HAUS augmin like complex subunit 1 (Haus1-EGFP-8xHIS) (NCBI reference: XM_018267162.1)	X.laeivs HAUS augmin like complex subunit 1 (Haus1-EGFP-8xHIS) (NCBI reference: XM_018267162.1)	K14	S228	4.87432	TRUE
Data\Lara_220114_P1921_MR_MW_Xlink_AugminComplex_BS3_SEC_fr1_R4.raw	Intra	X.laeivs HAUS augmin like complex subunit 1 (Haus1-EGFP-8xHIS) (NCBI reference: XM_018267162.1)	X.laeivs HAUS augmin like complex subunit 1 (Haus1-EGFP-8xHIS) (NCBI reference: XM_018267162.1)	K14	K232	5.26312	TRUE
Data\Lara_220114_P1921_MR_MW_Xlink_AugminComplex_BS3_SEC_fr1_R4.raw	Intra	X.laeivs HAUS augmin like complex subunit 1 (Haus1-EGFP-8xHIS) (NCBI reference: XM_018267162.1)	X.laeivs HAUS augmin like complex subunit 1 (Haus1-EGFP-8xHIS) (NCBI reference: XM_018267162.1)	K19	S213	7.49248	TRUE
Data\Lara_220114_P1921_MR_MW_Xlink_AugminComplex_BS3_SEC_fr1_R4.raw	Intra	X.laeivs HAUS augmin like complex subunit 1 (Haus1-EGFP-8xHIS) (NCBI reference: XM_018267162.1)	X.laeivs HAUS augmin like complex subunit 1 (Haus1-EGFP-8xHIS) (NCBI reference: XM_018267162.1)	K19	S216	6.11931	TRUE
Data\Lara_220114_P1921_MR_MW_Xlink_AugminComplex_BS3_SEC_fr1_R4.raw	Intra	X.laeivs HAUS augmin like complex subunit 1 (Haus1-EGFP-8xHIS) (NCBI reference: XM_018267162.1)	X.laeivs HAUS augmin like complex subunit 1 (Haus1-EGFP-8xHIS) (NCBI reference: XM_018267162.1)	K19	S218	6.56722	TRUE
Data\Lara_220114_P1921_MR_MW_Xlink_AugminComplex_BS3_SEC_fr1_R4.raw	Intra	X.laeivs HAUS augmin like complex subunit 1 (Haus1-EGFP-8xHIS) (NCBI reference: XM_018267162.1)	X.laeivs HAUS augmin like complex subunit 1 (Haus1-EGFP-8xHIS) (NCBI reference: XM_018267162.1)	K19	T220	6.22691	TRUE
Data\Lara_220114_P1921_MR_MW_Xlink_AugminComplex_BS3_SEC_fr1_R4.raw	Intra	X.laeivs HAUS augmin like complex subunit 1 (Haus1-EGFP-8xHIS) (NCBI reference: XM_018267162.1)	X.laeivs HAUS augmin like complex subunit 1 (Haus1-EGFP-8xHIS) (NCBI reference: XM_018267162.1)	K19	T222	4.27783	TRUE
Data\Lara_220114_P1921_MR_MW_Xlink_AugminComplex_BS3_SEC_fr1_R4.raw	Intra	X.laeivs HAUS augmin like complex subunit 1 (Haus1-EGFP-8xHIS) (NCBI reference: XM_018267162.1)	X.laeivs HAUS augmin like complex subunit 1 (Haus1-EGFP-8xHIS) (NCBI reference: XM_018267162.1)	K19	K225	5.42776	TRUE
Data\Lara_220114_P1921_MR_MW_Xlink_AugminComplex_BS3_SEC_fr1_R4.raw	Intra	X.laeivs HAUS augmin like complex subunit 1 (Haus1-EGFP-8xHIS) (NCBI reference: XM_018267162.1)	X.laeivs HAUS augmin like complex subunit 1 (Haus1-EGFP-8xHIS) (NCBI reference: XM_018267162.1)	K19	S228	6.71803	TRUE
Data\Lara_220114_P1921_MR_MW_Xlink_AugminComplex_BS3_SEC_fr1_R4.raw	Intra	X.laeivs HAUS augmin like complex subunit 1 (Haus1-EGFP-8xHIS) (NCBI reference: XM_018267162.1)	X.laeivs HAUS augmin like complex subunit 1 (Haus1-EGFP-8xHIS) (NCBI reference: XM_018267162.1)	K19	K232	14.7879	TRUE
Data\Lara_220114_P1921_MR_MW_Xlink_AugminComplex_BS3_SEC_fr1_R4.raw	Intra	X.laeivs HAUS augmin like complex subunit 1 (Haus1-EGFP-8xHIS) (NCBI reference: XM_018267162.1)	X.laeivs HAUS augmin like complex subunit 1 (Haus1-EGFP-8xHIS) (NCBI reference: XM_018267162.1)	Y24	S213	5.66406	TRUE
Data\Lara_220114_P1921_MR_MW_Xlink_AugminComplex_BS3_SEC_fr1_R4.raw	Intra	X.laeivs HAUS augmin like complex subunit 1 (Haus1-EGFP-8xHIS) (NCBI reference: XM_018267162.1)	X.laeivs HAUS augmin like complex subunit 1 (Haus1-EGFP-8xHIS) (NCBI reference: XM_018267162.1)	Y24	S216	7.13159	TRUE
Data\Lara_220114_P1921_MR_MW_Xlink_AugminComplex_BS3_SEC_fr1_R4.raw	Intra	X.laeivs HAUS augmin like complex subunit 1 (Haus1-EGFP-8xHIS) (NCBI reference: XM_018267162.1)	X.laeivs HAUS augmin like complex subunit 1 (Haus1-EGFP-8xHIS) (NCBI reference: XM_018267162.1)	Y24	S218	7.25882	TRUE
Data\Lara_220114_P1921_MR_MW_Xlink_AugminComplex_BS3_SEC_fr1_R4.raw	Intra	X.laeivs HAUS augmin like complex subunit 1 (Haus1-EGFP-8xHIS) (NCBI reference: XM_018267162.1)	X.laeivs HAUS augmin like complex subunit 1 (Haus1-EGFP-8xHIS) (NCBI reference: XM_018267162.1)	Y24	T220	8.12909	TRUE
Data\Lara_220114_P1921_MR_MW_Xlink_AugminComplex_BS3_SEC_fr1_R4.raw	Intra	X.laeivs HAUS augmin like complex subunit 1 (Haus1-EGFP-8xHIS) (NCBI reference: XM_018267162.1)	X.laeivs HAUS augmin like complex subunit 1 (Haus1-EGFP-8xHIS) (NCBI reference: XM_018267162.1)	Y24	T222	7.23592	TRUE
Data\Lara_220114_P1921_MR_MW_Xlink_AugminComplex_BS3_SEC_fr1_R4.raw	Intra	X.laeivs HAUS augmin like complex subunit 1 (Haus1-EGFP-8xHIS) (NCBI reference: XM_018267162.1)	X.laeivs HAUS augmin like complex subunit 1 (Haus1-EGFP-8xHIS) (NCBI reference: XM_018267162.1)	Y24	K225	4.31347	TRUE
Data\Lara_220114_P1921_MR_MW_Xlink_AugminComplex_BS3_SEC_fr1_R4.raw	Intra	X.laeivs HAUS augmin like complex subunit 1 (Haus1-EGFP-8xHIS) (NCBI reference: XM_018267162.1)	X.laeivs HAUS augmin like complex subunit 1 (Haus1-EGFP-8xHIS) (NCBI reference: XM_018267162.1)	Y24	S228	3.76875	TRUE
Data\Lara_220114_P1921_MR_MW_Xlink_AugminComplex_BS3_SEC_fr1_R4.raw	Intra	X.laeivs HAUS augmin like complex subunit 1 (Haus1-EGFP-8xHIS) (NCBI reference: XM_018267162.1)	X.laeivs HAUS augmin like complex subunit 1 (Haus1-EGFP-8xHIS) (NCBI reference: XM_018267162.1)	Y24	K232	12.0984	TRUE
Data\Lara_220114_P1921_MR_MW_Xlink_AugminComplex_BS3_SEC_fr1_R4.raw	Intra	X.laeivs HAUS augmin like complex subunit 1 (Haus1-EGFP-8xHIS) (NCBI reference: XM_018267162.1)	X.laeivs HAUS augmin like complex subunit 1 (Haus1-EGFP-8xHIS) (NCBI reference: XM_018267162.1)	T28	S213	9.59968	TRUE
Data\Lara_220114_P1921_MR_MW_Xlink_AugminComplex_BS3_SEC_fr1_R4.raw	Intra	X.laeivs HAUS augmin like complex subunit 1 (Haus1-EGFP-8xHIS) (NCBI reference: XM_018267162.1)	X.laeivs HAUS augmin like complex subunit 1 (Haus1-EGFP-8xHIS) (NCBI reference: XM_018267162.1)	T28	S216	7.31872	TRUE
Data\Lara_220114_P1921_MR_MW_Xlink_AugminComplex_BS3_SEC_fr1_R4.raw	Intra	X.laeivs HAUS augmin like complex subunit 1 (Haus1-EGFP-8xHIS) (NCBI reference: XM_018267162.1)	X.laeivs HAUS augmin like complex subunit 1 (Haus1-EGFP-8xHIS) (NCBI reference: XM_018267162.1)	T28	S218	7.31228	TRUE
Data\Lara_220114_P1921_MR_MW_Xlink_AugminComplex_BS3_SEC_fr1_R4.raw	Intra	X.laeivs HAUS augmin like complex subunit 1 (Haus1-EGFP-8xHIS) (NCBI reference: XM_018267162.1)	X.laeivs HAUS augmin like complex subunit 1 (Haus1-EGFP-8xHIS) (NCBI reference: XM_018267162.1)	T28	T220	6.89863	TRUE
Data\Lara_220114_P1921_MR_MW_Xlink_AugminComplex_BS3_SEC_fr1_R4.raw	Intra	X.laeivs HAUS augmin like complex subunit 1 (Haus1-EGFP-8xHIS) (NCBI reference: XM_018267162.1)	X.laeivs HAUS augmin like complex subunit 1 (Haus1-EGFP-8xHIS) (NCBI reference: XM_018267162.1)	T28	T222	7.39509	TRUE
Data\Lara_220114_P1921_MR_MW_Xlink_AugminComplex_BS3_SEC_fr1_R4.raw	Intra	X.laeivs HAUS augmin like complex subunit 1 (Haus1-EGFP-8xHIS) (NCBI reference: XM_018267162.1)	X.laeivs HAUS augmin like complex subunit 1 (Haus1-EGFP-8xHIS) (NCBI reference: XM_018267162.1)	T28	K225	7.24219	TRUE
Data\Lara_220114_P1921_MR_MW_Xlink_AugminComplex_BS3_SEC_fr1_R4.raw	Intra	X.laeivs HAUS augmin like complex subunit 1 (Haus1-EGFP-8xHIS) (NCBI reference: XM_018267162.1)	X.laeivs HAUS augmin like complex subunit 1 (Haus1-EGFP-8xHIS) (NCBI reference: XM_018267162.1)	T28	S228	9.68782	TRUE
Data\Lara_220114_P1921_MR_MW_Xlink_AugminComplex_BS3_SEC_fr1_R4.raw	Intra	X.laeivs HAUS augmin like complex subunit 1 (Haus1-EGFP-8xHIS) (NCBI reference: XM_018267162.1)	X.laeivs HAUS augmin like complex subunit 1 (Haus1-EGFP-8xHIS) (NCBI reference: XM_018267162.1)	T28	K232	17.1692	TRUE
Data\Lara_220114_P1921_MR_MW_Xlink_AugminComplex_BS3_SEC_fr1_R4.raw	Intra	X.laeivs HAUS augmin like complex subunit 3 (2xFLAG-HAUS3) (NCBI reference: XM_018267162.1)	X.laeivs HAUS augmin like complex subunit 3 (2xFLAG-HAUS3) (NCBI reference: XM_018267162.1)	K129	K139	59.9167	TRUE
Data\Lara_220114_P1921_MR_MW_Xlink_AugminComplex_BS3_SEC_fr1_R4.raw	Intra	X.laeivs HAUS augmin like complex subunit 3 (2xFLAG-HAUS3) (NCBI reference: XM_018267162.1)	X.laeivs HAUS augmin like complex subunit 3 (2xFLAG-HAUS3) (NCBI reference: XM_018267162.1)	K129	K141	69.2713	TRUE
Data\Lara_220114_P1921_MR_MW_Xlink_AugminComplex_BS3_SEC_fr1_R4.raw	Intra	X.laeivs HAUS augmin like complex subunit 1 (Haus1-EGFP-8xHIS) (NCBI reference: XM_018267162.1)	X.laeivs HAUS augmin like complex subunit 1 (Haus1-EGFP-8xHIS) (NCBI reference: XM_018267162.1)	K260	K67	4.10188	TRUE
Data\Lara_220114_P1921_MR_MW_Xlink_AugminComplex_BS3_SEC_fr1_R4.raw	Intra	X.laeivs HAUS augmin like complex subunit 1 (Haus1-EGFP-8xHIS) (NCBI reference: XM_018267162.1)	X.laeivs HAUS augmin like complex subunit 1 (Haus1-EGFP-8xHIS) (NCBI reference: XM_018267162.1)	K260	Y68	4.10188	TRUE
Data\Lara_220114_P1921_MR_MW_Xlink_AugminComplex_BS3_SEC_fr1_R4.raw	Intra	X.laeivs HAUS augmin like complex subunit 1 (Haus1-EGFP-8xHIS) (NCBI reference: XM_018267162.1)	X.laeivs HAUS augmin like complex subunit 1 (Haus1-EGFP-8xHIS) (NCBI reference: XM_018267162.1)	K260	T74	6.28647	TRUE
Data\Lara_220114_P1921_MR_MW_Xlink_AugminComplex_BS3_SEC_fr1_R4.raw	Intra	X.laeivs HAUS augmin like complex subunit 1 (Haus1-EGFP-8xHIS) (NCBI reference: XM_018267162.1)	X.laeivs HAUS augmin like complex subunit 1 (Haus1-EGFP-8xHIS) (NCBI reference: XM_018267162.1)	K260	S80	4.10188	TRUE
Data\Lara_220114_P1921_MR_MW_Xlink_AugminComplex_BS3_SEC_fr1_R4.raw	Intra	X.laeivs HAUS augmin like complex subunit 1 (Haus1-EGFP-8xHIS) (NCBI reference: XM_018267162.1)	X.laeivs HAUS augmin like complex subunit 1 (Haus1-EGFP-8xHIS) (NCBI reference: XM_018267162.1)	K260	Y81	6.28647	TRUE
Data\Lara_220114_P1921_MR_MW_Xlink_AugminComplex_BS3_SEC_fr1_R4.raw	Intra	X.laeivs HAUS augmin like complex subunit 1 (Haus1-EGFP-8xHIS) (NCBI reference: XM_018267162.1)	X.laeivs HAUS augmin like complex subunit 1 (Haus1-EGFP-8xHIS) (NCBI reference: XM_018267162.1)	K260	T82	6.28647	TRUE
Data\Lara_220114_P1921_MR_MW_Xlink_AugminComplex_BS3_SEC_fr1_R4.raw	Intra	X.laeivs HAUS augmin like complex subunit 1 (Haus1-EGFP-8xHIS) (NCBI reference: XM_018267162.1)	X.laeivs HAUS augmin like complex subunit 1 (Haus1-EGFP-8xHIS) (NCBI reference: XM_018267162.1)	K260	S85	4.10188	TRUE
Data\Lara_220114_P1921_MR_MW_Xlink_AugminComplex_BS3_SEC_fr1_R4.raw	Intra	X.laeivs HAUS augmin like complex subunit 1 (Haus1-EGFP-8xHIS) (NCBI reference: XM_018267162.1)	X.laeivs HAUS augmin like complex subunit 1 (Haus1-EGFP-8xHIS) (NCBI reference: XM_018267162.1)	T262	K67	0.968348	TRUE
Data\Lara_220114_P1921_MR_MW_Xlink_AugminComplex_BS3_SEC_fr1_R4.raw	Intra	X.laeivs HAUS augmin like complex subunit 1 (Haus1-EGFP-8xHIS) (NCBI reference: XM_018267162.1)	X.laeivs HAUS augmin like complex subunit 1 (Haus1-EGFP-8xHIS) (NCBI reference: XM_018267162.1)	T262	Y68	0.968348	TRUE
Data\Lara_220114_P1921_MR_MW_Xlink_AugminComplex_BS3_SEC_fr1_R4.raw	Intra	X.laeivs HAUS augmin like complex subunit 1 (Haus1-EGFP-8xHIS) (NCBI reference: XM_018267162.1)	X.laeivs HAUS augmin like complex subunit 1 (Haus1-EGFP-8xHIS) (NCBI reference: XM_018267162.1)	T262	T74	1.47395	TRUE
Data\Lara_220114_P1921_MR_MW_Xlink_AugminComplex_BS3_SEC_fr1_R4.raw	Intra	X.laeivs HAUS augmin like complex subunit 1 (Haus1-EGFP-8xHIS) (NCBI reference: XM_018267162.1)	X.laeivs HAUS augmin like complex subunit 1 (Haus1-EGFP-8xHIS) (NCBI reference: XM_018267162.1)	T262	S80	2.20181	TRUE
Data\Lara_220114_P1921_MR_MW_Xlink_AugminComplex_BS3_SEC_fr1_R4.raw	Intra	X.laeivs HAUS augmin like complex subunit 1 (Haus1-EGFP-8xHIS) (NCBI reference: XM_018267162.1)	X.laeivs HAUS augmin like complex subunit 1 (Haus1-EGFP-8xHIS) (NCBI reference: XM_018267162.1)	T262	Y81	3.01417	TRUE
Data\Lara_220114_P1921_MR_MW_Xlink_AugminComplex_BS3_SEC_fr1_R4.raw	Intra	X.laeivs HAUS augmin like complex subunit 1 (Haus1-EGFP-8xHIS) (NCBI reference: XM_018267162.1)	X.laeivs HAUS augmin like complex subunit 1 (Haus1-EGFP-8xHIS) (NCBI reference: XM_018267162.1)	T262	T82	2.45365	TRUE
Data\Lara_220114_P1921_MR_MW_Xlink_AugminComplex_BS3_SEC_fr1_R4.raw	Intra	X.laeivs HAUS augmin like complex subunit 1 (Haus1-EGFP-8xHIS) (NCBI reference: XM_018267162.1)	X.laeivs HAUS augmin like complex subunit 1 (Haus1-EGFP-8xHIS) (NCBI reference: XM_018267162.1)	T262	S85	4.2398	TRUE
Data\Lara_220114_P1921_MR_MW_Xlink_AugminComplex_BS3_SEC_fr1_R4.raw	Intra	X.laeivs HAUS augmin like complex subunit 1 (Haus1-EGFP-8xHIS) (NCBI reference: XM_018267162.1)	X.laeivs HAUS augmin like complex subunit 1 (Haus1-EGFP-8xHIS) (NCBI reference: XM_018267162.1)	T267	K67	3.71684	TRUE
Data\Lara_220114_P1921_MR_MW_Xlink_AugminComplex_BS3_SEC_fr1_R4.raw	Intra	X.laeivs HAUS augmin like complex subunit 1 (Haus1-EGFP-8xHIS) (NCBI reference: XM_018267162.1)	X.laeivs HAUS augmin like complex subunit 1 (Haus1-EGFP-8xHIS) (NCBI reference: XM_018267162.1)	T267	Y68	3.71684	TRUE
Data\Lara_220114_P1921_MR_MW_Xlink_AugminComplex_BS3_SEC_fr1_R4.raw	Intra	X.laeivs HAUS augmin like complex subunit 1 (Haus1-EGFP-8xHIS) (NCBI reference: XM_018267162.1)	X.laeivs HAUS augmin like complex subunit 1 (Haus1-EGFP-8xHIS) (NCBI reference: XM_018267162.1)	T267	T74	3.80158	TRUE
Data\Lara_220114_P1921_MR_MW_Xlink_AugminComplex_BS3_SEC_fr1_R4.raw	Intra	X.laeivs HAUS augmin like complex subunit 1 (Haus1-EGFP-8xHIS) (NCBI reference: XM_018267162.1)	X.laeivs HAUS augmin like complex subunit 1 (Haus1-EGFP-8xHIS) (NCBI reference: XM_018267162.1)	T267	S80	5.11727	TRUE
Data\Lara_220114_P1921_MR_MW_Xlink_AugminComplex_BS3_SEC_fr1_R4.raw	Intra	X.laeivs HAUS augmin like complex subunit 1 (Haus1-EGFP-8xHIS) (NCBI reference: XM_018267162.1)	X.laeivs HAUS augmin like complex subunit 1 (Haus1-EGFP-8xHIS) (NCBI reference: XM_018267162.1)	T267	Y81	3.94861	TRUE
Data\Lara_220114_P1921_MR_MW_Xlink_AugminComplex_BS3_SEC_fr1_R4.raw	Intra	X.laeivs HAUS augmin like complex subunit 1 (Haus1-EGFP-8xHIS) (NCBI reference: XM_018267162.1)	X.laeivs HAUS augmin like complex subunit 1 (Haus1-EGFP-8xHIS) (NCBI reference: XM_018267162.1)	T267	T82	3.94861	TRUE
Data\Lara_220114_P1921_MR_MW_Xlink_AugminComplex_BS3_SEC_fr1_R4.raw	Intra	X.laeivs HAUS augmin like complex subunit 1 (Haus1-EGFP-8xHIS) (NCBI reference: XM_018267162.1)	X.laeivs HAUS augmin like complex subunit 1 (Haus1-EGFP-8xHIS) (NCBI reference: XM_018267162.1)	T267	S85	3.0878	TRUE
Data\Lara_220114_P1921_MR_MW_Xlink_AugminComplex_BS3_SEC_fr1_R4.raw	Intra	X.laeivs HAUS augmin like complex subunit 1 (Haus1-EGFP-8xHIS) (NCBI reference: XM_018267162.1)	X.laeivs HAUS augmin like complex subunit 1 (Haus1-EGFP-8xHIS) (NCBI reference: XM_018267162.1)	T268	K67	3.76889	TRUE
Data\Lara_220114_P1921_MR_MW_Xlink_AugminComplex_BS3_SEC_fr1_R4.raw	Intra	X.laeivs HAUS augmin like complex subunit 1 (Haus1-EGFP-8xHIS) (NCBI reference: XM_018267162.1)	X.laeivs HAUS augmin like complex subunit 1 (Haus1-EGFP-8xHIS) (NCBI reference: XM_018267162.1)	T268	Y68	3.76889	TRUE
Data\Lara_220114_P1921_MR_MW_Xlink_AugminComplex_BS3_SEC_fr1_R4.raw	Intra	X.laeivs HAUS augmin like complex subunit 1 (Haus1-EGFP-8xHIS) (NCBI reference: XM_018267162.1)	X.laeivs HAUS augmin like complex subunit 1 (Haus1-EGFP-8xHIS) (NCBI reference: XM_018267162.1)	T268	T74	3.58156	TRUE
Data\Lara_220114_P1921_MR_MW_Xlink_AugminComplex_BS3_SEC_fr1_R4.raw	Intra	X.laeivs HAUS augmin like complex subunit 1 (Haus1-EGFP-8xHIS) (NCBI reference: XM_018267162.1)	X.laeivs HAUS augmin like complex subunit 1 (Haus1-EGFP-8xHIS) (NCBI reference: XM_018267162.1)	T268	S80	5.11727	TRUE
Data\Lara_220114_P1921_MR_MW_Xlink_AugminComplex_BS3_SEC_fr1_R4.raw	Intra	X.laeivs HAUS augmin like complex subunit 1 (Haus1-EGFP-8xHIS) (NCBI reference: XM_018267162.1)	X.laeivs HAUS augmin like complex subunit 1 (Haus1-EGFP-8xHIS) (NCBI reference: XM_018267162.1)	T268	Y81	3.94861	TRUE
Data\Lara_220114_P1921_MR_MW_Xlink_AugminComplex_BS3_SEC_fr1_R4.raw	Intra	X.laeivs HAUS augmin like complex subunit 1 (Haus1-EGFP-8xHIS) (NCBI reference: XM_018267162.1)	X.laeivs HAUS augmin like complex subunit 1 (Haus1-EGFP-8xHIS) (NCBI reference: XM_018267162.1)	T268	T82	3.94861	TRUE
Data\Lara_220114_P1921_MR_MW_Xlink_AugminComplex_BS3_SEC_fr1_R4.raw	Intra	X.laeivs HAUS augmin like complex subunit 1 (Haus1-EGFP-8xHIS) (NCBI reference: XM_018267162.1)	X.laeivs HAUS augmin like complex subunit 1 (Haus1-EGFP-8xHIS) (NCBI reference: XM_018267162.1)	T268	S85	3.0878	TRUE
Data\Lara_220114_P1921_MR_MW_Xlink_AugminComplex_BS3_SEC_fr1_R4.raw	Intra	X.laeivs HAUS augmin like complex subunit 1 (Haus1-EGFP-8xHIS) (NCBI reference: XM_018267162.1)	X.laeivs HAUS augmin like complex subunit 1 (Haus1-EGFP-8xHIS) (NCBI reference: XM_018267162.1)	K269	K67	5.62424	TRUE
Data\Lara_220114_P1921_MR_MW_Xlink_AugminComplex_BS3_SEC_fr1_R4.raw	Intra	X.laeivs HAUS augmin like complex subunit 1 (Haus1-EGFP-8xHIS) (NCBI reference: XM_018267162.1)	X.laeivs HAUS augmin like complex subunit 1 (Haus1-EGFP-8xHIS) (NCBI reference: XM_018267162.1)	K269	Y68	5.62424	TRUE
Data\Lara_220114_P1921_MR_MW_Xlink_AugminComplex_BS3_SEC_fr1_R4.raw	Intra	X.laeivs HAUS augmin like complex subunit 1 (Haus1-EGFP-8xHIS) (NCBI reference: XM_018267162.1)	X.laeivs HAUS augmin like complex subunit 1 (Haus1-EGFP-8xHIS) (NCBI reference: XM_018267162.1)	K269	T74	4.76844	TRUE
Data\Lara_220114_P1921_MR_MW_Xlink_AugminComplex_BS3_SEC_fr1_R4.raw	Intra	X.laeivs HAUS augmin like complex subunit 1 (Haus1-EGFP-8xHIS) (NCBI reference: XM_018267162.1)	X.laeivs HAUS augmin like complex subunit 1 (Haus1-EGFP-8xHIS) (NCBI reference: XM_018267162.1)	K269	S80	4.73673	TRUE
Data\Lara_220114_P1921_MR_MW_Xlink_AugminComplex_BS3_SEC_fr1_R4.raw	Intra	X.laeivs HAUS augmin like complex subunit 1 (Haus1-EGFP-8xHIS) (NCBI reference: XM_018267162.1)	X.laeivs HAUS augmin like complex subunit 1 (Haus1-EGFP-8xHIS) (NCBI reference: XM_018267162.1)	K269	Y81	4.91162	TRUE
Data\Lara_220114_P1921_MR_MW_Xlink_AugminComplex_BS3_SEC_fr1_R4.raw	Intra	X.laeivs HAUS augmin like complex subunit 1 (Haus1-EGFP-8xHIS) (NCBI reference: XM_018267162.1)	X.laeivs HAUS augmin like complex subunit 1 (Haus1-EGFP-8xHIS) (NCBI reference: XM_018267162.1)	K269	T82	4.91162	TRUE
Data\Lara_220114_P1921_MR_MW_Xlink_AugminComplex_BS3_SEC_fr1_R4.raw	Intra	X.laeivs HAUS augmin like complex subunit 1 (Haus1-EGFP-8xHIS) (NCBI reference: XM_018267162.1)	X.laeivs HAUS augmin like complex subunit 1 (Haus1-EGFP-8xHIS) (NCBI reference: XM_018267162.1)	K269	S85	4.60444	TRUE
Data\Lara_220114_P1921_MR_MW_Xlink_AugminComplex_BS3_SEC_fr1_R4.raw	Intra	X.laeivs HAUS augmin like complex subunit 1 (Haus1-EGFP-8xHIS) (NCBI reference: XM_018267162.1)	X.laeivs HAUS augmin like complex subunit 1 (Haus1-EGFP-8xHIS) (NCBI reference: XM_018267162.1)	S281	K67	3.28102	TRUE
Data\Lara_220114_P1921_MR_MW_Xlink_AugminComplex_BS3_SEC_fr1_R4.raw	Intra	X.laeivs HAUS augmin like complex subunit 1 (Haus1-EGFP-8xHIS) (NCBI reference: XM_018267162.1)	X.laeivs HAUS augmin like complex subunit 1 (Haus1-EGFP-8xHIS) (NCBI reference: XM_018267162.1)	S281	Y68	3.28102	TRUE
Data\Lara_220114_P1921_MR_MW_Xlink_AugminComplex_BS3_SEC_fr1_R4.raw	Intra	X.laeivs HAUS augmin like complex subunit 1 (Haus1-EGFP-8xHIS) (NCBI reference: XM_018267162.1)	X.laeivs HAUS augmin like complex subunit 1 (Haus1-EGFP-8xHIS) (NCBI reference: XM_018267162.1)	S281	T74	3.25668	TRUE
Data\Lara_220114_P1921_MR_MW_Xlink_AugminComplex_BS3_SEC_fr1_R4.raw	Intra	X.laeivs HAUS augmin like complex subunit 1 (Haus1-EGFP-8xHIS) (NCBI reference: XM_018267162.1)	X.laeivs HAUS augmin like complex subunit 1 (Haus1-EGFP-8xHIS) (NCBI reference: XM_018267162.1)	S281	S80	4.78261	TRUE
Data\Lara_220114_P1921_MR_MW_Xlink_AugminComplex_BS3_SEC_fr1_R4.raw	Intra	X.laeivs HAUS augmin like complex subunit 1 (Haus1-EGFP-8xHIS) (NCBI reference: XM_018267162.1)	X.laeivs HAUS augmin like complex subunit 1 (Haus1-EGFP-8xHIS) (NCBI reference: XM_018267162.1)	S281	Y81	5.54938	TRUE
Data\Lara_220114_P1921_MR_MW_Xlink_AugminComplex_BS3_SEC_fr1_R4.raw	Intra	X.laeivs HAUS augmin like complex subunit 1 (Haus1-EGFP-8xHIS) (NCBI reference: XM_018267162.1)	X.laeivs HAUS augmin like complex subunit 1 (Haus1-EGFP-8xHIS) (NCBI reference: XM_018267162.1)	S281	T82	4.83396	TRUE
Data\Lara_220114_P1921_MR_MW_Xlink_AugminComplex_BS3_SEC_fr1_R4.raw	Intra	X.laeivs HAUS augmin like complex subunit 1 (Haus1-EGFP-8xHIS) (NCBI reference: XM_018267162.1)	X.laeivs HAUS augmin like complex subunit 1 (Haus1-EGFP-8xHIS) (NCBI reference: XM_018267162.1)	S281	S85	4.78261	TRUE
Data\Lara_220114_P1921_MR_MW_Xlink_AugminComplex_BS3_SEC_fr1_R4.raw	Intra	X.laeivs HAUS augmin like complex subunit 1 (Haus1-EGFP-8xHIS) (NCBI reference: XM_018267162.1)	X.laeivs HAUS augmin like complex subunit 1 (Haus1-EGFP-8xHIS) (NCBI reference: XM_018267162.1)	K197	K234	51.9558	TRUE
Data\Lara_220114_P1921_MR_MW_Xlink_AugminComplex_BS3_SEC_fr1_R4.raw	Intra	X.laeivs HAUS augmin like complex subunit 1 (Haus1-EGFP-8xHIS) (NCBI reference: XM_018267162.1)	X.laeivs HAUS augmin like complex subunit 1 (Haus1-EGFP-8xHIS) (NCBI reference: XM_018267162.1)	K197	S237	54.907	TRUE
Data\Lara_220114_P1921_MR_MW_Xlink_AugminComplex_BS3_SEC_fr1_R4.raw	Intra	X.laeivs HAUS augmin like complex subunit 1 (Haus1-EGFP-8xHIS) (NCBI reference: XM_018267162.1)	X.laeivs HAUS augmin like complex subunit 1 (Haus1-EGFP-8xHIS) (NCBI reference: XM_018267162.1)	K197	Y238	56.3908	TRUE
Data\Lara_220114_P1921_MR_MW_Xlink_AugminComplex_BS3_SEC_fr1_R4.raw	Intra	X.laeivs HAUS augmin like complex subunit 1 (Haus1-EGFP-8xHIS) (NCBI reference: XM_018267162.1)	X.laeivs HAUS augmin like complex subunit 1 (Haus1-EGFP-8xHIS) (NCBI reference: XM_018267162.1)	K197	S246	30.3739	TRUE
Data\Lara_220114_P1921_MR_MW_Xlink_AugminComplex_BS3_SEC_fr1_R4.raw	Intra	X.laeivs HAUS augmin like complex subunit 1 (Haus1-EGFP-8xHIS) (NCBI reference: XM_018267162.1)	X.laeivs HAUS augmin like complex subunit 1 (Haus1-EGFP-8xHIS) (NCBI reference: XM_018267162.1)	S201	K234	39.4524	TRUE
Data\Lara_220114_P1921_MR_MW_Xlink_AugminComplex_BS3_SEC_fr1_R4.raw	Intra	X.laeivs HAUS augmin like complex subunit 1 (Haus1-EGFP-8xHIS) (NCBI reference: XM_018267162.1)	X.laeivs HAUS augmin like complex subunit 1 (Haus1-EGFP-8xHIS) (NCBI reference: XM_018267162.1)	S201	S237	44.0139	TRUE
Data\Lara_220114_P1921_MR_MW_Xlink_AugminComplex_BS3_SEC_fr1_R4.raw	Intra	X.laeivs HAUS augmin like complex subunit 1 (Haus1-EGFP-8xHIS) (NCBI reference: XM_018267162.1)	X.laeivs HAUS augmin like complex subunit 1 (Haus1-EGFP-8xHIS) (NCBI reference: XM_018267162.1)	S201	Y238	46.6304	TRUE
Data\Lara_220114_P1921_MR_MW_Xlink_AugminComplex_BS3_SEC_fr1_R4.raw	Intra	X.laeivs HAUS augmin like complex subunit 1 (Haus1-EGFP-8xHIS) (NCBI reference: XM_018267162.1)	X.laeivs HAUS augmin like complex subunit 1 (Haus1-EGFP-8xHIS) (NCBI reference: XM_018267162.1)	S201	S246	35.9937	TRUE
Data\Lara_220114_P1921_MR_MW_Xlink_AugminComplex_BS3_SEC_fr1_R4.raw	Intra	X.laeivs HAUS augmin like complex subunit 1 (Haus1-EGFP-8xHIS) (NCBI reference: XM_018267162.1)	X.laeivs HAUS augmin like complex subunit 1 (Haus1-EGFP-8xHIS) (NCBI reference: XM_018267162.1)	S202	K234	32.3848	TRUE
Data\Lara_220114_P1921_MR_MW_Xlink_AugminComplex_BS3_SEC_fr1_R4.raw	Intra	X.laeivs HAUS augmin like complex subunit 1 (Haus1-EGFP-8xHIS) (NCBI reference: XM_018267162.1)	X.laeivs HAUS augmin like complex subunit 1 (Haus1-EGFP-8xHIS) (NCBI reference: XM_018267162.1)	S202	S237	33.5212	TRUE
Data\Lara_220114_P1921_MR_MW_Xlink_AugminComplex_BS3_SEC_fr1_R4.raw	Intra	X.laeivs HAUS augmin like complex subunit 1 (Haus1-EGFP-8xHIS) (NCBI reference: XM_018267162.1)	X.laeivs HAUS augmin like complex subunit 1 (Haus1-EGFP-8xHIS) (NCBI reference: XM_018267162.1)	S202	Y238	36.7383	TRUE
Data\Lara_220114_P1921_MR_MW_Xlink_AugminComplex_BS3_SEC_fr1_R4.raw	Intra	X.laeivs HAUS augmin like complex subunit 1 (Haus1-EGFP-8xHIS) (NCBI reference: XM_018267162.1)	X.laeivs HAUS augmin like complex subunit 1 (Haus1-EGFP-8xHIS) (NCBI reference: XM_018267162.1)	S202	S246	28.817	TRUE
Data\Lara_220114_P1921_MR_MW_Xlink_AugminComplex_BS3_SEC_fr1_R4.raw	Intra	X.laeivs HAUS augmin like complex subunit 1 (Haus1-EGFP-8xHIS) (NCBI reference: XM_018267162.1)	X.laeivs HAUS augmin like complex subunit 1 (Haus1-EGFP-8xHIS) (NCBI reference: XM_018267162.1)	T210	K234	37.895	TRUE
Data\Lara_220114_P1921_MR_MW_Xlink_AugminComplex_BS3_SEC_fr1_R4.raw	Intra	X.laeivs HAUS augmin like complex subunit 1 (Haus1-EGFP-8xHIS) (NCBI reference: XM_018267162.1)	X.laeivs HAUS augmin like complex subunit 1 (Haus1-EGFP-8xHIS) (NCBI reference: XM_018267162.1)	T210	S237	39.3911	TRUE
Data\Lara_220114_P1921_MR_MW_Xlink_AugminComplex_BS3_SEC_fr1_R4.raw	Intra	X.laeivs HAUS augmin like complex subunit 1 (Haus1-EGFP-8xHIS) (NCBI reference: XM_018267162.1)	X.laeivs HAUS augmin like complex subunit 1 (Haus1-EGFP-8xHIS) (NCBI reference: XM_018267162.1)	T210	Y238	38.5799	TRUE
Data\Lara_220114_P1921_MR_MW_Xlink_AugminComplex_BS3_SEC_fr1_R4.raw	Intra	X.laeivs HAUS augmin like complex subunit 1 (Haus1-EGFP-8xHIS) (NCBI reference: XM_018267162.1)	X.laeivs HAUS augmin like complex subunit 1 (Haus1-EGFP-8xHIS) (NCBI reference: XM_018267162.1)	T210	S246	22.1847	TRUE
Data\Lara_220114_P1921_MR_MW_Xlink_AugminComplex_BS3_SEC_fr1_R4.raw	Intra	X.laeivs HAUS augmin like complex subunit 1 (Haus1-EGFP-8xHIS) (NCBI reference: XM_018267162.1)	X.laeivs HAUS augmin like complex subunit 1 (Haus1-EGFP-8xHIS) (NCBI reference: XM_018267162.1)	S213	S228	35.3736	TRUE
Data\Lara_220114_P1921_MR_MW_Xlink_AugminComplex_BS3_SEC_fr1_R4.raw	Intra	X.laeivs HAUS augmin like complex subunit 1 (Haus1-EGFP-8xHIS) (NCBI reference: XM_018267162.1)	X.laeivs HAUS augmin like complex subunit 1 (Haus1-EGFP-8xHIS) (NCBI reference: XM_018267162.1)	S213	K232	39.8878	TRUE
Data\Lara_220114_P1921_MR_MW_Xlink_AugminComplex_BS3_SEC_fr1_R4.raw	Intra	X.laeivs HAUS augmin like complex subunit 1 (Haus1-EGFP-8xHIS) (NCBI reference: XM_018267162.1)	X.laeivs HAUS augmin like complex subunit 1 (Haus1-EGFP-8xHIS) (NCBI reference: XM_018267162.1)	S213	K234	40.2054	TRUE
Data\Lara_220114_P1921_MR_MW_Xlink_AugminComplex_BS3_SEC_fr1_R4.raw	Intra	X.laeivs HAUS augmin like complex subunit 1 (Haus1-EGFP-8xHIS) (NCBI reference: XM_018267162.1)	X.laeivs HAUS augmin like complex subunit 1 (Haus1-EGFP-8xHIS) (NCBI reference: XM_018267162.1)	S213	S237	40.3934	TRUE
Data\Lara_220114_P1921_MR_MW_Xlink_AugminComplex_BS3_SEC_fr1_R4.raw	Intra	X.laeivs HAUS augmin like complex subunit 1 (Haus1-EGFP-8xHIS) (NCBI reference: XM_018267162.1)	X.laeivs HAUS augmin like complex subunit 1 (Haus1-EGFP-8xHIS) (NCBI reference: XM_018267162.1)	S213	Y238	39.7491	TRUE
Data\Lara_220114_P1921_MR_MW_Xlink_AugminComplex_BS3_SEC_fr1_R4.raw	Intra	X.laeivs HAUS augmin like complex subunit 1 (Haus1-EGFP-8xHIS) (NCBI reference: XM_018267162.1)	X.laeivs HAUS augmin like complex subunit 1 (Haus1-EGFP-8xHIS) (NCBI reference: XM_018267162.1)	S213	S246	18.6749	TRUE
Data\Lara_220114_P1921_MR_MW_Xlink_AugminComplex_BS3_SEC_fr1_R4.raw	Intra	X.laeivs HAUS augmin like complex subunit 1 (Haus1-EGFP-8xHIS) (NCBI reference: XM_018267162.1)	X.laeivs HAUS augmin like complex subunit 1 (Haus1-EGFP-8xHIS) (NCBI reference: XM_018267162.1)	S216	S228	34.3639	TRUE
Data\Lara_220114_P1921_MR_MW_Xlink_AugminComplex_BS3_SEC_fr1_R4.raw	Intra	X.laeivs HAUS augmin like complex subunit 1 (Haus1-EGFP-8xHIS) (NCBI reference: XM_018267162.1)	X.laeivs HAUS augmin like complex subunit 1 (Haus1-EGFP-8xHIS) (NCBI reference: XM_018267162.1)	S216	K232	38.8995	TRUE
Data\Lara_220114_P1921_MR_MW_Xlink_AugminComplex_BS3_SEC_fr1_R4.raw	Intra	X.laeivs HAUS augmin like complex subunit 1 (Haus1-EGFP-8xHIS) (NCBI reference: XM_018267162.1)	X.laeivs HAUS augmin like complex subunit 1 (Haus1-EGFP-8xHIS) (NCBI reference: XM_018267162.1)	S216	K234	36.9058	TRUE
Data\Lara_220114_P1921_MR_MW_Xlink_AugminComplex_BS3_SEC_fr1_R4.raw	Intra	X.laeivs HAUS augmin like complex subunit 1 (Haus1-EGFP-8xHIS) (NCBI reference: XM_018267162.1)	X.laeivs HAUS augmin like complex subunit 1 (Haus1-EGFP-8xHIS) (NCBI reference: XM_018267162.1)	S216	S237	34.1189	TRUE
Data\Lara_220114_P1921_MR_MW_Xlink_AugminComplex_BS3_SEC_fr1_R4.raw	Intra	X.laeivs HAUS augmin like complex subunit 1 (Haus1-EGFP-8xHIS) (NCBI reference: XM_018267162.1)	X.laeivs HAUS augmin like complex subunit 1 (Haus1-EGFP-8xHIS) (NCBI reference: XM_018267162.1)	S216	Y238	31.9685	TRUE
Data\Lara_220114_P1921_MR_MW_Xlink_AugminComplex_BS3_SEC_fr1_R4.raw	Intra	X.laeivs HAUS augmin like complex subunit 1 (Haus1-EGFP-8xHIS) (NCBI reference: XM_018267162.1)	X.laeivs HAUS augmin like complex subunit 1 (Haus1-EGFP-8xHIS) (NCBI reference: XM_018267162.1)	S216	S246	11.9411	TRUE
Data\Lara_220114_P1921_MR_MW_Xlink_AugminComplex_BS3_SEC_fr1_R4.raw	Intra	X.laeivs HAUS augmin like complex subunit 1 (Haus1-EGFP-8xHIS) (NCBI reference: XM_018267162.1)	X.laeivs HAUS augmin like complex subunit 1 (Haus1-EGFP-8xHIS) (NCBI reference: XM_018267162.1)	S218	S228	25.666	TRUE
Data\Lara_220114_P1921_MR_MW_Xlink_AugminComplex_BS3_SEC_fr1_R4.raw	Intra	X.laeivs HAUS augmin like complex subunit 1 (Haus1-EGFP-8xHIS) (NCBI reference: XM_018267162.1)	X.laeivs HAUS augmin like complex subunit 1 (Haus1-EGFP-8xHIS) (NCBI reference: XM_018267162.1)	S218	K232	26.0216	TRUE
Data\Lara_220114_P1921_MR_MW_Xlink_AugminComplex_BS3_SEC_fr1_R4.raw	Intra	X.laeivs HAUS augmin like complex subunit 1 (Haus1-EGFP-8xHIS) (NCBI reference: XM_018267162.1)	X.laeivs HAUS augmin like complex subunit 1 (Haus1-EGFP-8xHIS) (NCBI reference: XM_018267162.1)	S218	K234	23.8124	TRUE
Data\Lara_220114_P1921_MR_MW_Xlink_AugminComplex_BS3_SEC_fr1_R4.raw	Intra	X.laeivs HAUS augmin like complex subunit 1 (Haus1-EGFP-8xHIS) (NCBI reference: XM_018267162.1)	X.laeivs HAUS augmin like complex subunit 1 (Haus1-EGFP-8xHIS) (NCBI reference: XM_018267162.1)	S218	S237	20.4025	TRUE
Data\Lara_220114_P1921_MR_MW_Xlink_AugminComplex_BS3_SEC_fr1_R4.raw	Intra	X.laeivs HAUS augmin like complex subunit 1 (Haus1-EGFP-8xHIS) (NCBI reference: XM_018267162.1)	X.laeivs HAUS augmin like complex subunit 1 (Haus1-EGFP-8xHIS) (NCBI reference: XM_018267162.1)	S218	Y238	18.053	TRUE
Data\Lara_220114_P1921_MR_MW_Xlink_AugminComplex_BS3_SEC_fr1_R4.raw	Intra	X.laeivs HAUS augmin like complex subunit 1 (Haus1-EGFP-8xHIS) (NCBI reference: XM_018267162.1)	X.laeivs HAUS augmin like complex subunit 1 (Haus1-EGFP-8xHIS) (NCBI reference: XM_018267162.1)	S218	S246	6.71551	TRUE
Data\Lara_220114_P1921_MR_MW_Xlink_AugminComplex_BS3_SEC_fr1_R4.raw	Intra	X.laeivs HAUS augmin like complex subunit 1 (Haus1-EGFP-8xHIS) (NCBI reference: XM_018267162.1)	X.laeivs HAUS augmin like complex subunit 1 (Haus1-EGFP-8xHIS) (NCBI reference: XM_018267162.1)	T220	S228	29.2033	TRUE
Data\Lara_220114_P1921_MR_MW_Xlink_AugminComplex_BS3_SEC_fr1_R4.raw	Intra	X.laeivs HAUS augmin like complex subunit 1 (Haus1-EGFP-8xHIS) (NCBI reference: XM_018267162.1)	X.laeivs HAUS augmin like complex subunit 1 (Haus1-EGFP-8xHIS) (NCBI reference: XM_018267162.1)	T220	K232	25.4143	TRUE
Data\Lara_220114_P1921_MR_MW_Xlink_AugminComplex_BS3_SEC_fr1_R4.raw	Intra	X.laeivs HAUS augmin like complex subunit 1 (Haus1-EGFP-8xHIS) (NCBI reference: XM_018267162.1)	X.laeivs HAUS augmin like complex subunit 1 (Haus1-EGFP-8xHIS) (NCBI reference: XM_018267162.1)	T220	K234	23.0566	TRUE
Data\Lara_220114_P1921_MR_MW_Xlink_AugminComplex_BS3_SEC_fr1_R4.raw	Intra	X.laeivs HAUS augmin like complex subunit 1 (Haus1-EGFP-8xHIS) (NCBI reference: XM_018267162.1)	X.laeivs HAUS augmin like complex subunit 1 (Haus1-EGFP-8xHIS) (NCBI reference: XM_018267162.1)	T220	S237	20.395	TRUE
Data\Lara_220114_P1921_MR_MW_Xlink_AugminComplex_BS3_SEC_fr1_R4.raw	Intra	X.laeivs HAUS augmin like complex subunit 1 (Haus1-EGFP-8xHIS) (NCBI reference: XM_018267162.1)	X.laeivs HAUS augmin like complex subunit 1 (Haus1-EGFP-8xHIS) (NCBI reference: XM_018267162.1)	T220	Y238	18.0826	TRUE
Data\Lara_220114_P1921_MR_MW_Xlink_AugminComplex_BS3_SEC_fr1_R4.raw	Intra	X.laeivs HAUS augmin like complex subunit 1 (Haus1-EGFP-8xHIS) (NCBI reference: XM_018267162.1)	X.laeivs HAUS augmin like complex subunit 1 (Haus1-EGFP-8xHIS) (NCBI reference: XM_018267162.1)	T220	S246	6.80554	TRUE
Data\Lara_220114_P1921_MR_MW_Xlink_AugminComplex_BS3_SEC_fr1_R4.raw	Intra	X.laeivs HAUS augmin like complex subunit 1 (Haus1-EGFP-8xHIS) (NCBI reference: XM_018267162.1)	X.laeivs HAUS augmin like complex subunit 1 (Haus1-EGFP-8xHIS) (NCBI reference: XM_018267162.1)	T222	S228	38.5222	TRUE
Data\Lara_220114_P1921_MR_MW_Xlink_AugminComplex_BS3_SEC_fr1_R4.raw	Intra	X.laeivs HAUS augmin like complex subunit 1 (Haus1-EGFP-8xHIS) (NCBI reference: XM_018267162.1)	X.laeivs HAUS augmin like complex subunit 1 (Haus1-EGFP-8xHIS) (NCBI reference: XM_018267162.1)	T222	K232	27.4689	TRUE
Data\Lara_220114_P1921_MR_MW_Xlink_AugminComplex_BS3_SEC_fr1_R4.raw	Intra	X.laeivs HAUS augmin like complex subunit 1 (Haus1-EGFP-8xHIS) (NCBI reference: XM_018267162.1)	X.laeivs HAUS augmin like complex subunit 1 (Haus1-EGFP-8xHIS) (NCBI reference: XM_018267162.1)	T222	K234	23.4296	TRUE
Data\Lara_220114_P1921_MR_MW_Xlink_AugminComplex_BS3_SEC_fr1_R4.raw	Intra	X.laeivs HAUS augmin like complex subunit 1 (Haus1-EGFP-8xHIS) (NCBI reference: XM_018267162.1)	X.laeivs HAUS augmin like complex subunit 1 (Haus1-EGFP-8xHIS) (NCBI reference: XM_018267162.1)	T222	S237	20.9119	TRUE
Data\Lara_220114_P1921_MR_MW_Xlink_AugminComplex_BS3_SEC_fr1_R4.raw	Intra	X.laeivs HAUS augmin like complex subunit 1 (Haus1-EGFP-8xHIS) (NCBI reference: XM_018267162.1)	X.laeivs HAUS augmin like complex subunit 1 (Haus1-EGFP-8xHIS) (NCBI reference: XM_018267162.1)	T222	Y238	18.5907	TRUE
Data\Lara_220114_P1921_MR_MW_Xlink_AugminComplex_BS3_SEC_fr1_R4.raw	Intra	X.laeivs HAUS augmin like complex subunit 1 (Haus1-EGFP-8xHIS) (NCBI reference: XM_018267162.1)	X.laeivs HAUS augmin like complex subunit 1 (Haus1-EGFP-8xHIS) (NCBI reference: XM_018267162.1)	T222	S246	7.61056	TRUE
Data\Lara_220114_P1921_MR_MW_Xlink_AugminComplex_BS3_SEC_fr1_R4.raw	Intra	X.laeivs HAUS augmin like complex subunit 1 (Haus1-EGFP-8xHIS) (NCBI reference: XM_018267162.1)	X.laeivs HAUS augmin like complex subunit 1 (Haus1-EGFP-8xHIS) (NCBI reference: XM_018267162.1)	M1	K14	7.86795	TRUE
Data\Lara_220114_P1921_MR_MW_Xlink_AugminComplex_BS3_SEC_fr1_R4.raw	Intra	X.laeivs HAUS augmin like complex subunit 1 (Haus1-EGFP-8xHIS) (NCBI reference: XM_018267162.1)	X.laeivs HAUS augmin like complex subunit 1 (Haus1-EGFP-8xHIS) (NCBI reference: XM_018267162.1)	M1	K19	7.95513	TRUE
Data\Lara_220114_P1921_MR_MW_Xlink_AugminComplex_BS3_SEC_fr1_R4.raw	Intra	X.laeivs HAUS augmin like complex subunit 1 (Haus1-EGFP-8xHIS) (NCBI reference: XM_018267162.1)	X.laeivs HAUS augmin like complex subunit 1 (Haus1-EGFP-8xHIS) (NCBI reference: XM_018267162.1)	M1	Y24	1.37231	TRUE
Data\Lara_220114_P1921_MR_MW_Xlink_AugminComplex_BS3_SEC_fr1_R4.raw	Intra	X.laeivs HAUS augmin like complex subunit 1 (Haus1-EGFP-8xHIS) (NCBI reference: XM_018267162.1)	X.laeivs HAUS augmin like complex subunit 1 (Haus1-EGFP-8xHIS) (NCBI reference: XM_018267162.1)	M1	T28	7.0169	TRUE
Data\Lara_220114_P1921_MR_MW_Xlink_AugminComplex_BS3_SEC_fr1_R4.raw	Intra	X.laeivs HAUS augmin like complex subunit 1 (Haus1-EGFP-8xHIS) (NCBI reference: XM_018267162.1)	X.laeivs HAUS augmin like complex subunit 1 (Haus1-EGFP-8xHIS) (NCBI reference: XM_018267162.1)	K4	K14	8.29328	TRUE
Data\Lara_220114_P1921_MR_MW_Xlink_AugminComplex_BS3_SEC_fr1_R4.raw	Intra	X.laeivs HAUS augmin like complex subunit 1 (Haus1-EGFP-8xHIS) (NCBI reference: XM_018267162.1)	X.laeivs HAUS augmin like complex subunit 1 (Haus1-EGFP-8xHIS) (NCBI reference: XM_018267162.1)	K4	K19	7.91233	TRUE
Data\Lara_220114_P1921_MR_MW_Xlink_AugminComplex_BS3_SEC_fr1_R4.raw	Intra	X.laeivs HAUS augmin like complex subunit 1 (Haus1-EGFP-8xHIS) (NCBI reference: XM_018267162.1)	X.laeivs HAUS augmin like complex subunit 1 (Haus1-EGFP-8xHIS) (NCBI reference: XM_018267162.1)	K4	Y24	2.49431	TRUE
Data\Lara_220114_P1921_MR_MW_Xlink_AugminComplex_BS3_SEC_fr1_R4.raw	Intra	X.laeivs HAUS augmin like complex subunit 1 (Haus1-EGFP-8xHIS) (NCBI reference: XM_018267162.1)	X.laeivs HAUS augmin like complex subunit 1 (Haus1-EGFP-8xHIS) (NCBI reference: XM_018267162.1)	K4	T28	8.87853	TRUE
Data\Lara_220114_P1921_MR_MW_Xlink_AugminComplex_BS3_SEC_fr1_R4.raw	Intra	X.laeivs HAUS augmin like complex subunit 1 (Haus1-EGFP-8xHIS) (NCBI reference: XM_018267162.1)	X.laeivs HAUS augmin like complex subunit 1 (Haus1-EGFP-8xHIS) (NCBI reference: XM_018267162.1)	S5	K14	8.37262	TRUE
Data\Lara_220114_P1921_MR_MW_Xlink_AugminComplex_BS3_SEC_fr1_R4.raw	Intra	X.laeivs HAUS augmin like complex subunit 1 (Haus1-EGFP-8xHIS) (NCBI reference: XM_018267162.1)	X.laeivs HAUS augmin like complex subunit 1 (Haus1-EGFP-8xHIS) (NCBI reference: XM_018267162.1)	S5	K19	8.39634	TRUE
Data\Lara_220114_P1921_MR_MW_Xlink_AugminComplex_BS3_SEC_fr1_R4.raw	Intra	X.laeivs HAUS augmin like complex subunit 1 (Haus1-EGFP-8xHIS) (NCBI reference: XM_018267162.1)	X.laeivs HAUS augmin like complex subunit 1 (Haus1-EGFP-8xHIS) (NCBI reference: XM_018267162.1)	S5	Y24	5.1092	TRUE
Data\Lara_220114_P1921_MR_MW_Xlink_AugminComplex_BS3_SEC_fr1_R4.raw	Intra	X.laeivs HAUS augmin like complex subunit 1 (Haus1-EGFP-8xHIS) (NCBI reference: XM_018267162.1)	X.laeivs HAUS augmin like complex subunit 1 (Haus1-EGFP-8xHIS) (NCBI reference: XM_018267162.1)	S5	T28	10.5457	TRUE
Data\Lara_220114_P1921_MR_MW_Xlink_AugminComplex_BS3_SEC_fr1_R4.raw	Intra	X.laeivs HAUS augmin like complex subunit 1 (Haus1-EGFP-8xHIS) (NCBI reference: XM_018267162.1)	X.laeivs HAUS augmin like complex subunit 1 (Haus1-EGFP-8xHIS) (NCBI reference: XM_018267162.1)	T6	K14	10.0826	TRUE
Data\Lara_220114_P1921_MR_MW_Xlink_AugminComplex_BS3_SEC_fr1_R4.raw	Intra	X.laeivs HAUS augmin like complex subunit 1 (Haus1-EGFP-8xHIS) (NCBI reference: XM_018267162.1)	X.laeivs HAUS augmin like complex subunit 1 (Haus1-EGFP-8xHIS) (NCBI reference: XM_018267162.1)	T6	K19	9.39678	TRUE
Data\Lara_220114_P1921_MR_MW_Xlink_AugminComplex_BS3_SEC_fr1_R4.raw	Intra	X.laeivs HAUS augmin like complex subunit 1 (Haus1-EGFP-8xHIS) (NCBI reference: XM_018267162.1)	X.laeivs HAUS augmin like complex subunit 1 (Haus1-EGFP-8xHIS) (NCBI reference: XM_018267162.1)	T6	Y24	5.1092	TRUE
Data\Lara_220114_P1921_MR_MW_Xlink_AugminComplex_BS3_SEC_fr1_R4.raw	Intra	X.laeivs HAUS augmin like complex subunit 1 (Haus1-EGFP-8xHIS) (NCBI reference: XM_018267162.1)	X.laeivs HAUS augmin like complex subunit 1 (Haus1-EGFP-8xHIS) (NCBI reference: XM_018267162.1)	T6	T28	10.5457	TRUE
Data\Lara_220114_P1921_MR_MW_Xlink_AugminComplex_BS3_SEC_fr1_R4.raw	Intra	X.laeivs HAUS augmin like complex subunit 1 (Haus1-EGFP-8xHIS) (NCBI reference: XM_018267162.1)	X.laeivs HAUS augmin like complex subunit 1 (Haus1-EGFP-8xHIS) (NCBI reference: XM_018267162.1)	K7	K14	11.5579	TRUE
Data\Lara_220114_P1921_MR_MW_Xlink_AugminComplex_BS3_SEC_fr1_R4.raw	Intra	X.laeivs HAUS augmin like complex subunit 1 (Haus1-EGFP-8xHIS) (NCBI reference: XM_018267162.1)	X.laeivs HAUS augmin like complex subunit 1 (Haus1-EGFP-8xHIS) (NCBI reference: XM_018267162.1)	K7	K19	10.5958	TRUE
Data\Lara_220114_P1921_MR_MW_Xlink_AugminComplex_BS3_SEC_fr1_R4.raw	Intra	X.laeivs HAUS augmin like complex subunit 1 (Haus1-EGFP-8xHIS) (NCBI reference: XM_018267162.1)	X.laeivs HAUS augmin like complex subunit 1 (Haus1-EGFP-8xHIS) (NCBI reference: XM_018267162.1)	K7	Y24	6.36304	TRUE
Data\Lara_220114_P1921_MR_MW_Xlink_AugminComplex_BS3_SEC_fr1_R4.raw	Intra	X.laeivs HAUS augmin like complex subunit 1 (Haus1-EGFP-8xHIS) (NCBI reference: XM_018267162.1)	X.laeivs HAUS augmin like complex subunit 1 (Haus1-EGFP-8xHIS) (NCBI reference: XM_018267162.1)	K7	T28	10.5457	TRUE
Data\Lara_220114_P1921_MR_MW_Xlink_AugminComplex_BS3_SEC_fr1_R4.raw	Intra	X.laeivs HAUS augmin like complex subunit 1 (Haus1-EGFP-8xHIS) (NCBI reference: XM_018267162.1)	X.laeivs HAUS augmin like complex subunit 1 (Haus1-EGFP-8xHIS) (NCBI reference: XM_018267162.1)	K13	K14	12.1418	TRUE
Data\Lara_220114_P1921_MR_MW_Xlink_AugminComplex_BS3_SEC_fr1_R4.raw	Intra	X.laeivs HAUS augmin like complex subunit 1 (Haus1-EGFP-8xHIS) (NCBI reference: XM_018267162.1)	X.laeivs HAUS augmin like complex subunit 1 (Haus1-EGFP-8xHIS) (NCBI reference: XM_018267162.1)	K13	K19	4.7457	TRUE
Data\Lara_220114_P1921_MR_MW_Xlink_AugminComplex_BS3_SEC_fr1_R4.raw	Intra	X.laeivs HAUS augmin like complex subunit 1 (Haus1-EGFP-8xHIS) (NCBI reference: XM_018267162.1)	X.laeivs HAUS augmin like complex subunit 1 (Haus1-EGFP-8xHIS) (NCBI reference: XM_018267162.1)	K13	Y24	5.78393	TRUE
Data\Lara_220114_P1921_MR_MW_Xlink_AugminComplex_BS3_SEC_fr1_R4.raw	Intra	X.laeivs HAUS augmin like complex subunit 1 (Haus1-EGFP-8xHIS) (NCBI reference: XM_018267162.1)	X.laeivs HAUS augmin like complex subunit 1 (Haus1-EGFP-8xHIS) (NCBI reference: XM_018267162.1)	K13	T28	7.46369	TRUE
Data\Lara_220114_P1921_MR_MW_Xlink_AugminComplex_BS3_SEC_fr1_R4.raw	Inter	X.laeivs HAUS augmin like complex subunit 1 (Haus1-EGFP-8xHIS) (NCBI reference: XM_018267162.1)	X.laeivs HAUS augmin like complex subunit 1 (Haus1-EGFP-8xHIS) (NCBI reference: XM_018267162.1)	K14	K14	13.9807	TRUE
Data\Lara_220114_P1921_MR_MW_Xlink_AugminComplex_BS3_SEC_fr1_R4.raw	Intra	X.laeivs HAUS augmin like complex subunit 1 (Haus1-EGFP-8xHIS) (NCBI reference: XM_018267162.1)	X.laeivs HAUS augmin like complex subunit 1 (Haus1-EGFP-8xHIS) (NCBI reference: XM_018267162.1)	K14	K19	5.515	TRUE
Data\Lara_220114_P1921_MR_MW_Xlink_AugminComplex_BS3_SEC_fr1_R4.raw	Intra	X.laeivs HAUS augmin like complex subunit 1 (Haus1-EGFP-8xHIS) (NCBI reference: XM_018267162.1)	X.laeivs HAUS augmin like complex subunit 1 (Haus1-EGFP-8xHIS) (NCBI reference: XM_018267162.1)	K14	Y24	5.20582	TRUE
Data\Lara_220114_P1921_MR_MW_Xlink_AugminComplex_BS3_SEC_fr1_R4.raw	Intra	X.laeivs HAUS augmin like complex subunit 1 (Haus1-EGFP-8xHIS) (NCBI reference: XM_018267162.1)	X.laeivs HAUS augmin like complex subunit 1 (Haus1-EGFP-8xHIS) (NCBI reference: XM_018267162.1)	K14	T28	7.36033	TRUE
Data\Lara_220114_P1921_MR_MW_Xlink_AugminComplex_BS3_SEC_fr1_R4.raw	Inter	X.laeivs HAUS augmin like complex subunit 1 (Haus1-EGFP-8xHIS) (NCBI reference: XM_018267162.1)	X.laeivs HAUS augmin like complex subunit 1 (Haus1-EGFP-8xHIS) (NCBI reference: XM_018267162.1)	K19	K19	10.0609	TRUE
Data\Lara_220114_P1921_MR_MW_Xlink_AugminComplex_BS3_SEC_fr1_R4.raw	Intra	X.laeivs HAUS augmin like complex subunit 1 (Haus1-EGFP-8xHIS) (NCBI reference: XM_018267162.1)	X.laeivs HAUS augmin like complex subunit 1 (Haus1-EGFP-8xHIS) (NCBI reference: XM_018267162.1)	K19	Y24	12.6639	TRUE
Data\Lara_220114_P1921_MR_MW_Xlink_AugminComplex_BS3_SEC_fr1_R4.raw	Intra	X.laeivs HAUS augmin like complex subunit 1 (Haus1-EGFP-8xHIS) (NCBI reference: XM_018267162.1)	X.laeivs HAUS augmin like complex subunit 1 (Haus1-EGFP-8xHIS) (NCBI reference: XM_018267162.1)	K19	T28	11.8765	TRUE
Data\Lara_220114_P1921_MR_MW_Xlink_AugminComplex_BS3_SEC_fr1_R4.raw	Inter	X.laeivs HAUS augmin like complex subunit 1 (Haus1-EGFP-8xHIS) (NCBI reference: XM_018267162.1)	X.laeivs HAUS augmin like complex subunit 1 (Haus1-EGFP-8xHIS) (NCBI reference: XM_018267162.1)	Y24	Y24	24.8885	TRUE
Data\Lara_220114_P1921_MR_MW_Xlink_AugminComplex_BS3_SEC_fr1_R4.raw	Intra	X.laeivs HAUS augmin like complex subunit 1 (Haus1-EGFP-8xHIS) (NCBI reference: XM_018267162.1)	X.laeivs HAUS augmin like complex subunit 1 (Haus1-EGFP-8xHIS) (NCBI reference: XM_018267162.1)	Y24	T28	23.2497	TRUE
Data\Lara_220114_P1921_MR_MW_Xlink_AugminComplex_BS3_SEC_fr1_R4.raw	Inter	X.laeivs HAUS augmin like complex subunit 1 (Haus1-EGFP-8xHIS) (NCBI reference: XM_018267162.1)	X.laeivs HAUS augmin like complex subunit 1 (Haus1-EGFP-8xHIS) (NCBI reference: XM_018267162.1)	T28	T28	44.3099	TRUE
Data\Lara_220114_P1921_MR_MW_Xlink_AugminComplex_BS3_SEC_fr1_R4.raw	Intra	X.laeivs HAUS augmin like complex subunit 1 (Haus1-EGFP-8xHIS) (NCBI reference: XM_018267162.1)	X.laeivs HAUS augmin like complex subunit 1 (Haus1-EGFP-8xHIS) (NCBI reference: XM_018267162.1)	K58	Y68	26.6527	TRUE
Data\Lara_220114_P1921_MR_MW_Xlink_AugminComplex_BS3_SEC_fr1_R4.raw	Intra	X.laeivs HAUS augmin like complex subunit 1 (Haus1-EGFP-8xHIS) (NCBI reference: XM_018267162.1)	X.laeivs HAUS augmin like complex subunit 1 (Haus1-EGFP-8xHIS) (NCBI reference: XM_018267162.1)	K58	T74	29.1348	TRUE
Data\Lara_220114_P1921_MR_MW_Xlink_AugminComplex_BS3_SEC_fr1_R4.raw	Intra	X.laeivs HAUS augmin like complex subunit 1 (Haus1-EGFP-8xHIS) (NCBI reference: XM_018267162.1)	X.laeivs HAUS augmin like complex subunit 1 (Haus1-EGFP-8xHIS) (NCBI reference: XM_018267162.1)	K58	S80	23.0523	TRUE
Data\Lara_220114_P1921_MR_MW_Xlink_AugminComplex_BS3_SEC_fr1_R4.raw	Intra	X.laeivs HAUS augmin like complex subunit 1 (Haus1-EGFP-8xHIS) (NCBI reference: XM_018267162.1)	X.laeivs HAUS augmin like complex subunit 1 (Haus1-EGFP-8xHIS) (NCBI reference: XM_018267162.1)	K58	Y81	20.737	TRUE
Data\Lara_220114_P1921_MR_MW_Xlink_AugminComplex_BS3_SEC_fr1_R4.raw	Intra	X.laeivs HAUS augmin like complex subunit 1 (Haus1-EGFP-8xHIS) (NCBI reference: XM_018267162.1)	X.laeivs HAUS augmin like complex subunit 1 (Haus1-EGFP-8xHIS) (NCBI reference: XM_018267162.1)	K58	T82	19.6058	TRUE
Data\Lara_220114_P1921_MR_MW_Xlink_AugminComplex_BS3_SEC_fr1_R4.raw	Intra	X.laeivs HAUS augmin like complex subunit 1 (Haus1-EGFP-8xHIS) (NCBI reference: XM_018267162.1)	X.laeivs HAUS augmin like complex subunit 1 (Haus1-EGFP-8xHIS) (NCBI reference: XM_018267162.1)	K58	S85	13.2087	TRUE
Data\Lara_220114_P1921_MR_MW_Xlink_AugminComplex_BS3_SEC_fr1_R4.raw	Intra	X.laeivs HAUS augmin like complex subunit 1 (Haus1-EGFP-8xHIS) (NCBI reference: XM_018267162.1)	X.laeivs HAUS augmin like complex subunit 1 (Haus1-EGFP-8xHIS) (NCBI reference: XM_018267162.1)	S59	Y68	18.4925	TRUE
Data\Lara_220114_P1921_MR_MW_Xlink_AugminComplex_BS3_SEC_fr1_R4.raw	Intra	X.laeivs HAUS augmin like complex subunit 1 (Haus1-EGFP-8xHIS) (NCBI reference: XM_018267162.1)	X.laeivs HAUS augmin like complex subunit 1 (Haus1-EGFP-8xHIS) (NCBI reference: XM_018267162.1)	S59	T74	21.8859	TRUE
Data\Lara_220114_P1921_MR_MW_Xlink_AugminComplex_BS3_SEC_fr1_R4.raw	Intra	X.laeivs HAUS augmin like complex subunit 1 (Haus1-EGFP-8xHIS) (NCBI reference: XM_018267162.1)	X.laeivs HAUS augmin like complex subunit 1 (Haus1-EGFP-8xHIS) (NCBI reference: XM_018267162.1)	S59	S80	17.3976	TRUE
Data\Lara_220114_P1921_MR_MW_Xlink_AugminComplex_BS3_SEC_fr1_R4.raw	Intra	X.laeivs HAUS augmin like complex subunit 1 (Haus1-EGFP-8xHIS) (NCBI reference: XM_018267162.1)	X.laeivs HAUS augmin like complex subunit 1 (Haus1-EGFP-8xHIS) (NCBI reference: XM_018267162.1)	S59	Y81	15.2643	TRUE
Data\Lara_220114_P1921_MR_MW_Xlink_AugminComplex_BS3_SEC_fr1_R4.raw	Intra	X.laeivs HAUS augmin like complex subunit 1 (Haus1-EGFP-8xHIS) (NCBI reference: XM_018267162.1)	X.laeivs HAUS augmin like complex subunit 1 (Haus1-EGFP-8xHIS) (NCBI reference: XM_018267162.1)	S59	T82	14.2266	TRUE
Data\Lara_220114_P1921_MR_MW_Xlink_AugminComplex_BS3_SEC_fr1_R4.raw	Intra	X.laeivs HAUS augmin like complex subunit 1 (Haus1-EGFP-8xHIS) (NCBI reference: XM_018267162.1)	X.laeivs HAUS augmin like complex subunit 1 (Haus1-EGFP-8xHIS) (NCBI reference: XM_018267162.1)	S59	S85	12.7662	TRUE
Data\Lara_220114_P1921_MR_MW_Xlink_AugminComplex_BS3_SEC_fr1_R4.raw	Intra	X.laeivs HAUS augmin like complex subunit 1 (Haus1-EGFP-8xHIS) (NCBI reference: XM_018267162.1)	X.laeivs HAUS augmin like complex subunit 1 (Haus1-EGFP-8xHIS) (NCBI reference: XM_018267162.1)	K63	Y68	13.2087	TRUE
Data\Lara_220114_P1921_MR_MW_Xlink_AugminComplex_BS3_SEC_fr1_R4.raw	Intra	X.laeivs HAUS augmin like complex subunit 1 (Haus1-EGFP-8xHIS) (NCBI reference: XM_018267162.1)	X.laeivs HAUS augmin like complex subunit 1 (Haus1-EGFP-8xHIS) (NCBI reference: XM_018267162.1)	K63	T74	18.4925	TRUE
Data\Lara_220114_P1921_MR_MW_Xlink_AugminComplex_BS3_SEC_fr1_R4.raw	Intra	X.laeivs HAUS augmin like complex subunit 1 (Haus1-EGFP-8xHIS) (NCBI reference: XM_018267162.1)	X.laeivs HAUS augmin like complex subunit 1 (Haus1-EGFP-8xHIS) (NCBI reference: XM_018267162.1)	K63	S80	12.7662	TRUE
Data\Lara_220114_P1921_MR_MW_Xlink_AugminComplex_BS3_SEC_fr1_R4.raw	Intra	X.laeivs HAUS augmin like complex subunit 1 (Haus1-EGFP-8xHIS) (NCBI reference: XM_018267162.1)	X.laeivs HAUS augmin like complex subunit 1 (Haus1-EGFP-8xHIS) (NCBI reference: XM_018267162.1)	K63	Y81	10.7686	TRUE
Data\Lara_220114_P1921_MR_MW_Xlink_AugminComplex_BS3_SEC_fr1_R4.raw	Intra	X.laeivs HAUS augmin like complex subunit 1 (Haus1-EGFP-8xHIS) (NCBI reference: XM_018267162.1)	X.laeivs HAUS augmin like complex subunit 1 (Haus1-EGFP-8xHIS) (NCBI reference: XM_018267162.1)	K63	T82	8.85273	TRUE
Data\Lara_220114_P1921_MR_MW_Xlink_AugminComplex_BS3_SEC_fr1_R4.raw	Intra	X.laeivs HAUS augmin like complex subunit 1 (Haus1-EGFP-8xHIS) (NCBI reference: XM_018267162.1)	X.laeivs HAUS augmin like complex subunit 1 (Haus1-EGFP-8xHIS) (NCBI reference: XM_018267162.1)	K63	S85	7.02191	TRUE
Data\Lara_220114_P1921_MR_MW_Xlink_AugminComplex_BS3_SEC_fr1_R4.raw	Intra	X.laeivs HAUS augmin like complex subunit 1 (Haus1-EGFP-8xHIS) (NCBI reference: XM_018267162.1)	X.laeivs HAUS augmin like complex subunit 1 (Haus1-EGFP-8xHIS) (NCBI reference: XM_018267162.1)	K67	Y68	2.07754	TRUE
Data\Lara_220114_P1921_MR_MW_Xlink_AugminComplex_BS3_SEC_fr1_R4.raw	Intra	X.laeivs HAUS augmin like complex subunit 1 (Haus1-EGFP-8xHIS) (NCBI reference: XM_018267162.1)	X.laeivs HAUS augmin like complex subunit 1 (Haus1-EGFP-8xHIS) (NCBI reference: XM_018267162.1)	K67	T74	7.02191	TRUE
Data\Lara_220114_P1921_MR_MW_Xlink_AugminComplex_BS3_SEC_fr1_R4.raw	Intra	X.laeivs HAUS augmin like complex subunit 1 (Haus1-EGFP-8xHIS) (NCBI reference: XM_018267162.1)	X.laeivs HAUS augmin like complex subunit 1 (Haus1-EGFP-8xHIS) (NCBI reference: XM_018267162.1)	K67	S80	7.02191	TRUE
Data\Lara_220114_P1921_MR_MW_Xlink_AugminComplex_BS3_SEC_fr1_R4.raw	Intra	X.laeivs HAUS augmin like complex subunit 1 (Haus1-EGFP-8xHIS) (NCBI reference: XM_018267162.1)	X.laeivs HAUS augmin like complex subunit 1 (Haus1-EGFP-8xHIS) (NCBI reference: XM_018267162.1)	K67	Y81	8.85273	TRUE
Data\Lara_220114_P1921_MR_MW_Xlink_AugminComplex_BS3_SEC_fr1_R4.raw	Intra	X.laeivs HAUS augmin like complex subunit 1 (Haus1-EGFP-8xHIS) (NCBI reference: XM_018267162.1)	X.laeivs HAUS augmin like complex subunit 1 (Haus1-EGFP-8xHIS) (NCBI reference: XM_018267162.1)	K67	T82	7.92648	TRUE
Data\Lara_220114_P1921_MR_MW_Xlink_AugminComplex_BS3_SEC_fr1_R4.raw	Intra	X.laeivs HAUS augmin like complex subunit 1 (Haus1-EGFP-8xHIS) (NCBI reference: XM_018267162.1)	X.laeivs HAUS augmin like complex subunit 1 (Haus1-EGFP-8xHIS) (NCBI reference: XM_018267162.1)	K67	S85	6.1395	TRUE
Data\Lara_220114_P1921_MR_MW_Xlink_AugminComplex_BS3_SEC_fr1_R4.raw	Inter	X.laeivs HAUS augmin like complex subunit 1 (Haus1-EGFP-8xHIS) (NCBI reference: XM_018267162.1)	X.laeivs HAUS augmin like complex subunit 1 (Haus1-EGFP-8xHIS) (NCBI reference: XM_018267162.1)	Y68	Y68	2.84127	TRUE
Data\Lara_220114_P1921_MR_MW_Xlink_AugminComplex_BS3_SEC_fr1_R4.raw	Intra	X.laeivs HAUS augmin like complex subunit 1 (Haus1-EGFP-8xHIS) (NCBI reference: XM_018267162.1)	X.laeivs HAUS augmin like complex subunit 1 (Haus1-EGFP-8xHIS) (NCBI reference: XM_018267162.1)	Y68	T74	7.02191	TRUE
Data\Lara_220114_P1921_MR_MW_Xlink_AugminComplex_BS3_SEC_fr1_R4.raw	Intra	X.laeivs HAUS augmin like complex subunit 1 (Haus1-EGFP-8xHIS) (NCBI reference: XM_018267162.1)	X.laeivs HAUS augmin like complex subunit 1 (Haus1-EGFP-8xHIS) (NCBI reference: XM_018267162.1)	Y68	S80	7.02191	TRUE
Data\Lara_220114_P1921_MR_MW_Xlink_AugminComplex_BS3_SEC_fr1_R4.raw	Intra	X.laeivs HAUS augmin like complex subunit 1 (Haus1-EGFP-8xHIS) (NCBI reference: XM_018267162.1)	X.laeivs HAUS augmin like complex subunit 1 (Haus1-EGFP-8xHIS) (NCBI reference: XM_018267162.1)	Y68	Y81	8.85273	TRUE
Data\Lara_220114_P1921_MR_MW_Xlink_AugminComplex_BS3_SEC_fr1_R4.raw	Intra	X.laeivs HAUS augmin like complex subunit 1 (Haus1-EGFP-8xHIS) (NCBI reference: XM_018267162.1)	X.laeivs HAUS augmin like complex subunit 1 (Haus1-EGFP-8xHIS) (NCBI reference: XM_018267162.1)	Y68	T82	7.92648	TRUE
Data\Lara_220114_P1921_MR_MW_Xlink_AugminComplex_BS3_SEC_fr1_R4.raw	Intra	X.laeivs HAUS augmin like complex subunit 1 (Haus1-EGFP-8xHIS) (NCBI reference: XM_018267162.1)	X.laeivs HAUS augmin like complex subunit 1 (Haus1-EGFP-8xHIS) (NCBI reference: XM_018267162.1)	Y68	S85	7.02191	TRUE
Data\Lara_220114_P1921_MR_MW_Xlink_AugminComplex_BS3_SEC_fr1_R4.raw	Inter	X.laeivs HAUS augmin like complex subunit 1 (Haus1-EGFP-8xHIS) (NCBI reference: XM_018267162.1)	X.laeivs HAUS augmin like complex subunit 1 (Haus1-EGFP-8xHIS) (NCBI reference: XM_018267162.1)	T74	T74	8.85273	TRUE
Data\Lara_220114_P1921_MR_MW_Xlink_AugminComplex_BS3_SEC_fr1_R4.raw	Intra	X.laeivs HAUS augmin like complex subunit 1 (Haus1-EGFP-8xHIS) (NCBI reference: XM_018267162.1)	X.laeivs HAUS augmin like complex subunit 1 (Haus1-EGFP-8xHIS) (NCBI reference: XM_018267162.1)	T74	S80	11.7574	TRUE
Data\Lara_220114_P1921_MR_MW_Xlink_AugminComplex_BS3_SEC_fr1_R4.raw	Intra	X.laeivs HAUS augmin like complex subunit 1 (Haus1-EGFP-8xHIS) (NCBI reference: XM_018267162.1)	X.laeivs HAUS augmin like complex subunit 1 (Haus1-EGFP-8xHIS) (NCBI reference: XM_018267162.1)	T74	Y81	13.2087	TRUE
Data\Lara_220114_P1921_MR_MW_Xlink_AugminComplex_BS3_SEC_fr1_R4.raw	Intra	X.laeivs HAUS augmin like complex subunit 1 (Haus1-EGFP-8xHIS) (NCBI reference: XM_018267162.1)	X.laeivs HAUS augmin like complex subunit 1 (Haus1-EGFP-8xHIS) (NCBI reference: XM_018267162.1)	T74	T82	13.2087	TRUE
Data\Lara_220114_P1921_MR_MW_Xlink_AugminComplex_BS3_SEC_fr1_R4.raw	Intra	X.laeivs HAUS augmin like complex subunit 1 (Haus1-EGFP-8xHIS) (NCBI reference: XM_018267162.1)	X.laeivs HAUS augmin like complex subunit 1 (Haus1-EGFP-8xHIS) (NCBI reference: XM_018267162.1)	T74	S85	20.737	TRUE
Data\Lara_220114_P1921_MR_MW_Xlink_AugminComplex_BS3_SEC_fr1_R4.raw	Inter	X.laeivs HAUS augmin like complex subunit 1 (Haus1-EGFP-8xHIS) (NCBI reference: XM_018267162.1)	X.laeivs HAUS augmin like complex subunit 1 (Haus1-EGFP-8xHIS) (NCBI reference: XM_018267162.1)	S80	S80	17.3976	TRUE
Data\Lara_220114_P1921_MR_MW_Xlink_AugminComplex_BS3_SEC_fr1_R4.raw	Intra	X.laeivs HAUS augmin like complex subunit 1 (Haus1-EGFP-8xHIS) (NCBI reference: XM_018267162.1)	X.laeivs HAUS augmin like complex subunit 1 (Haus1-EGFP-8xHIS) (NCBI reference: XM_018267162.1)	S80	Y81	19.6058	TRUE
Data\Lara_220114_P1921_MR_MW_Xlink_AugminComplex_BS3_SEC_fr1_R4.raw	Intra	X.laeivs HAUS augmin like complex subunit 1 (Haus1-EGFP-8xHIS) (NCBI reference: XM_018267162.1)	X.laeivs HAUS augmin like complex subunit 1 (Haus1-EGFP-8xHIS) (NCBI reference: XM_018267162.1)	S80	T82	19.6058	TRUE
Data\Lara_220114_P1921_MR_MW_Xlink_AugminComplex_BS3_SEC_fr1_R4.raw	Intra	X.laeivs HAUS augmin like complex subunit 1 (Haus1-EGFP-8xHIS) (NCBI reference: XM_018267162.1)	X.laeivs HAUS augmin like complex subunit 1 (Haus1-EGFP-8xHIS) (NCBI reference: XM_018267162.1)	S80	S85	21.8859	TRUE
Data\Lara_220114_P1921_MR_MW_Xlink_AugminComplex_BS3_SEC_fr1_R4.raw	Inter	X.laeivs HAUS augmin like complex subunit 1 (Haus1-EGFP-8xHIS) (NCBI reference: XM_018267162.1)	X.laeivs HAUS augmin like complex subunit 1 (Haus1-EGFP-8xHIS) (NCBI reference: XM_018267162.1)	Y81	Y81	19.6058	TRUE
Data\Lara_220114_P1921_MR_MW_Xlink_AugminComplex_BS3_SEC_fr1_R4.raw	Intra	X.laeivs HAUS augmin like complex subunit 1 (Haus1-EGFP-8xHIS) (NCBI reference: XM_018267162.1)	X.laeivs HAUS augmin like complex subunit 1 (Haus1-EGFP-8xHIS) (NCBI reference: XM_018267162.1)	Y81	T82	19.6058	TRUE
Data\Lara_220114_P1921_MR_MW_Xlink_AugminComplex_BS3_SEC_fr1_R4.raw	Intra	X.laeivs HAUS augmin like complex subunit 1 (Haus1-EGFP-8xHIS) (NCBI reference: XM_018267162.1)	X.laeivs HAUS augmin like complex subunit 1 (Haus1-EGFP-8xHIS) (NCBI reference: XM_018267162.1)	Y81	S85	24.2357	TRUE
Data\Lara_220114_P1921_MR_MW_Xlink_AugminComplex_BS3_SEC_fr1_R4.raw	Inter	X.laeivs HAUS augmin like complex subunit 1 (Haus1-EGFP-8xHIS) (NCBI reference: XM_018267162.1)	X.laeivs HAUS augmin like complex subunit 1 (Haus1-EGFP-8xHIS) (NCBI reference: XM_018267162.1)	T82	T82	20.737	TRUE
Data\Lara_220114_P1921_MR_MW_Xlink_AugminComplex_BS3_SEC_fr1_R4.raw	Intra	X.laeivs HAUS augmin like complex subunit 1 (Haus1-EGFP-8xHIS) (NCBI reference: XM_018267162.1)	X.laeivs HAUS augmin like complex subunit 1 (Haus1-EGFP-8xHIS) (NCBI reference: XM_018267162.1)	T82	S85	25.436	TRUE
Data\Lara_220114_P1921_MR_MW_Xlink_AugminComplex_BS3_SEC_fr1_R4.raw	Inter	X.laeivs HAUS augmin like complex subunit 1 (Haus1-EGFP-8xHIS) (NCBI reference: XM_018267162.1)	X.laeivs HAUS augmin like complex subunit 1 (Haus1-EGFP-8xHIS) (NCBI reference: XM_018267162.1)	S85	S85	32.9754	TRUE
Data\Lara_220114_P1921_MR_MW_Xlink_AugminComplex_BS3_SEC_fr1_R4.raw	Intra	X.laeivs HAUS augmin like complex subunit 1 (Haus1-EGFP-8xHIS) (NCBI reference: XM_018267162.1)	X.laeivs HAUS augmin like complex subunit 1 (Haus1-EGFP-8xHIS) (NCBI reference: XM_018267162.1)	S153	K14	0.895773	TRUE
Data\Lara_220114_P1921_MR_MW_Xlink_AugminComplex_BS3_SEC_fr1_R4.raw	Intra	X.laeivs HAUS augmin like complex subunit 1 (Haus1-EGFP-8xHIS) (NCBI reference: XM_018267162.1)	X.laeivs HAUS augmin like complex subunit 1 (Haus1-EGFP-8xHIS) (NCBI reference: XM_018267162.1)	S153	K19	4.29407	TRUE
Data\Lara_220114_P1921_MR_MW_Xlink_AugminComplex_BS3_SEC_fr1_R4.raw	Intra	X.laeivs HAUS augmin like complex subunit 1 (Haus1-EGFP-8xHIS) (NCBI reference: XM_018267162.1)	X.laeivs HAUS augmin like complex subunit 1 (Haus1-EGFP-8xHIS) (NCBI reference: XM_018267162.1)	S153	Y24	2.52647	TRUE
Data\Lara_220114_P1921_MR_MW_Xlink_AugminComplex_BS3_SEC_fr1_R4.raw	Intra	X.laeivs HAUS augmin like complex subunit 1 (Haus1-EGFP-8xHIS) (NCBI reference: XM_018267162.1)	X.laeivs HAUS augmin like complex subunit 1 (Haus1-EGFP-8xHIS) (NCBI reference: XM_018267162.1)	S153	T28	1.69304	TRUE
Data\Lara_220114_P1921_MR_MW_Xlink_AugminComplex_BS3_SEC_fr1_R4.raw	Intra	X.laeivs HAUS augmin like complex subunit 1 (Haus1-EGFP-8xHIS) (NCBI reference: XM_018267162.1)	X.laeivs HAUS augmin like complex subunit 1 (Haus1-EGFP-8xHIS) (NCBI reference: XM_018267162.1)	K159	K14	0.895773	TRUE
Data\Lara_220114_P1921_MR_MW_Xlink_AugminComplex_BS3_SEC_fr1_R4.raw	Intra	X.laeivs HAUS augmin like complex subunit 1 (Haus1-EGFP-8xHIS) (NCBI reference: XM_018267162.1)	X.laeivs HAUS augmin like complex subunit 1 (Haus1-EGFP-8xHIS) (NCBI reference: XM_018267162.1)	K159	K19	2.52647	TRUE
Data\Lara_220114_P1921_MR_MW_Xlink_AugminComplex_BS3_SEC_fr1_R4.raw	Intra	X.laeivs HAUS augmin like complex subunit 1 (Haus1-EGFP-8xHIS) (NCBI reference: XM_018267162.1)	X.laeivs HAUS augmin like complex subunit 1 (Haus1-EGFP-8xHIS) (NCBI reference: XM_018267162.1)	K159	Y24	1.23709	TRUE
Data\Lara_220114_P1921_MR_MW_Xlink_AugminComplex_BS3_SEC_fr1_R4.raw	Intra	X.laeivs HAUS augmin like complex subunit 1 (Haus1-EGFP-8xHIS) (NCBI reference: XM_018267162.1)	X.laeivs HAUS augmin like complex subunit 1 (Haus1-EGFP-8xHIS) (NCBI reference: XM_018267162.1)	K159	T28	2.76612	TRUE
Data\Lara_220114_P1921_MR_MW_Xlink_AugminComplex_BS3_SEC_fr1_R4.raw	Intra	X.laeivs HAUS augmin like complex subunit 1 (Haus1-EGFP-8xHIS) (NCBI reference: XM_018267162.1)	X.laeivs HAUS augmin like complex subunit 1 (Haus1-EGFP-8xHIS) (NCBI reference: XM_018267162.1)	K160	K14	0.137855	TRUE
Data\Lara_220114_P1921_MR_MW_Xlink_AugminComplex_BS3_SEC_fr1_R4.raw	Intra	X.laeivs HAUS augmin like complex subunit 1 (Haus1-EGFP-8xHIS) (NCBI reference: XM_018267162.1)	X.laeivs HAUS augmin like complex subunit 1 (Haus1-EGFP-8xHIS) (NCBI reference: XM_018267162.1)	K160	K19	1.69304	TRUE
Data\Lara_220114_P1921_MR_MW_Xlink_AugminComplex_BS3_SEC_fr1_R4.raw	Intra	X.laeivs HAUS augmin like complex subunit 1 (Haus1-EGFP-8xHIS) (NCBI reference: XM_018267162.1)	X.laeivs HAUS augmin like complex subunit 1 (Haus1-EGFP-8xHIS) (NCBI reference: XM_018267162.1)	K160	Y24	1.23709	TRUE
Data\Lara_220114_P1921_MR_MW_Xlink_AugminComplex_BS3_SEC_fr1_R4.raw	Intra	X.laeivs HAUS augmin like complex subunit 1 (Haus1-EGFP-8xHIS) (NCBI reference: XM_018267162.1)	X.laeivs HAUS augmin like complex subunit 1 (Haus1-EGFP-8xHIS) (NCBI reference: XM_018267162.1)	K160	T28	2.76612	TRUE
Data\Lara_220114_P1921_MR_MW_Xlink_AugminComplex_BS3_SEC_fr1_R4.raw	Intra	X.laeivs HAUS augmin like complex subunit 1 (Haus1-EGFP-8xHIS) (NCBI reference: XM_018267162.1)	X.laeivs HAUS augmin like complex subunit 1 (Haus1-EGFP-8xHIS) (NCBI reference: XM_018267162.1)	K169	K14	1.83433	TRUE
Data\Lara_220114_P1921_MR_MW_Xlink_AugminComplex_BS3_SEC_fr1_R4.raw	Intra	X.laeivs HAUS augmin like complex subunit 1 (Haus1-EGFP-8xHIS) (NCBI reference: XM_018267162.1)	X.laeivs HAUS augmin like complex subunit 1 (Haus1-EGFP-8xHIS) (NCBI reference: XM_018267162.1)	K169	K19	1.83433	TRUE
Data\Lara_220114_P1921_MR_MW_Xlink_AugminComplex_BS3_SEC_fr1_R4.raw	Intra	X.laeivs HAUS augmin like complex subunit 1 (Haus1-EGFP-8xHIS) (NCBI reference: XM_018267162.1)	X.laeivs HAUS augmin like complex subunit 1 (Haus1-EGFP-8xHIS) (NCBI reference: XM_018267162.1)	K169	Y24	3.236	TRUE
Data\Lara_220114_P1921_MR_MW_Xlink_AugminComplex_BS3_SEC_fr1_R4.raw	Intra	X.laeivs HAUS augmin like complex subunit 1 (Haus1-EGFP-8xHIS) (NCBI reference: XM_018267162.1)	X.laeivs HAUS augmin like complex subunit 1 (Haus1-EGFP-8xHIS) (NCBI reference: XM_018267162.1)	K169	T28	3.30997	TRUE
Data\Lara_220114_P1921_MR_MW_Xlink_AugminComplex_BS3_SEC_fr1_R4.raw	Intra	X.laeivs HAUS augmin like complex subunit 1 (Haus1-EGFP-8xHIS) (NCBI reference: XM_018267162.1)	X.laeivs HAUS augmin like complex subunit 1 (Haus1-EGFP-8xHIS) (NCBI reference: XM_018267162.1)	K171	K14	0.575723	TRUE
Data\Lara_220114_P1921_MR_MW_Xlink_AugminComplex_BS3_SEC_fr1_R4.raw	Intra	X.laeivs HAUS augmin like complex subunit 1 (Haus1-EGFP-8xHIS) (NCBI reference: XM_018267162.1)	X.laeivs HAUS augmin like complex subunit 1 (Haus1-EGFP-8xHIS) (NCBI reference: XM_018267162.1)	K171	K19	0.575723	TRUE
Data\Lara_220114_P1921_MR_MW_Xlink_AugminComplex_BS3_SEC_fr1_R4.raw	Intra	X.laeivs HAUS augmin like complex subunit 1 (Haus1-EGFP-8xHIS) (NCBI reference: XM_018267162.1)	X.laeivs HAUS augmin like complex subunit 1 (Haus1-EGFP-8xHIS) (NCBI reference: XM_018267162.1)	K171	Y24	2.76612	TRUE
Data\Lara_220114_P1921_MR_MW_Xlink_AugminComplex_BS3_SEC_fr1_R4.raw	Intra	X.laeivs HAUS augmin like complex subunit 1 (Haus1-EGFP-8xHIS) (NCBI reference: XM_018267162.1)	X.laeivs HAUS augmin like complex subunit 1 (Haus1-EGFP-8xHIS) (NCBI reference: XM_018267162.1)	K171	T28	3.06247	TRUE
Data\Lara_220114_P1921_MR_MW_Xlink_AugminComplex_BS3_SEC_fr1_R4.raw	Intra	X.laeivs HAUS augmin like complex subunit 1 (Haus1-EGFP-8xHIS) (NCBI reference: XM_018267162.1)	X.laeivs HAUS augmin like complex subunit 1 (Haus1-EGFP-8xHIS) (NCBI reference: XM_018267162.1)	S176	K14	1.69304	TRUE
Data\Lara_220114_P1921_MR_MW_Xlink_AugminComplex_BS3_SEC_fr1_R4.raw	Intra	X.laeivs HAUS augmin like complex subunit 1 (Haus1-EGFP-8xHIS) (NCBI reference: XM_018267162.1)	X.laeivs HAUS augmin like complex subunit 1 (Haus1-EGFP-8xHIS) (NCBI reference: XM_018267162.1)	S176	K19	2.52647	TRUE
Data\Lara_220114_P1921_MR_MW_Xlink_AugminComplex_BS3_SEC_fr1_R4.raw	Intra	X.laeivs HAUS augmin like complex subunit 1 (Haus1-EGFP-8xHIS) (NCBI reference: XM_018267162.1)	X.laeivs HAUS augmin like complex subunit 1 (Haus1-EGFP-8xHIS) (NCBI reference: XM_018267162.1)	S176	Y24	1.83433	TRUE
Data\Lara_220114_P1921_MR_MW_Xlink_AugminComplex_BS3_SEC_fr1_R4.raw	Intra	X.laeivs HAUS augmin like complex subunit 1 (Haus1-EGFP-8xHIS) (NCBI reference: XM_018267162.1)	X.laeivs HAUS augmin like complex subunit 1 (Haus1-EGFP-8xHIS) (NCBI reference: XM_018267162.1)	S176	T28	1.83433	TRUE
Data\Lara_220114_P1921_MR_MW_Xlink_AugminComplex_BS3_SEC_fr1_R4.raw	Intra	X.laeivs HAUS augmin like complex subunit 1 (Haus1-EGFP-8xHIS) (NCBI reference: XM_018267162.1)	X.laeivs HAUS augmin like complex subunit 1 (Haus1-EGFP-8xHIS) (NCBI reference: XM_018267162.1)	K180	K14	3.39398	TRUE
Data\Lara_220114_P1921_MR_MW_Xlink_AugminComplex_BS3_SEC_fr1_R4.raw	Intra	X.laeivs HAUS augmin like complex subunit 1 (Haus1-EGFP-8xHIS) (NCBI reference: XM_018267162.1)	X.laeivs HAUS augmin like complex subunit 1 (Haus1-EGFP-8xHIS) (NCBI reference: XM_018267162.1)	K180	K19	1.69304	TRUE
Data\Lara_220114_P1921_MR_MW_Xlink_AugminComplex_BS3_SEC_fr1_R4.raw	Intra	X.laeivs HAUS augmin like complex subunit 1 (Haus1-EGFP-8xHIS) (NCBI reference: XM_018267162.1)	X.laeivs HAUS augmin like complex subunit 1 (Haus1-EGFP-8xHIS) (NCBI reference: XM_018267162.1)	K180	Y24	1.83433	TRUE
Data\Lara_220114_P1921_MR_MW_Xlink_AugminComplex_BS3_SEC_fr1_R4.raw	Intra	X.laeivs HAUS augmin like complex subunit 1 (Haus1-EGFP-8xHIS) (NCBI reference: XM_018267162.1)	X.laeivs HAUS augmin like complex subunit 1 (Haus1-EGFP-8xHIS) (NCBI reference: XM_018267162.1)	K180	T28	0.137855	TRUE
Data\Lara_220114_P1921_MR_MW_Xlink_AugminComplex_BS3_SEC_fr1_R4.raw	Intra	X.laeivs HAUS augmin like complex subunit 1 (Haus1-EGFP-8xHIS) (NCBI reference: XM_018267162.1)	X.laeivs HAUS augmin like complex subunit 1 (Haus1-EGFP-8xHIS) (NCBI reference: XM_018267162.1)	S59	S176	10.9118	TRUE
Data\Lara_220114_P1921_MR_MW_Xlink_AugminComplex_BS3_SEC_fr1_R4.raw	Intra	X.laeivs HAUS augmin like complex subunit 1 (Haus1-EGFP-8xHIS) (NCBI reference: XM_018267162.1)	X.laeivs HAUS augmin like complex subunit 1 (Haus1-EGFP-8xHIS) (NCBI reference: XM_018267162.1)	S59	K180	7.60463	TRUE
Data\Lara_220114_P1921_MR_MW_Xlink_AugminComplex_BS3_SEC_fr1_R4.raw	Intra	X.laeivs HAUS augmin like complex subunit 1 (Haus1-EGFP-8xHIS) (NCBI reference: XM_018267162.1)	X.laeivs HAUS augmin like complex subunit 1 (Haus1-EGFP-8xHIS) (NCBI reference: XM_018267162.1)	S59	K181	6.59905	TRUE
Data\Lara_220114_P1921_MR_MW_Xlink_AugminComplex_BS3_SEC_fr1_R4.raw	Intra	X.laeivs HAUS augmin like complex subunit 1 (Haus1-EGFP-8xHIS) (NCBI reference: XM_018267162.1)	X.laeivs HAUS augmin like complex subunit 1 (Haus1-EGFP-8xHIS) (NCBI reference: XM_018267162.1)	S59	K183	6.5199	TRUE
Data\Lara_220114_P1921_MR_MW_Xlink_AugminComplex_BS3_SEC_fr1_R4.raw	Intra	X.laeivs HAUS augmin like complex subunit 1 (Haus1-EGFP-8xHIS) (NCBI reference: XM_018267162.1)	X.laeivs HAUS augmin like complex subunit 1 (Haus1-EGFP-8xHIS) (NCBI reference: XM_018267162.1)	S59	K185	5.71209	TRUE
Data\Lara_220114_P1921_MR_MW_Xlink_AugminComplex_BS3_SEC_fr1_R4.raw	Intra	X.laeivs HAUS augmin like complex subunit 1 (Haus1-EGFP-8xHIS) (NCBI reference: XM_018267162.1)	X.laeivs HAUS augmin like complex subunit 1 (Haus1-EGFP-8xHIS) (NCBI reference: XM_018267162.1)	S59	S186	6.65961	TRUE
Data\Lara_220114_P1921_MR_MW_Xlink_AugminComplex_BS3_SEC_fr1_R4.raw	Intra	X.laeivs HAUS augmin like complex subunit 1 (Haus1-EGFP-8xHIS) (NCBI reference: XM_018267162.1)	X.laeivs HAUS augmin like complex subunit 1 (Haus1-EGFP-8xHIS) (NCBI reference: XM_018267162.1)	S59	Y189	18.7515	TRUE
Data\Lara_220114_P1921_MR_MW_Xlink_AugminComplex_BS3_SEC_fr1_R4.raw	Intra	X.laeivs HAUS augmin like complex subunit 1 (Haus1-EGFP-8xHIS) (NCBI reference: XM_018267162.1)	X.laeivs HAUS augmin like complex subunit 1 (Haus1-EGFP-8xHIS) (NCBI reference: XM_018267162.1)	K63	S176	5.09502	TRUE
Data\Lara_220114_P1921_MR_MW_Xlink_AugminComplex_BS3_SEC_fr1_R4.raw	Intra	X.laeivs HAUS augmin like complex subunit 1 (Haus1-EGFP-8xHIS) (NCBI reference: XM_018267162.1)	X.laeivs HAUS augmin like complex subunit 1 (Haus1-EGFP-8xHIS) (NCBI reference: XM_018267162.1)	K63	K180	5.67659	TRUE
Data\Lara_220114_P1921_MR_MW_Xlink_AugminComplex_BS3_SEC_fr1_R4.raw	Intra	X.laeivs HAUS augmin like complex subunit 1 (Haus1-EGFP-8xHIS) (NCBI reference: XM_018267162.1)	X.laeivs HAUS augmin like complex subunit 1 (Haus1-EGFP-8xHIS) (NCBI reference: XM_018267162.1)	K63	K181	5.65002	TRUE
Data\Lara_220114_P1921_MR_MW_Xlink_AugminComplex_BS3_SEC_fr1_R4.raw	Intra	X.laeivs HAUS augmin like complex subunit 1 (Haus1-EGFP-8xHIS) (NCBI reference: XM_018267162.1)	X.laeivs HAUS augmin like complex subunit 1 (Haus1-EGFP-8xHIS) (NCBI reference: XM_018267162.1)	K63	K183	7.33995	TRUE
Data\Lara_220114_P1921_MR_MW_Xlink_AugminComplex_BS3_SEC_fr1_R4.raw	Intra	X.laeivs HAUS augmin like complex subunit 1 (Haus1-EGFP-8xHIS) (NCBI reference: XM_018267162.1)	X.laeivs HAUS augmin like complex subunit 1 (Haus1-EGFP-8xHIS) (NCBI reference: XM_018267162.1)	K63	K185	6.52434	TRUE
Data\Lara_220114_P1921_MR_MW_Xlink_AugminComplex_BS3_SEC_fr1_R4.raw	Intra	X.laeivs HAUS augmin like complex subunit 1 (Haus1-EGFP-8xHIS) (NCBI reference: XM_018267162.1)	X.laeivs HAUS augmin like complex subunit 1 (Haus1-EGFP-8xHIS) (NCBI reference: XM_018267162.1)	K63	S186	6.35933	TRUE
Data\Lara_220114_P1921_MR_MW_Xlink_AugminComplex_BS3_SEC_fr1_R4.raw	Intra	X.laeivs HAUS augmin like complex subunit 1 (Haus1-EGFP-8xHIS) (NCBI reference: XM_018267162.1)	X.laeivs HAUS augmin like complex subunit 1 (Haus1-EGFP-8xHIS) (NCBI reference: XM_018267162.1)	K63	Y189	13.7829	TRUE
Data\Lara_220114_P1921_MR_MW_Xlink_AugminComplex_BS3_SEC_fr1_R4.raw	Intra	X.laeivs HAUS augmin like complex subunit 1 (Haus1-EGFP-8xHIS) (NCBI reference: XM_018267162.1)	X.laeivs HAUS augmin like complex subunit 1 (Haus1-EGFP-8xHIS) (NCBI reference: XM_018267162.1)	K67	S176	5.37651	TRUE
Data\Lara_220114_P1921_MR_MW_Xlink_AugminComplex_BS3_SEC_fr1_R4.raw	Intra	X.laeivs HAUS augmin like complex subunit 1 (Haus1-EGFP-8xHIS) (NCBI reference: XM_018267162.1)	X.laeivs HAUS augmin like complex subunit 1 (Haus1-EGFP-8xHIS) (NCBI reference: XM_018267162.1)	K67	K180	6.44956	TRUE
Data\Lara_220114_P1921_MR_MW_Xlink_AugminComplex_BS3_SEC_fr1_R4.raw	Intra	X.laeivs HAUS augmin like complex subunit 1 (Haus1-EGFP-8xHIS) (NCBI reference: XM_018267162.1)	X.laeivs HAUS augmin like complex subunit 1 (Haus1-EGFP-8xHIS) (NCBI reference: XM_018267162.1)	K67	K181	7.17237	TRUE
Data\Lara_220114_P1921_MR_MW_Xlink_AugminComplex_BS3_SEC_fr1_R4.raw	Intra	X.laeivs HAUS augmin like complex subunit 1 (Haus1-EGFP-8xHIS) (NCBI reference: XM_018267162.1)	X.laeivs HAUS augmin like complex subunit 1 (Haus1-EGFP-8xHIS) (NCBI reference: XM_018267162.1)	K67	K183	7.86728	TRUE
Data\Lara_220114_P1921_MR_MW_Xlink_AugminComplex_BS3_SEC_fr1_R4.raw	Intra	X.laeivs HAUS augmin like complex subunit 1 (Haus1-EGFP-8xHIS) (NCBI reference: XM_018267162.1)	X.laeivs HAUS augmin like complex subunit 1 (Haus1-EGFP-8xHIS) (NCBI reference: XM_018267162.1)	K67	K185	7.78285	TRUE
Data\Lara_220114_P1921_MR_MW_Xlink_AugminComplex_BS3_SEC_fr1_R4.raw	Intra	X.laeivs HAUS augmin like complex subunit 1 (Haus1-EGFP-8xHIS) (NCBI reference: XM_018267162.1)	X.laeivs HAUS augmin like complex subunit 1 (Haus1-EGFP-8xHIS) (NCBI reference: XM_018267162.1)	K67	S186	7.49878	TRUE
Data\Lara_220114_P1921_MR_MW_Xlink_AugminComplex_BS3_SEC_fr1_R4.raw	Intra	X.laeivs HAUS augmin like complex subunit 1 (Haus1-EGFP-8xHIS) (NCBI reference: XM_018267162.1)	X.laeivs HAUS augmin like complex subunit 1 (Haus1-EGFP-8xHIS) (NCBI reference: XM_018267162.1)	K67	Y189	4.90965	TRUE
Data\Lara_220114_P1921_MR_MW_Xlink_AugminComplex_BS3_SEC_fr1_R4.raw	Intra	X.laeivs HAUS augmin like complex subunit 1 (Haus1-EGFP-8xHIS) (NCBI reference: XM_018267162.1)	X.laeivs HAUS augmin like complex subunit 1 (Haus1-EGFP-8xHIS) (NCBI reference: XM_018267162.1)	Y68	S176	5.92397	TRUE
Data\Lara_220114_P1921_MR_MW_Xlink_AugminComplex_BS3_SEC_fr1_R4.raw	Intra	X.laeivs HAUS augmin like complex subunit 1 (Haus1-EGFP-8xHIS) (NCBI reference: XM_018267162.1)	X.laeivs HAUS augmin like complex subunit 1 (Haus1-EGFP-8xHIS) (NCBI reference: XM_018267162.1)	Y68	K180	6.45142	TRUE
Data\Lara_220114_P1921_MR_MW_Xlink_AugminComplex_BS3_SEC_fr1_R4.raw	Intra	X.laeivs HAUS augmin like complex subunit 1 (Haus1-EGFP-8xHIS) (NCBI reference: XM_018267162.1)	X.laeivs HAUS augmin like complex subunit 1 (Haus1-EGFP-8xHIS) (NCBI reference: XM_018267162.1)	Y68	K181	6.93002	TRUE
Data\Lara_220114_P1921_MR_MW_Xlink_AugminComplex_BS3_SEC_fr1_R4.raw	Intra	X.laeivs HAUS augmin like complex subunit 1 (Haus1-EGFP-8xHIS) (NCBI reference: XM_018267162.1)	X.laeivs HAUS augmin like complex subunit 1 (Haus1-EGFP-8xHIS) (NCBI reference: XM_018267162.1)	Y68	K183	7.98493	TRUE
Data\Lara_220114_P1921_MR_MW_Xlink_AugminComplex_BS3_SEC_fr1_R4.raw	Intra	X.laeivs HAUS augmin like complex subunit 1 (Haus1-EGFP-8xHIS) (NCBI reference: XM_018267162.1)	X.laeivs HAUS augmin like complex subunit 1 (Haus1-EGFP-8xHIS) (NCBI reference: XM_018267162.1)	Y68	K185	7.98168	TRUE
Data\Lara_220114_P1921_MR_MW_Xlink_AugminComplex_BS3_SEC_fr1_R4.raw	Intra	X.laeivs HAUS augmin like complex subunit 1 (Haus1-EGFP-8xHIS) (NCBI reference: XM_018267162.1)	X.laeivs HAUS augmin like complex subunit 1 (Haus1-EGFP-8xHIS) (NCBI reference: XM_018267162.1)	Y68	S186	8.01379	TRUE
Data\Lara_220114_P1921_MR_MW_Xlink_AugminComplex_BS3_SEC_fr1_R4.raw	Intra	X.laeivs HAUS augmin like complex subunit 1 (Haus1-EGFP-8xHIS) (NCBI reference: XM_018267162.1)	X.laeivs HAUS augmin like complex subunit 1 (Haus1-EGFP-8xHIS) (NCBI reference: XM_018267162.1)	Y68	Y189	6.2602	TRUE
Data\Lara_220114_P1921_MR_MW_Xlink_AugminComplex_BS3_SEC_fr1_R4.raw	Intra	X.laeivs HAUS augmin like complex subunit 1 (Haus1-EGFP-8xHIS) (NCBI reference: XM_018267162.1)	X.laeivs HAUS augmin like complex subunit 1 (Haus1-EGFP-8xHIS) (NCBI reference: XM_018267162.1)	T74	S176	6.61365	TRUE
Data\Lara_220114_P1921_MR_MW_Xlink_AugminComplex_BS3_SEC_fr1_R4.raw	Intra	X.laeivs HAUS augmin like complex subunit 1 (Haus1-EGFP-8xHIS) (NCBI reference: XM_018267162.1)	X.laeivs HAUS augmin like complex subunit 1 (Haus1-EGFP-8xHIS) (NCBI reference: XM_018267162.1)	T74	K180	6.63913	TRUE
Data\Lara_220114_P1921_MR_MW_Xlink_AugminComplex_BS3_SEC_fr1_R4.raw	Intra	X.laeivs HAUS augmin like complex subunit 1 (Haus1-EGFP-8xHIS) (NCBI reference: XM_018267162.1)	X.laeivs HAUS augmin like complex subunit 1 (Haus1-EGFP-8xHIS) (NCBI reference: XM_018267162.1)	T74	K181	5.7471	TRUE
Data\Lara_220114_P1921_MR_MW_Xlink_AugminComplex_BS3_SEC_fr1_R4.raw	Intra	X.laeivs HAUS augmin like complex subunit 1 (Haus1-EGFP-8xHIS) (NCBI reference: XM_018267162.1)	X.laeivs HAUS augmin like complex subunit 1 (Haus1-EGFP-8xHIS) (NCBI reference: XM_018267162.1)	T74	K183	6.73397	TRUE
Data\Lara_220114_P1921_MR_MW_Xlink_AugminComplex_BS3_SEC_fr1_R4.raw	Intra	X.laeivs HAUS augmin like complex subunit 1 (Haus1-EGFP-8xHIS) (NCBI reference: XM_018267162.1)	X.laeivs HAUS augmin like complex subunit 1 (Haus1-EGFP-8xHIS) (NCBI reference: XM_018267162.1)	T74	K185	6.80053	TRUE
Data\Lara_220114_P1921_MR_MW_Xlink_AugminComplex_BS3_SEC_fr1_R4.raw	Intra	X.laeivs HAUS augmin like complex subunit 1 (Haus1-EGFP-8xHIS) (NCBI reference: XM_018267162.1)	X.laeivs HAUS augmin like complex subunit 1 (Haus1-EGFP-8xHIS) (NCBI reference: XM_018267162.1)	T74	S186	6.87994	TRUE
Data\Lara_220114_P1921_MR_MW_Xlink_AugminComplex_BS3_SEC_fr1_R4.raw	Intra	X.laeivs HAUS augmin like complex subunit 1 (Haus1-EGFP-8xHIS) (NCBI reference: XM_018267162.1)	X.laeivs HAUS augmin like complex subunit 1 (Haus1-EGFP-8xHIS) (NCBI reference: XM_018267162.1)	T74	Y189	5.43425	TRUE
Data\Lara_220114_P1921_MR_MW_Xlink_AugminComplex_BS3_SEC_fr1_R4.raw	Intra	X.laeivs HAUS augmin like complex subunit 1 (Haus1-EGFP-8xHIS) (NCBI reference: XM_018267162.1)	X.laeivs HAUS augmin like complex subunit 1 (Haus1-EGFP-8xHIS) (NCBI reference: XM_018267162.1)	S80	S176	4.89706	TRUE
Data\Lara_220114_P1921_MR_MW_Xlink_AugminComplex_BS3_SEC_fr1_R4.raw	Intra	X.laeivs HAUS augmin like complex subunit 1 (Haus1-EGFP-8xHIS) (NCBI reference: XM_018267162.1)	X.laeivs HAUS augmin like complex subunit 1 (Haus1-EGFP-8xHIS) (NCBI reference: XM_018267162.1)	S80	K180	6.90477	TRUE
Data\Lara_220114_P1921_MR_MW_Xlink_AugminComplex_BS3_SEC_fr1_R4.raw	Intra	X.laeivs HAUS augmin like complex subunit 1 (Haus1-EGFP-8xHIS) (NCBI reference: XM_018267162.1)	X.laeivs HAUS augmin like complex subunit 1 (Haus1-EGFP-8xHIS) (NCBI reference: XM_018267162.1)	S80	K181	5.00678	TRUE
Data\Lara_220114_P1921_MR_MW_Xlink_AugminComplex_BS3_SEC_fr1_R4.raw	Intra	X.laeivs HAUS augmin like complex subunit 1 (Haus1-EGFP-8xHIS) (NCBI reference: XM_018267162.1)	X.laeivs HAUS augmin like complex subunit 1 (Haus1-EGFP-8xHIS) (NCBI reference: XM_018267162.1)	S80	K183	5.18511	TRUE
Data\Lara_220114_P1921_MR_MW_Xlink_AugminComplex_BS3_SEC_fr1_R4.raw	Intra	X.laeivs HAUS augmin like complex subunit 1 (Haus1-EGFP-8xHIS) (NCBI reference: XM_018267162.1)	X.laeivs HAUS augmin like complex subunit 1 (Haus1-EGFP-8xHIS) (NCBI reference: XM_018267162.1)	S80	K185	4.80172	TRUE
Data\Lara_220114_P1921_MR_MW_Xlink_AugminComplex_BS3_SEC_fr1_R4.raw	Intra	X.laeivs HAUS augmin like complex subunit 1 (Haus1-EGFP-8xHIS) (NCBI reference: XM_018267162.1)	X.laeivs HAUS augmin like complex subunit 1 (Haus1-EGFP-8xHIS) (NCBI reference: XM_018267162.1)	S80	S186	5.08851	TRUE
Data\Lara_220114_P1921_MR_MW_Xlink_AugminComplex_BS3_SEC_fr1_R4.raw	Intra	X.laeivs HAUS augmin like complex subunit 1 (Haus1-EGFP-8xHIS) (NCBI reference: XM_018267162.1)	X.laeivs HAUS augmin like complex subunit 1 (Haus1-EGFP-8xHIS) (NCBI reference: XM_018267162.1)	S80	Y189	4.02226	TRUE
Data\Lara_220114_P1921_MR_MW_Xlink_AugminComplex_BS3_SEC_fr1_R4.raw	Intra	X.laeivs HAUS augmin like complex subunit 1 (Haus1-EGFP-8xHIS) (NCBI reference: XM_018267162.1)	X.laeivs HAUS augmin like complex subunit 1 (Haus1-EGFP-8xHIS) (NCBI reference: XM_018267162.1)	Y81	S176	4.0757	TRUE
Data\Lara_220114_P1921_MR_MW_Xlink_AugminComplex_BS3_SEC_fr1_R4.raw	Intra	X.laeivs HAUS augmin like complex subunit 1 (Haus1-EGFP-8xHIS) (NCBI reference: XM_018267162.1)	X.laeivs HAUS augmin like complex subunit 1 (Haus1-EGFP-8xHIS) (NCBI reference: XM_018267162.1)	Y81	K180	5.40988	TRUE
Data\Lara_220114_P1921_MR_MW_Xlink_AugminComplex_BS3_SEC_fr1_R4.raw	Intra	X.laeivs HAUS augmin like complex subunit 1 (Haus1-EGFP-8xHIS) (NCBI reference: XM_018267162.1)	X.laeivs HAUS augmin like complex subunit 1 (Haus1-EGFP-8xHIS) (NCBI reference: XM_018267162.1)	Y81	K181	4.82455	TRUE
Data\Lara_220114_P1921_MR_MW_Xlink_AugminComplex_BS3_SEC_fr1_R4.raw	Intra	X.laeivs HAUS augmin like complex subunit 1 (Haus1-EGFP-8xHIS) (NCBI reference: XM_018267162.1)	X.laeivs HAUS augmin like complex subunit 1 (Haus1-EGFP-8xHIS) (NCBI reference: XM_018267162.1)	Y81	K183	5.1377	TRUE
Data\Lara_220114_P1921_MR_MW_Xlink_AugminComplex_BS3_SEC_fr1_R4.raw	Intra	X.laeivs HAUS augmin like complex subunit 1 (Haus1-EGFP-8xHIS) (NCBI reference: XM_018267162.1)	X.laeivs HAUS augmin like complex subunit 1 (Haus1-EGFP-8xHIS) (NCBI reference: XM_018267162.1)	Y81	K185	4.89911	TRUE
Data\Lara_220114_P1921_MR_MW_Xlink_AugminComplex_BS3_SEC_fr1_R4.raw	Intra	X.laeivs HAUS augmin like complex subunit 1 (Haus1-EGFP-8xHIS) (NCBI reference: XM_018267162.1)	X.laeivs HAUS augmin like complex subunit 1 (Haus1-EGFP-8xHIS) (NCBI reference: XM_018267162.1)	Y81	S186	5.29329	TRUE
Data\Lara_220114_P1921_MR_MW_Xlink_AugminComplex_BS3_SEC_fr1_R4.raw	Intra	X.laeivs HAUS augmin like complex subunit 1 (Haus1-EGFP-8xHIS) (NCBI reference: XM_018267162.1)	X.laeivs HAUS augmin like complex subunit 1 (Haus1-EGFP-8xHIS) (NCBI reference: XM_018267162.1)	Y81	Y189	3.85749	TRUE
Data\Lara_220114_P1921_MR_MW_Xlink_AugminComplex_BS3_SEC_fr1_R4.raw	Intra	X.laeivs HAUS augmin like complex subunit 1 (Haus1-EGFP-8xHIS) (NCBI reference: XM_018267162.1)	X.laeivs HAUS augmin like complex subunit 1 (Haus1-EGFP-8xHIS) (NCBI reference: XM_018267162.1)	T82	S176	4.89363	TRUE
Data\Lara_220114_P1921_MR_MW_Xlink_AugminComplex_BS3_SEC_fr1_R4.raw	Intra	X.laeivs HAUS augmin like complex subunit 1 (Haus1-EGFP-8xHIS) (NCBI reference: XM_018267162.1)	X.laeivs HAUS augmin like complex subunit 1 (Haus1-EGFP-8xHIS) (NCBI reference: XM_018267162.1)	T82	K180	5.77061	TRUE
Data\Lara_220114_P1921_MR_MW_Xlink_AugminComplex_BS3_SEC_fr1_R4.raw	Intra	X.laeivs HAUS augmin like complex subunit 1 (Haus1-EGFP-8xHIS) (NCBI reference: XM_018267162.1)	X.laeivs HAUS augmin like complex subunit 1 (Haus1-EGFP-8xHIS) (NCBI reference: XM_018267162.1)	T82	K181	5.48064	TRUE
Data\Lara_220114_P1921_MR_MW_Xlink_AugminComplex_BS3_SEC_fr1_R4.raw	Intra	X.laeivs HAUS augmin like complex subunit 1 (Haus1-EGFP-8xHIS) (NCBI reference: XM_018267162.1)	X.laeivs HAUS augmin like complex subunit 1 (Haus1-EGFP-8xHIS) (NCBI reference: XM_018267162.1)	T82	K183	6.0068	TRUE
Data\Lara_220114_P1921_MR_MW_Xlink_AugminComplex_BS3_SEC_fr1_R4.raw	Intra	X.laeivs HAUS augmin like complex subunit 1 (Haus1-EGFP-8xHIS) (NCBI reference: XM_018267162.1)	X.laeivs HAUS augmin like complex subunit 1 (Haus1-EGFP-8xHIS) (NCBI reference: XM_018267162.1)	T82	K185	5.81143	TRUE
Data\Lara_220114_P1921_MR_MW_Xlink_AugminComplex_BS3_SEC_fr1_R4.raw	Intra	X.laeivs HAUS augmin like complex subunit 1 (Haus1-EGFP-8xHIS) (NCBI reference: XM_018267162.1)	X.laeivs HAUS augmin like complex subunit 1 (Haus1-EGFP-8xHIS) (NCBI reference: XM_018267162.1)	T82	S186	5.98742	TRUE
Data\Lara_220114_P1921_MR_MW_Xlink_AugminComplex_BS3_SEC_fr1_R4.raw	Intra	X.laeivs HAUS augmin like complex subunit 1 (Haus1-EGFP-8xHIS) (NCBI reference: XM_018267162.1)	X.laeivs HAUS augmin like complex subunit 1 (Haus1-EGFP-8xHIS) (NCBI reference: XM_018267162.1)	T82	Y189	5.1775	TRUE
Data\Lara_220114_P1921_MR_MW_Xlink_AugminComplex_BS3_SEC_fr1_R4.raw	Intra	X.laeivs HAUS augmin like complex subunit 1 (Haus1-EGFP-8xHIS) (NCBI reference: XM_018267162.1)	X.laeivs HAUS augmin like complex subunit 1 (Haus1-EGFP-8xHIS) (NCBI reference: XM_018267162.1)	S85	S176	5.83138	TRUE
Data\Lara_220114_P1921_MR_MW_Xlink_AugminComplex_BS3_SEC_fr1_R4.raw	Intra	X.laeivs HAUS augmin like complex subunit 1 (Haus1-EGFP-8xHIS) (NCBI reference: XM_018267162.1)	X.laeivs HAUS augmin like complex subunit 1 (Haus1-EGFP-8xHIS) (NCBI reference: XM_018267162.1)	S85	K180	7.44145	TRUE
Data\Lara_220114_P1921_MR_MW_Xlink_AugminComplex_BS3_SEC_fr1_R4.raw	Intra	X.laeivs HAUS augmin like complex subunit 1 (Haus1-EGFP-8xHIS) (NCBI reference: XM_018267162.1)	X.laeivs HAUS augmin like complex subunit 1 (Haus1-EGFP-8xHIS) (NCBI reference: XM_018267162.1)	S85	K181	6.91535	TRUE
Data\Lara_220114_P1921_MR_MW_Xlink_AugminComplex_BS3_SEC_fr1_R4.raw	Intra	X.laeivs HAUS augmin like complex subunit 1 (Haus1-EGFP-8xHIS) (NCBI reference: XM_018267162.1)	X.laeivs HAUS augmin like complex subunit 1 (Haus1-EGFP-8xHIS) (NCBI reference: XM_018267162.1)	S85	K183	6.41736	TRUE
Data\Lara_220114_P1921_MR_MW_Xlink_AugminComplex_BS3_SEC_fr1_R4.raw	Intra	X.laeivs HAUS augmin like complex subunit 1 (Haus1-EGFP-8xHIS) (NCBI reference: XM_018267162.1)	X.laeivs HAUS augmin like complex subunit 1 (Haus1-EGFP-8xHIS) (NCBI reference: XM_018267162.1)	S85	K185	5.97518	TRUE
Data\Lara_220114_P1921_MR_MW_Xlink_AugminComplex_BS3_SEC_fr1_R4.raw	Intra	X.laeivs HAUS augmin like complex subunit 1 (Haus1-EGFP-8xHIS) (NCBI reference: XM_018267162.1)	X.laeivs HAUS augmin like complex subunit 1 (Haus1-EGFP-8xHIS) (NCBI reference: XM_018267162.1)	S85	S186	5.53143	TRUE
Data\Lara_220114_P1921_MR_MW_Xlink_AugminComplex_BS3_SEC_fr1_R4.raw	Intra	X.laeivs HAUS augmin like complex subunit 1 (Haus1-EGFP-8xHIS) (NCBI reference: XM_018267162.1)	X.laeivs HAUS augmin like complex subunit 1 (Haus1-EGFP-8xHIS) (NCBI reference: XM_018267162.1)	S85	Y189	4.79615	TRUE
Data\Lara_220114_P1921_MR_MW_Xlink_AugminComplex_BS3_SEC_fr1_R4.raw	Intra	X.laeivs HAUS augmin like complex subunit 1 (Haus1-EGFP-8xHIS) (NCBI reference: XM_018267162.1)	X.laeivs HAUS augmin like complex subunit 1 (Haus1-EGFP-8xHIS) (NCBI reference: XM_018267162.1)	S213	K197	20.8124	TRUE
Data\Lara_220114_P1921_MR_MW_Xlink_AugminComplex_BS3_SEC_fr1_R4.raw	Intra	X.laeivs HAUS augmin like complex subunit 1 (Haus1-EGFP-8xHIS) (NCBI reference: XM_018267162.1)	X.laeivs HAUS augmin like complex subunit 1 (Haus1-EGFP-8xHIS) (NCBI reference: XM_018267162.1)	S213	S201	16.9304	TRUE
Data\Lara_220114_P1921_MR_MW_Xlink_AugminComplex_BS3_SEC_fr1_R4.raw	Intra	X.laeivs HAUS augmin like complex subunit 1 (Haus1-EGFP-8xHIS) (NCBI reference: XM_018267162.1)	X.laeivs HAUS augmin like complex subunit 1 (Haus1-EGFP-8xHIS) (NCBI reference: XM_018267162.1)	S213	S202	15.6839	TRUE
Data\Lara_220114_P1921_MR_MW_Xlink_AugminComplex_BS3_SEC_fr1_R4.raw	Intra	X.laeivs HAUS augmin like complex subunit 1 (Haus1-EGFP-8xHIS) (NCBI reference: XM_018267162.1)	X.laeivs HAUS augmin like complex subunit 1 (Haus1-EGFP-8xHIS) (NCBI reference: XM_018267162.1)	S213	T210	26.3008	TRUE
Data\Lara_220114_P1921_MR_MW_Xlink_AugminComplex_BS3_SEC_fr1_R4.raw	Intra	X.laeivs HAUS augmin like complex subunit 1 (Haus1-EGFP-8xHIS) (NCBI reference: XM_018267162.1)	X.laeivs HAUS augmin like complex subunit 1 (Haus1-EGFP-8xHIS) (NCBI reference: XM_018267162.1)	S216	K197	19.4952	TRUE
Data\Lara_220114_P1921_MR_MW_Xlink_AugminComplex_BS3_SEC_fr1_R4.raw	Intra	X.laeivs HAUS augmin like complex subunit 1 (Haus1-EGFP-8xHIS) (NCBI reference: XM_018267162.1)	X.laeivs HAUS augmin like complex subunit 1 (Haus1-EGFP-8xHIS) (NCBI reference: XM_018267162.1)	S216	S201	18.2011	TRUE
Data\Lara_220114_P1921_MR_MW_Xlink_AugminComplex_BS3_SEC_fr1_R4.raw	Intra	X.laeivs HAUS augmin like complex subunit 1 (Haus1-EGFP-8xHIS) (NCBI reference: XM_018267162.1)	X.laeivs HAUS augmin like complex subunit 1 (Haus1-EGFP-8xHIS) (NCBI reference: XM_018267162.1)	S216	S202	19.4952	TRUE
Data\Lara_220114_P1921_MR_MW_Xlink_AugminComplex_BS3_SEC_fr1_R4.raw	Intra	X.laeivs HAUS augmin like complex subunit 1 (Haus1-EGFP-8xHIS) (NCBI reference: XM_018267162.1)	X.laeivs HAUS augmin like complex subunit 1 (Haus1-EGFP-8xHIS) (NCBI reference: XM_018267162.1)	S216	T210	23.5136	TRUE
Data\Lara_220114_P1921_MR_MW_Xlink_AugminComplex_BS3_SEC_fr1_R4.raw	Intra	X.laeivs HAUS augmin like complex subunit 1 (Haus1-EGFP-8xHIS) (NCBI reference: XM_018267162.1)	X.laeivs HAUS augmin like complex subunit 1 (Haus1-EGFP-8xHIS) (NCBI reference: XM_018267162.1)	S218	K197	19.4952	TRUE
Data\Lara_220114_P1921_MR_MW_Xlink_AugminComplex_BS3_SEC_fr1_R4.raw	Intra	X.laeivs HAUS augmin like complex subunit 1 (Haus1-EGFP-8xHIS) (NCBI reference: XM_018267162.1)	X.laeivs HAUS augmin like complex subunit 1 (Haus1-EGFP-8xHIS) (NCBI reference: XM_018267162.1)	S218	S201	19.4952	TRUE
Data\Lara_220114_P1921_MR_MW_Xlink_AugminComplex_BS3_SEC_fr1_R4.raw	Intra	X.laeivs HAUS augmin like complex subunit 1 (Haus1-EGFP-8xHIS) (NCBI reference: XM_018267162.1)	X.laeivs HAUS augmin like complex subunit 1 (Haus1-EGFP-8xHIS) (NCBI reference: XM_018267162.1)	S218	S202	20.8124	TRUE
Data\Lara_220114_P1921_MR_MW_Xlink_AugminComplex_BS3_SEC_fr1_R4.raw	Intra	X.laeivs HAUS augmin like complex subunit 1 (Haus1-EGFP-8xHIS) (NCBI reference: XM_018267162.1)	X.laeivs HAUS augmin like complex subunit 1 (Haus1-EGFP-8xHIS) (NCBI reference: XM_018267162.1)	S218	T210	23.5136	TRUE
Data\Lara_220114_P1921_MR_MW_Xlink_AugminComplex_BS3_SEC_fr1_R4.raw	Intra	X.laeivs HAUS augmin like complex subunit 1 (Haus1-EGFP-8xHIS) (NCBI reference: XM_018267162.1)	X.laeivs HAUS augmin like complex subunit 1 (Haus1-EGFP-8xHIS) (NCBI reference: XM_018267162.1)	T220	K197	18.2011	TRUE
Data\Lara_220114_P1921_MR_MW_Xlink_AugminComplex_BS3_SEC_fr1_R4.raw	Intra	X.laeivs HAUS augmin like complex subunit 1 (Haus1-EGFP-8xHIS) (NCBI reference: XM_018267162.1)	X.laeivs HAUS augmin like complex subunit 1 (Haus1-EGFP-8xHIS) (NCBI reference: XM_018267162.1)	T220	S201	18.2011	TRUE
Data\Lara_220114_P1921_MR_MW_Xlink_AugminComplex_BS3_SEC_fr1_R4.raw	Intra	X.laeivs HAUS augmin like complex subunit 1 (Haus1-EGFP-8xHIS) (NCBI reference: XM_018267162.1)	X.laeivs HAUS augmin like complex subunit 1 (Haus1-EGFP-8xHIS) (NCBI reference: XM_018267162.1)	T220	S202	19.4952	TRUE
Data\Lara_220114_P1921_MR_MW_Xlink_AugminComplex_BS3_SEC_fr1_R4.raw	Intra	X.laeivs HAUS augmin like complex subunit 1 (Haus1-EGFP-8xHIS) (NCBI reference: XM_018267162.1)	X.laeivs HAUS augmin like complex subunit 1 (Haus1-EGFP-8xHIS) (NCBI reference: XM_018267162.1)	T220	T210	22.152	TRUE
Data\Lara_220114_P1921_MR_MW_Xlink_AugminComplex_BS3_SEC_fr1_R4.raw	Intra	X.laeivs HAUS augmin like complex subunit 1 (Haus1-EGFP-8xHIS) (NCBI reference: XM_018267162.1)	X.laeivs HAUS augmin like complex subunit 1 (Haus1-EGFP-8xHIS) (NCBI reference: XM_018267162.1)	T222	K197	13.2656	TRUE
Data\Lara_220114_P1921_MR_MW_Xlink_AugminComplex_BS3_SEC_fr1_R4.raw	Intra	X.laeivs HAUS augmin like complex subunit 1 (Haus1-EGFP-8xHIS) (NCBI reference: XM_018267162.1)	X.laeivs HAUS augmin like complex subunit 1 (Haus1-EGFP-8xHIS) (NCBI reference: XM_018267162.1)	T222	S201	13.2656	TRUE
Data\Lara_220114_P1921_MR_MW_Xlink_AugminComplex_BS3_SEC_fr1_R4.raw	Intra	X.laeivs HAUS augmin like complex subunit 1 (Haus1-EGFP-8xHIS) (NCBI reference: XM_018267162.1)	X.laeivs HAUS augmin like complex subunit 1 (Haus1-EGFP-8xHIS) (NCBI reference: XM_018267162.1)	T222	S202	14.4621	TRUE
Data\Lara_220114_P1921_MR_MW_Xlink_AugminComplex_BS3_SEC_fr1_R4.raw	Intra	X.laeivs HAUS augmin like complex subunit 1 (Haus1-EGFP-8xHIS) (NCBI reference: XM_018267162.1)	X.laeivs HAUS augmin like complex subunit 1 (Haus1-EGFP-8xHIS) (NCBI reference: XM_018267162.1)	T222	T210	16.9304	TRUE
Data\Lara_220114_P1921_MR_MW_Xlink_AugminComplex_BS3_SEC_fr1_R4.raw	Intra	X.laeivs HAUS augmin like complex subunit 1 (Haus1-EGFP-8xHIS) (NCBI reference: XM_018267162.1)	X.laeivs HAUS augmin like complex subunit 1 (Haus1-EGFP-8xHIS) (NCBI reference: XM_018267162.1)	K225	K197	12.9101	TRUE
Data\Lara_220114_P1921_MR_MW_Xlink_AugminComplex_BS3_SEC_fr1_R4.raw	Intra	X.laeivs HAUS augmin like complex subunit 1 (Haus1-EGFP-8xHIS) (NCBI reference: XM_018267162.1)	X.laeivs HAUS augmin like complex subunit 1 (Haus1-EGFP-8xHIS) (NCBI reference: XM_018267162.1)	K225	S201	12.9101	TRUE
Data\Lara_220114_P1921_MR_MW_Xlink_AugminComplex_BS3_SEC_fr1_R4.raw	Intra	X.laeivs HAUS augmin like complex subunit 1 (Haus1-EGFP-8xHIS) (NCBI reference: XM_018267162.1)	X.laeivs HAUS augmin like complex subunit 1 (Haus1-EGFP-8xHIS) (NCBI reference: XM_018267162.1)	K225	S202	13.2656	TRUE
Data\Lara_220114_P1921_MR_MW_Xlink_AugminComplex_BS3_SEC_fr1_R4.raw	Intra	X.laeivs HAUS augmin like complex subunit 1 (Haus1-EGFP-8xHIS) (NCBI reference: XM_018267162.1)	X.laeivs HAUS augmin like complex subunit 1 (Haus1-EGFP-8xHIS) (NCBI reference: XM_018267162.1)	K225	T210	16.9304	TRUE
Data\Lara_220114_P1921_MR_MW_Xlink_AugminComplex_BS3_SEC_fr1_R4.raw	Intra	X.laeivs HAUS augmin like complex subunit 1 (Haus1-EGFP-8xHIS) (NCBI reference: XM_018267162.1)	X.laeivs HAUS augmin like complex subunit 1 (Haus1-EGFP-8xHIS) (NCBI reference: XM_018267162.1)	K260	S237	19.5095	TRUE
Data\Lara_220114_P1921_MR_MW_Xlink_AugminComplex_BS3_SEC_fr1_R4.raw	Intra	X.laeivs HAUS augmin like complex subunit 1 (Haus1-EGFP-8xHIS) (NCBI reference: XM_018267162.1)	X.laeivs HAUS augmin like complex subunit 1 (Haus1-EGFP-8xHIS) (NCBI reference: XM_018267162.1)	K260	Y238	23.4382	TRUE
Data\Lara_220114_P1921_MR_MW_Xlink_AugminComplex_BS3_SEC_fr1_R4.raw	Intra	X.laeivs HAUS augmin like complex subunit 1 (Haus1-EGFP-8xHIS) (NCBI reference: XM_018267162.1)	X.laeivs HAUS augmin like complex subunit 1 (Haus1-EGFP-8xHIS) (NCBI reference: XM_018267162.1)	K260	S246	148.782	TRUE
Data\Lara_220114_P1921_MR_MW_Xlink_AugminComplex_BS3_SEC_fr1_R4.raw	Intra	X.laeivs HAUS augmin like complex subunit 1 (Haus1-EGFP-8xHIS) (NCBI reference: XM_018267162.1)	X.laeivs HAUS augmin like complex subunit 1 (Haus1-EGFP-8xHIS) (NCBI reference: XM_018267162.1)	K260	K249	156.403	TRUE
Data\Lara_220114_P1921_MR_MW_Xlink_AugminComplex_BS3_SEC_fr1_R4.raw	Intra	X.laeivs HAUS augmin like complex subunit 1 (Haus1-EGFP-8xHIS) (NCBI reference: XM_018267162.1)	X.laeivs HAUS augmin like complex subunit 1 (Haus1-EGFP-8xHIS) (NCBI reference: XM_018267162.1)	K260	K251	168.696	TRUE
Data\Lara_220114_P1921_MR_MW_Xlink_AugminComplex_BS3_SEC_fr1_R4.raw	Intra	X.laeivs HAUS augmin like complex subunit 1 (Haus1-EGFP-8xHIS) (NCBI reference: XM_018267162.1)	X.laeivs HAUS augmin like complex subunit 1 (Haus1-EGFP-8xHIS) (NCBI reference: XM_018267162.1)	T262	S237	15.9512	TRUE
Data\Lara_220114_P1921_MR_MW_Xlink_AugminComplex_BS3_SEC_fr1_R4.raw	Intra	X.laeivs HAUS augmin like complex subunit 1 (Haus1-EGFP-8xHIS) (NCBI reference: XM_018267162.1)	X.laeivs HAUS augmin like complex subunit 1 (Haus1-EGFP-8xHIS) (NCBI reference: XM_018267162.1)	T262	Y238	19.7323	TRUE
Data\Lara_220114_P1921_MR_MW_Xlink_AugminComplex_BS3_SEC_fr1_R4.raw	Intra	X.laeivs HAUS augmin like complex subunit 1 (Haus1-EGFP-8xHIS) (NCBI reference: XM_018267162.1)	X.laeivs HAUS augmin like complex subunit 1 (Haus1-EGFP-8xHIS) (NCBI reference: XM_018267162.1)	T262	S246	145.556	TRUE
Data\Lara_220114_P1921_MR_MW_Xlink_AugminComplex_BS3_SEC_fr1_R4.raw	Intra	X.laeivs HAUS augmin like complex subunit 1 (Haus1-EGFP-8xHIS) (NCBI reference: XM_018267162.1)	X.laeivs HAUS augmin like complex subunit 1 (Haus1-EGFP-8xHIS) (NCBI reference: XM_018267162.1)	T262	K249	153.097	TRUE
Data\Lara_220114_P1921_MR_MW_Xlink_AugminComplex_BS3_SEC_fr1_R4.raw	Intra	X.laeivs HAUS augmin like complex subunit 1 (Haus1-EGFP-8xHIS) (NCBI reference: XM_018267162.1)	X.laeivs HAUS augmin like complex subunit 1 (Haus1-EGFP-8xHIS) (NCBI reference: XM_018267162.1)	T262	K251	164.215	TRUE
Data\Lara_220114_P1921_MR_MW_Xlink_AugminComplex_BS3_SEC_fr1_R4.raw	Intra	X.laeivs HAUS augmin like complex subunit 1 (Haus1-EGFP-8xHIS) (NCBI reference: XM_018267162.1)	X.laeivs HAUS augmin like complex subunit 1 (Haus1-EGFP-8xHIS) (NCBI reference: XM_018267162.1)	T267	S237	13.7964	TRUE
Data\Lara_220114_P1921_MR_MW_Xlink_AugminComplex_BS3_SEC_fr1_R4.raw	Intra	X.laeivs HAUS augmin like complex subunit 1 (Haus1-EGFP-8xHIS) (NCBI reference: XM_018267162.1)	X.laeivs HAUS augmin like complex subunit 1 (Haus1-EGFP-8xHIS) (NCBI reference: XM_018267162.1)	T267	Y238	17.3713	TRUE
Data\Lara_220114_P1921_MR_MW_Xlink_AugminComplex_BS3_SEC_fr1_R4.raw	Intra	X.laeivs HAUS augmin like complex subunit 1 (Haus1-EGFP-8xHIS) (NCBI reference: XM_018267162.1)	X.laeivs HAUS augmin like complex subunit 1 (Haus1-EGFP-8xHIS) (NCBI reference: XM_018267162.1)	T267	S246	144.712	TRUE
Data\Lara_220114_P1921_MR_MW_Xlink_AugminComplex_BS3_SEC_fr1_R4.raw	Intra	X.laeivs HAUS augmin like complex subunit 1 (Haus1-EGFP-8xHIS) (NCBI reference: XM_018267162.1)	X.laeivs HAUS augmin like complex subunit 1 (Haus1-EGFP-8xHIS) (NCBI reference: XM_018267162.1)	T267	K249	152.227	TRUE
Data\Lara_220114_P1921_MR_MW_Xlink_AugminComplex_BS3_SEC_fr1_R4.raw	Intra	X.laeivs HAUS augmin like complex subunit 1 (Haus1-EGFP-8xHIS) (NCBI reference: XM_018267162.1)	X.laeivs HAUS augmin like complex subunit 1 (Haus1-EGFP-8xHIS) (NCBI reference: XM_018267162.1)	T267	K251	158.676	TRUE
Data\Lara_220114_P1921_MR_MW_Xlink_AugminComplex_BS3_SEC_fr1_R4.raw	Intra	X.laeivs HAUS augmin like complex subunit 1 (Haus1-EGFP-8xHIS) (NCBI reference: XM_018267162.1)	X.laeivs HAUS augmin like complex subunit 1 (Haus1-EGFP-8xHIS) (NCBI reference: XM_018267162.1)	T268	S237	13.8935	TRUE
Data\Lara_220114_P1921_MR_MW_Xlink_AugminComplex_BS3_SEC_fr1_R4.raw	Intra	X.laeivs HAUS augmin like complex subunit 1 (Haus1-EGFP-8xHIS) (NCBI reference: XM_018267162.1)	X.laeivs HAUS augmin like complex subunit 1 (Haus1-EGFP-8xHIS) (NCBI reference: XM_018267162.1)	T268	Y238	17.3225	TRUE
Data\Lara_220114_P1921_MR_MW_Xlink_AugminComplex_BS3_SEC_fr1_R4.raw	Intra	X.laeivs HAUS augmin like complex subunit 1 (Haus1-EGFP-8xHIS) (NCBI reference: XM_018267162.1)	X.laeivs HAUS augmin like complex subunit 1 (Haus1-EGFP-8xHIS) (NCBI reference: XM_018267162.1)	T268	S246	134.798	TRUE
Data\Lara_220114_P1921_MR_MW_Xlink_AugminComplex_BS3_SEC_fr1_R4.raw	Intra	X.laeivs HAUS augmin like complex subunit 1 (Haus1-EGFP-8xHIS) (NCBI reference: XM_018267162.1)	X.laeivs HAUS augmin like complex subunit 1 (Haus1-EGFP-8xHIS) (NCBI reference: XM_018267162.1)	T268	K249	141.34	TRUE
Data\Lara_220114_P1921_MR_MW_Xlink_AugminComplex_BS3_SEC_fr1_R4.raw	Intra	X.laeivs HAUS augmin like complex subunit 1 (Haus1-EGFP-8xHIS) (NCBI reference: XM_018267162.1)	X.laeivs HAUS augmin like complex subunit 1 (Haus1-EGFP-8xHIS) (NCBI reference: XM_018267162.1)	T268	K251	144.421	TRUE
Data\Lara_220114_P1921_MR_MW_Xlink_AugminComplex_BS3_SEC_fr1_R4.raw	Intra	X.laeivs HAUS augmin like complex subunit 1 (Haus1-EGFP-8xHIS) (NCBI reference: XM_018267162.1)	X.laeivs HAUS augmin like complex subunit 1 (Haus1-EGFP-8xHIS) (NCBI reference: XM_018267162.1)	K269	S237	12.9231	TRUE
Data\Lara_220114_P1921_MR_MW_Xlink_AugminComplex_BS3_SEC_fr1_R4.raw	Intra	X.laeivs HAUS augmin like complex subunit 1 (Haus1-EGFP-8xHIS) (NCBI reference: XM_018267162.1)	X.laeivs HAUS augmin like complex subunit 1 (Haus1-EGFP-8xHIS) (NCBI reference: XM_018267162.1)	K269	Y238	15.2417	TRUE
Data\Lara_220114_P1921_MR_MW_Xlink_AugminComplex_BS3_SEC_fr1_R4.raw	Intra	X.laeivs HAUS augmin like complex subunit 1 (Haus1-EGFP-8xHIS) (NCBI reference: XM_018267162.1)	X.laeivs HAUS augmin like complex subunit 1 (Haus1-EGFP-8xHIS) (NCBI reference: XM_018267162.1)	K269	S246	129.795	TRUE
Data\Lara_220114_P1921_MR_MW_Xlink_AugminComplex_BS3_SEC_fr1_R4.raw	Intra	X.laeivs HAUS augmin like complex subunit 1 (Haus1-EGFP-8xHIS) (NCBI reference: XM_018267162.1)	X.laeivs HAUS augmin like complex subunit 1 (Haus1-EGFP-8xHIS) (NCBI reference: XM_018267162.1)	K269	K249	136.233	TRUE
Data\Lara_220114_P1921_MR_MW_Xlink_AugminComplex_BS3_SEC_fr1_R4.raw	Intra	X.laeivs HAUS augmin like complex subunit 1 (Haus1-EGFP-8xHIS) (NCBI reference: XM_018267162.1)	X.laeivs HAUS augmin like complex subunit 1 (Haus1-EGFP-8xHIS) (NCBI reference: XM_018267162.1)	K269	K251	139.128	TRUE
Data\Lara_220114_P1921_MR_MW_Xlink_AugminComplex_BS3_SEC_fr1_R4.raw	Intra	X.laeivs HAUS augmin like complex subunit 1 (Haus1-EGFP-8xHIS) (NCBI reference: XM_018267162.1)	X.laeivs HAUS augmin like complex subunit 1 (Haus1-EGFP-8xHIS) (NCBI reference: XM_018267162.1)	S281	S237	7.13564	TRUE
Data\Lara_220114_P1921_MR_MW_Xlink_AugminComplex_BS3_SEC_fr1_R4.raw	Intra	X.laeivs HAUS augmin like complex subunit 1 (Haus1-EGFP-8xHIS) (NCBI reference: XM_018267162.1)	X.laeivs HAUS augmin like complex subunit 1 (Haus1-EGFP-8xHIS) (NCBI reference: XM_018267162.1)	S281	Y238	6.96011	TRUE
Data\Lara_220114_P1921_MR_MW_Xlink_AugminComplex_BS3_SEC_fr1_R4.raw	Intra	X.laeivs HAUS augmin like complex subunit 1 (Haus1-EGFP-8xHIS) (NCBI reference: XM_018267162.1)	X.laeivs HAUS augmin like complex subunit 1 (Haus1-EGFP-8xHIS) (NCBI reference: XM_018267162.1)	S281	S246	28.7404	TRUE
Data\Lara_220114_P1921_MR_MW_Xlink_AugminComplex_BS3_SEC_fr1_R4.raw	Intra	X.laeivs HAUS augmin like complex subunit 1 (Haus1-EGFP-8xHIS) (NCBI reference: XM_018267162.1)	X.laeivs HAUS augmin like complex subunit 1 (Haus1-EGFP-8xHIS) (NCBI reference: XM_018267162.1)	S281	K249	29.932	TRUE
Data\Lara_220114_P1921_MR_MW_Xlink_AugminComplex_BS3_SEC_fr1_R4.raw	Intra	X.laeivs HAUS augmin like complex subunit 1 (Haus1-EGFP-8xHIS) (NCBI reference: XM_018267162.1)	X.laeivs HAUS augmin like complex subunit 1 (Haus1-EGFP-8xHIS) (NCBI reference: XM_018267162.1)	S281	K251	30.3736	TRUE
Data\Lara_220114_P1921_MR_MW_Xlink_AugminComplex_BS3_SEC_fr1_R4.raw	Intra	X.laeivs HAUS augmin like complex subunit 1 (Haus1-EGFP-8xHIS) (NCBI reference: XM_018267162.1)	X.laeivs HAUS augmin like complex subunit 1 (Haus1-EGFP-8xHIS) (NCBI reference: XM_018267162.1)	K282	K67	0.342778	TRUE
Data\Lara_220114_P1921_MR_MW_Xlink_AugminComplex_BS3_SEC_fr1_R4.raw	Intra	X.laeivs HAUS augmin like complex subunit 1 (Haus1-EGFP-8xHIS) (NCBI reference: XM_018267162.1)	X.laeivs HAUS augmin like complex subunit 1 (Haus1-EGFP-8xHIS) (NCBI reference: XM_018267162.1)	K282	Y68	0.342778	TRUE
Data\Lara_220114_P1921_MR_MW_Xlink_AugminComplex_BS3_SEC_fr1_R4.raw	Intra	X.laeivs HAUS augmin like complex subunit 1 (Haus1-EGFP-8xHIS) (NCBI reference: XM_018267162.1)	X.laeivs HAUS augmin like complex subunit 1 (Haus1-EGFP-8xHIS) (NCBI reference: XM_018267162.1)	K282	T74	2.9139	TRUE
Data\Lara_220114_P1921_MR_MW_Xlink_AugminComplex_BS3_SEC_fr1_R4.raw	Intra	X.laeivs HAUS augmin like complex subunit 1 (Haus1-EGFP-8xHIS) (NCBI reference: XM_018267162.1)	X.laeivs HAUS augmin like complex subunit 1 (Haus1-EGFP-8xHIS) (NCBI reference: XM_018267162.1)	K282	S80	3.73763	TRUE
Data\Lara_220114_P1921_MR_MW_Xlink_AugminComplex_BS3_SEC_fr1_R4.raw	Intra	X.laeivs HAUS augmin like complex subunit 1 (Haus1-EGFP-8xHIS) (NCBI reference: XM_018267162.1)	X.laeivs HAUS augmin like complex subunit 1 (Haus1-EGFP-8xHIS) (NCBI reference: XM_018267162.1)	K282	Y81	3.73767	TRUE
Data\Lara_220114_P1921_MR_MW_Xlink_AugminComplex_BS3_SEC_fr1_R4.raw	Intra	X.laeivs HAUS augmin like complex subunit 1 (Haus1-EGFP-8xHIS) (NCBI reference: XM_018267162.1)	X.laeivs HAUS augmin like complex subunit 1 (Haus1-EGFP-8xHIS) (NCBI reference: XM_018267162.1)	K282	T82	3.73767	TRUE
Data\Lara_220114_P1921_MR_MW_Xlink_AugminComplex_BS3_SEC_fr1_R4.raw	Intra	X.laeivs HAUS augmin like complex subunit 1 (Haus1-EGFP-8xHIS) (NCBI reference: XM_018267162.1)	X.laeivs HAUS augmin like complex subunit 1 (Haus1-EGFP-8xHIS) (NCBI reference: XM_018267162.1)	K282	S85	3.73767	TRUE
Data\Lara_220114_P1921_MR_MW_Xlink_AugminComplex_BS3_SEC_fr1_R4.raw	Intra	X.laeivs HAUS augmin like complex subunit 1 (Haus1-EGFP-8xHIS) (NCBI reference: XM_018267162.1)	X.laeivs HAUS augmin like complex subunit 1 (Haus1-EGFP-8xHIS) (NCBI reference: XM_018267162.1)	K260	K234	13.8349	TRUE
Data\Lara_220114_P1921_MR_MW_Xlink_AugminComplex_BS3_SEC_fr1_R4.raw	Intra	X.laeivs HAUS augmin like complex subunit 1 (Haus1-EGFP-8xHIS) (NCBI reference: XM_018267162.1)	X.laeivs HAUS augmin like complex subunit 1 (Haus1-EGFP-8xHIS) (NCBI reference: XM_018267162.1)	T262	K234	13.4767	TRUE
Data\Lara_220114_P1921_MR_MW_Xlink_AugminComplex_BS3_SEC_fr1_R4.raw	Intra	X.laeivs HAUS augmin like complex subunit 1 (Haus1-EGFP-8xHIS) (NCBI reference: XM_018267162.1)	X.laeivs HAUS augmin like complex subunit 1 (Haus1-EGFP-8xHIS) (NCBI reference: XM_018267162.1)	T267	K234	10.1543	TRUE
Data\Lara_220114_P1921_MR_MW_Xlink_AugminComplex_BS3_SEC_fr1_R4.raw	Intra	X.laeivs HAUS augmin like complex subunit 1 (Haus1-EGFP-8xHIS) (NCBI reference: XM_018267162.1)	X.laeivs HAUS augmin like complex subunit 1 (Haus1-EGFP-8xHIS) (NCBI reference: XM_018267162.1)	T268	K234	10.2899	TRUE
Data\Lara_220114_P1921_MR_MW_Xlink_AugminComplex_BS3_SEC_fr1_R4.raw	Intra	X.laeivs HAUS augmin like complex subunit 1 (Haus1-EGFP-8xHIS) (NCBI reference: XM_018267162.1)	X.laeivs HAUS augmin like complex subunit 1 (Haus1-EGFP-8xHIS) (NCBI reference: XM_018267162.1)	K269	K234	8.70062	TRUE
Data\Lara_220114_P1921_MR_MW_Xlink_AugminComplex_BS3_SEC_fr1_R4.raw	Intra	X.laeivs HAUS augmin like complex subunit 1 (Haus1-EGFP-8xHIS) (NCBI reference: XM_018267162.1)	X.laeivs HAUS augmin like complex subunit 1 (Haus1-EGFP-8xHIS) (NCBI reference: XM_018267162.1)	S281	K234	5.60753	TRUE
Data\Lara_220114_P1921_MR_MW_Xlink_AugminComplex_BS3_SEC_fr1_R4.raw	Intra	X.laeivs HAUS augmin like complex subunit 1 (Haus1-EGFP-8xHIS) (NCBI reference: XM_018267162.1)	X.laeivs HAUS augmin like complex subunit 1 (Haus1-EGFP-8xHIS) (NCBI reference: XM_018267162.1)	S213	K269	4.43082	TRUE
Data\Lara_220114_P1921_MR_MW_Xlink_AugminComplex_BS3_SEC_fr1_R4.raw	Intra	X.laeivs HAUS augmin like complex subunit 1 (Haus1-EGFP-8xHIS) (NCBI reference: XM_018267162.1)	X.laeivs HAUS augmin like complex subunit 1 (Haus1-EGFP-8xHIS) (NCBI reference: XM_018267162.1)	S213	S281	4.43082	TRUE
Data\Lara_220114_P1921_MR_MW_Xlink_AugminComplex_BS3_SEC_fr1_R4.raw	Intra	X.laeivs HAUS augmin like complex subunit 1 (Haus1-EGFP-8xHIS) (NCBI reference: XM_018267162.1)	X.laeivs HAUS augmin like complex subunit 1 (Haus1-EGFP-8xHIS) (NCBI reference: XM_018267162.1)	S216	K269	4.43082	TRUE
Data\Lara_220114_P1921_MR_MW_Xlink_AugminComplex_BS3_SEC_fr1_R4.raw	Intra	X.laeivs HAUS augmin like complex subunit 1 (Haus1-EGFP-8xHIS) (NCBI reference: XM_018267162.1)	X.laeivs HAUS augmin like complex subunit 1 (Haus1-EGFP-8xHIS) (NCBI reference: XM_018267162.1)	S216	S281	4.43082	TRUE
Data\Lara_220114_P1921_MR_MW_Xlink_AugminComplex_BS3_SEC_fr1_R4.raw	Intra	X.laeivs HAUS augmin like complex subunit 1 (Haus1-EGFP-8xHIS) (NCBI reference: XM_018267162.1)	X.laeivs HAUS augmin like complex subunit 1 (Haus1-EGFP-8xHIS) (NCBI reference: XM_018267162.1)	S218	K269	4.43082	TRUE
Data\Lara_220114_P1921_MR_MW_Xlink_AugminComplex_BS3_SEC_fr1_R4.raw	Intra	X.laeivs HAUS augmin like complex subunit 1 (Haus1-EGFP-8xHIS) (NCBI reference: XM_018267162.1)	X.laeivs HAUS augmin like complex subunit 1 (Haus1-EGFP-8xHIS) (NCBI reference: XM_018267162.1)	S218	S281	4.43082	TRUE
Data\Lara_220114_P1921_MR_MW_Xlink_AugminComplex_BS3_SEC_fr1_R4.raw	Intra	X.laeivs HAUS augmin like complex subunit 1 (Haus1-EGFP-8xHIS) (NCBI reference: XM_018267162.1)	X.laeivs HAUS augmin like complex subunit 1 (Haus1-EGFP-8xHIS) (NCBI reference: XM_018267162.1)	T220	K269	4.43082	TRUE
Data\Lara_220114_P1921_MR_MW_Xlink_AugminComplex_BS3_SEC_fr1_R4.raw	Intra	X.laeivs HAUS augmin like complex subunit 1 (Haus1-EGFP-8xHIS) (NCBI reference: XM_018267162.1)	X.laeivs HAUS augmin like complex subunit 1 (Haus1-EGFP-8xHIS) (NCBI reference: XM_018267162.1)	T220	S281	4.43082	TRUE
Data\Lara_220114_P1921_MR_MW_Xlink_AugminComplex_BS3_SEC_fr1_R4.raw	Intra	X.laeivs HAUS augmin like complex subunit 1 (Haus1-EGFP-8xHIS) (NCBI reference: XM_018267162.1)	X.laeivs HAUS augmin like complex subunit 1 (Haus1-EGFP-8xHIS) (NCBI reference: XM_018267162.1)	T222	K269	4.43081	TRUE
Data\Lara_220114_P1921_MR_MW_Xlink_AugminComplex_BS3_SEC_fr1_R4.raw	Intra	X.laeivs HAUS augmin like complex subunit 1 (Haus1-EGFP-8xHIS) (NCBI reference: XM_018267162.1)	X.laeivs HAUS augmin like complex subunit 1 (Haus1-EGFP-8xHIS) (NCBI reference: XM_018267162.1)	T222	S281	4.43082	TRUE
Data\Lara_220114_P1921_MR_MW_Xlink_AugminComplex_BS3_SEC_fr1_R4.raw	Intra	X.laeivs HAUS augmin like complex subunit 1 (Haus1-EGFP-8xHIS) (NCBI reference: XM_018267162.1)	X.laeivs HAUS augmin like complex subunit 1 (Haus1-EGFP-8xHIS) (NCBI reference: XM_018267162.1)	K225	K260	4.00692	TRUE
Data\Lara_220114_P1921_MR_MW_Xlink_AugminComplex_BS3_SEC_fr1_R4.raw	Intra	X.laeivs HAUS augmin like complex subunit 1 (Haus1-EGFP-8xHIS) (NCBI reference: XM_018267162.1)	X.laeivs HAUS augmin like complex subunit 1 (Haus1-EGFP-8xHIS) (NCBI reference: XM_018267162.1)	K225	T262	4.00692	TRUE
Data\Lara_220114_P1921_MR_MW_Xlink_AugminComplex_BS3_SEC_fr1_R4.raw	Intra	X.laeivs HAUS augmin like complex subunit 1 (Haus1-EGFP-8xHIS) (NCBI reference: XM_018267162.1)	X.laeivs HAUS augmin like complex subunit 1 (Haus1-EGFP-8xHIS) (NCBI reference: XM_018267162.1)	K225	T267	4.35699	TRUE
Data\Lara_220114_P1921_MR_MW_Xlink_AugminComplex_BS3_SEC_fr1_R4.raw	Intra	X.laeivs HAUS augmin like complex subunit 1 (Haus1-EGFP-8xHIS) (NCBI reference: XM_018267162.1)	X.laeivs HAUS augmin like complex subunit 1 (Haus1-EGFP-8xHIS) (NCBI reference: XM_018267162.1)	K225	T268	4.42827	TRUE
Data\Lara_220114_P1921_MR_MW_Xlink_AugminComplex_BS3_SEC_fr1_R4.raw	Intra	X.laeivs HAUS augmin like complex subunit 1 (Haus1-EGFP-8xHIS) (NCBI reference: XM_018267162.1)	X.laeivs HAUS augmin like complex subunit 1 (Haus1-EGFP-8xHIS) (NCBI reference: XM_018267162.1)	K225	K269	4.43081	TRUE
Data\Lara_220114_P1921_MR_MW_Xlink_AugminComplex_BS3_SEC_fr1_R4.raw	Intra	X.laeivs HAUS augmin like complex subunit 1 (Haus1-EGFP-8xHIS) (NCBI reference: XM_018267162.1)	X.laeivs HAUS augmin like complex subunit 1 (Haus1-EGFP-8xHIS) (NCBI reference: XM_018267162.1)	K225	S281	4.43082	TRUE
Data\Lara_220114_P1921_MR_MW_Xlink_AugminComplex_BS3_SEC_fr1_R4.raw	Intra	X.laeivs HAUS augmin like complex subunit 1 (Haus1-EGFP-8xHIS) (NCBI reference: XM_018267162.1)	X.laeivs HAUS augmin like complex subunit 1 (Haus1-EGFP-8xHIS) (NCBI reference: XM_018267162.1)	S228	K260	4.00692	TRUE
Data\Lara_220114_P1921_MR_MW_Xlink_AugminComplex_BS3_SEC_fr1_R4.raw	Intra	X.laeivs HAUS augmin like complex subunit 1 (Haus1-EGFP-8xHIS) (NCBI reference: XM_018267162.1)	X.laeivs HAUS augmin like complex subunit 1 (Haus1-EGFP-8xHIS) (NCBI reference: XM_018267162.1)	S228	T262	4.00692	TRUE
Data\Lara_220114_P1921_MR_MW_Xlink_AugminComplex_BS3_SEC_fr1_R4.raw	Intra	X.laeivs HAUS augmin like complex subunit 1 (Haus1-EGFP-8xHIS) (NCBI reference: XM_018267162.1)	X.laeivs HAUS augmin like complex subunit 1 (Haus1-EGFP-8xHIS) (NCBI reference: XM_018267162.1)	S228	T267	4.00692	TRUE
Data\Lara_220114_P1921_MR_MW_Xlink_AugminComplex_BS3_SEC_fr1_R4.raw	Intra	X.laeivs HAUS augmin like complex subunit 1 (Haus1-EGFP-8xHIS) (NCBI reference: XM_018267162.1)	X.laeivs HAUS augmin like complex subunit 1 (Haus1-EGFP-8xHIS) (NCBI reference: XM_018267162.1)	S228	T268	4.35699	TRUE
Data\Lara_220114_P1921_MR_MW_Xlink_AugminComplex_BS3_SEC_fr1_R4.raw	Intra	X.laeivs HAUS augmin like complex subunit 1 (Haus1-EGFP-8xHIS) (NCBI reference: XM_018267162.1)	X.laeivs HAUS augmin like complex subunit 1 (Haus1-EGFP-8xHIS) (NCBI reference: XM_018267162.1)	S228	K269	4.43081	TRUE
Data\Lara_220114_P1921_MR_MW_Xlink_AugminComplex_BS3_SEC_fr1_R4.raw	Intra	X.laeivs HAUS augmin like complex subunit 1 (Haus1-EGFP-8xHIS) (NCBI reference: XM_018267162.1)	X.laeivs HAUS augmin like complex subunit 1 (Haus1-EGFP-8xHIS) (NCBI reference: XM_018267162.1)	S228	S281	4.43082	TRUE
Data\Lara_220114_P1921_MR_MW_Xlink_AugminComplex_BS3_SEC_fr1_R4.raw	Intra	X.laeivs HAUS augmin like complex subunit 1 (Haus1-EGFP-8xHIS) (NCBI reference: XM_018267162.1)	X.laeivs HAUS augmin like complex subunit 1 (Haus1-EGFP-8xHIS) (NCBI reference: XM_018267162.1)	K232	K260	4.00692	TRUE
Data\Lara_220114_P1921_MR_MW_Xlink_AugminComplex_BS3_SEC_fr1_R4.raw	Intra	X.laeivs HAUS augmin like complex subunit 1 (Haus1-EGFP-8xHIS) (NCBI reference: XM_018267162.1)	X.laeivs HAUS augmin like complex subunit 1 (Haus1-EGFP-8xHIS) (NCBI reference: XM_018267162.1)	K232	T262	4.00692	TRUE
Data\Lara_220114_P1921_MR_MW_Xlink_AugminComplex_BS3_SEC_fr1_R4.raw	Intra	X.laeivs HAUS augmin like complex subunit 1 (Haus1-EGFP-8xHIS) (NCBI reference: XM_018267162.1)	X.laeivs HAUS augmin like complex subunit 1 (Haus1-EGFP-8xHIS) (NCBI reference: XM_018267162.1)	K232	T267	3.69237	TRUE
Data\Lara_220114_P1921_MR_MW_Xlink_AugminComplex_BS3_SEC_fr1_R4.raw	Intra	X.laeivs HAUS augmin like complex subunit 1 (Haus1-EGFP-8xHIS) (NCBI reference: XM_018267162.1)	X.laeivs HAUS augmin like complex subunit 1 (Haus1-EGFP-8xHIS) (NCBI reference: XM_018267162.1)	K232	T268	4.22825	TRUE
Data\Lara_220114_P1921_MR_MW_Xlink_AugminComplex_BS3_SEC_fr1_R4.raw	Intra	X.laeivs HAUS augmin like complex subunit 1 (Haus1-EGFP-8xHIS) (NCBI reference: XM_018267162.1)	X.laeivs HAUS augmin like complex subunit 1 (Haus1-EGFP-8xHIS) (NCBI reference: XM_018267162.1)	K232	K269	4.43065	TRUE
Data\Lara_220114_P1921_MR_MW_Xlink_AugminComplex_BS3_SEC_fr1_R4.raw	Intra	X.laeivs HAUS augmin like complex subunit 1 (Haus1-EGFP-8xHIS) (NCBI reference: XM_018267162.1)	X.laeivs HAUS augmin like complex subunit 1 (Haus1-EGFP-8xHIS) (NCBI reference: XM_018267162.1)	K232	S281	4.43082	TRUE
Data\Lara_220114_P1921_MR_MW_Xlink_AugminComplex_BS3_SEC_fr1_R4.raw	Intra	X.laeivs HAUS augmin like complex subunit 1 (Haus1-EGFP-8xHIS) (NCBI reference: XM_018267162.1)	X.laeivs HAUS augmin like complex subunit 1 (Haus1-EGFP-8xHIS) (NCBI reference: XM_018267162.1)	K13	K58	16.2867	TRUE
Data\Lara_220114_P1921_MR_MW_Xlink_AugminComplex_BS3_SEC_fr1_R4.raw	Intra	X.laeivs HAUS augmin like complex subunit 1 (Haus1-EGFP-8xHIS) (NCBI reference: XM_018267162.1)	X.laeivs HAUS augmin like complex subunit 1 (Haus1-EGFP-8xHIS) (NCBI reference: XM_018267162.1)	K13	S59	15.38	TRUE
Data\Lara_220114_P1921_MR_MW_Xlink_AugminComplex_BS3_SEC_fr1_R4.raw	Intra	X.laeivs HAUS augmin like complex subunit 1 (Haus1-EGFP-8xHIS) (NCBI reference: XM_018267162.1)	X.laeivs HAUS augmin like complex subunit 1 (Haus1-EGFP-8xHIS) (NCBI reference: XM_018267162.1)	K13	K63	15.38	TRUE
Data\Lara_220114_P1921_MR_MW_Xlink_AugminComplex_BS3_SEC_fr1_R4.raw	Intra	X.laeivs HAUS augmin like complex subunit 1 (Haus1-EGFP-8xHIS) (NCBI reference: XM_018267162.1)	X.laeivs HAUS augmin like complex subunit 1 (Haus1-EGFP-8xHIS) (NCBI reference: XM_018267162.1)	K13	K67	17.2076	TRUE
Data\Lara_220114_P1921_MR_MW_Xlink_AugminComplex_BS3_SEC_fr1_R4.raw	Intra	X.laeivs HAUS augmin like complex subunit 1 (Haus1-EGFP-8xHIS) (NCBI reference: XM_018267162.1)	X.laeivs HAUS augmin like complex subunit 1 (Haus1-EGFP-8xHIS) (NCBI reference: XM_018267162.1)	K13	Y68	17.2076	TRUE
Data\Lara_220114_P1921_MR_MW_Xlink_AugminComplex_BS3_SEC_fr1_R4.raw	Intra	X.laeivs HAUS augmin like complex subunit 1 (Haus1-EGFP-8xHIS) (NCBI reference: XM_018267162.1)	X.laeivs HAUS augmin like complex subunit 1 (Haus1-EGFP-8xHIS) (NCBI reference: XM_018267162.1)	K13	T74	4.3156	TRUE
Data\Lara_220114_P1921_MR_MW_Xlink_AugminComplex_BS3_SEC_fr1_R4.raw	Intra	X.laeivs HAUS augmin like complex subunit 1 (Haus1-EGFP-8xHIS) (NCBI reference: XM_018267162.1)	X.laeivs HAUS augmin like complex subunit 1 (Haus1-EGFP-8xHIS) (NCBI reference: XM_018267162.1)	K13	S80	4.2485	TRUE
Data\Lara_220114_P1921_MR_MW_Xlink_AugminComplex_BS3_SEC_fr1_R4.raw	Intra	X.laeivs HAUS augmin like complex subunit 1 (Haus1-EGFP-8xHIS) (NCBI reference: XM_018267162.1)	X.laeivs HAUS augmin like complex subunit 1 (Haus1-EGFP-8xHIS) (NCBI reference: XM_018267162.1)	K13	Y81	4.2485	TRUE
Data\Lara_220114_P1921_MR_MW_Xlink_AugminComplex_BS3_SEC_fr1_R4.raw	Intra	X.laeivs HAUS augmin like complex subunit 1 (Haus1-EGFP-8xHIS) (NCBI reference: XM_018267162.1)	X.laeivs HAUS augmin like complex subunit 1 (Haus1-EGFP-8xHIS) (NCBI reference: XM_018267162.1)	K13	T82	4.2485	TRUE
Data\Lara_220114_P1921_MR_MW_Xlink_AugminComplex_BS3_SEC_fr1_R4.raw	Intra	X.laeivs HAUS augmin like complex subunit 1 (Haus1-EGFP-8xHIS) (NCBI reference: XM_018267162.1)	X.laeivs HAUS augmin like complex subunit 1 (Haus1-EGFP-8xHIS) (NCBI reference: XM_018267162.1)	K13	S85	4.2485	TRUE
Data\Lara_220114_P1921_MR_MW_Xlink_AugminComplex_BS3_SEC_fr1_R4.raw	Intra	X.laeivs HAUS augmin like complex subunit 1 (Haus1-EGFP-8xHIS) (NCBI reference: XM_018267162.1)	X.laeivs HAUS augmin like complex subunit 1 (Haus1-EGFP-8xHIS) (NCBI reference: XM_018267162.1)	K14	K58	17.2076	TRUE
Data\Lara_220114_P1921_MR_MW_Xlink_AugminComplex_BS3_SEC_fr1_R4.raw	Intra	X.laeivs HAUS augmin like complex subunit 1 (Haus1-EGFP-8xHIS) (NCBI reference: XM_018267162.1)	X.laeivs HAUS augmin like complex subunit 1 (Haus1-EGFP-8xHIS) (NCBI reference: XM_018267162.1)	K14	S59	16.2867	TRUE
Data\Lara_220114_P1921_MR_MW_Xlink_AugminComplex_BS3_SEC_fr1_R4.raw	Intra	X.laeivs HAUS augmin like complex subunit 1 (Haus1-EGFP-8xHIS) (NCBI reference: XM_018267162.1)	X.laeivs HAUS augmin like complex subunit 1 (Haus1-EGFP-8xHIS) (NCBI reference: XM_018267162.1)	K14	K63	16.2867	TRUE
Data\Lara_220114_P1921_MR_MW_Xlink_AugminComplex_BS3_SEC_fr1_R4.raw	Intra	X.laeivs HAUS augmin like complex subunit 1 (Haus1-EGFP-8xHIS) (NCBI reference: XM_018267162.1)	X.laeivs HAUS augmin like complex subunit 1 (Haus1-EGFP-8xHIS) (NCBI reference: XM_018267162.1)	K14	K67	18.1425	TRUE
Data\Lara_220114_P1921_MR_MW_Xlink_AugminComplex_BS3_SEC_fr1_R4.raw	Intra	X.laeivs HAUS augmin like complex subunit 1 (Haus1-EGFP-8xHIS) (NCBI reference: XM_018267162.1)	X.laeivs HAUS augmin like complex subunit 1 (Haus1-EGFP-8xHIS) (NCBI reference: XM_018267162.1)	K14	Y68	18.1425	TRUE
Data\Lara_220114_P1921_MR_MW_Xlink_AugminComplex_BS3_SEC_fr1_R4.raw	Intra	X.laeivs HAUS augmin like complex subunit 1 (Haus1-EGFP-8xHIS) (NCBI reference: XM_018267162.1)	X.laeivs HAUS augmin like complex subunit 1 (Haus1-EGFP-8xHIS) (NCBI reference: XM_018267162.1)	K14	T74	5.03247	TRUE
Data\Lara_220114_P1921_MR_MW_Xlink_AugminComplex_BS3_SEC_fr1_R4.raw	Intra	X.laeivs HAUS augmin like complex subunit 1 (Haus1-EGFP-8xHIS) (NCBI reference: XM_018267162.1)	X.laeivs HAUS augmin like complex subunit 1 (Haus1-EGFP-8xHIS) (NCBI reference: XM_018267162.1)	K14	S80	4.2485	TRUE
Data\Lara_220114_P1921_MR_MW_Xlink_AugminComplex_BS3_SEC_fr1_R4.raw	Intra	X.laeivs HAUS augmin like complex subunit 1 (Haus1-EGFP-8xHIS) (NCBI reference: XM_018267162.1)	X.laeivs HAUS augmin like complex subunit 1 (Haus1-EGFP-8xHIS) (NCBI reference: XM_018267162.1)	K14	Y81	4.2485	TRUE
Data\Lara_220114_P1921_MR_MW_Xlink_AugminComplex_BS3_SEC_fr1_R4.raw	Intra	X.laeivs HAUS augmin like complex subunit 1 (Haus1-EGFP-8xHIS) (NCBI reference: XM_018267162.1)	X.laeivs HAUS augmin like complex subunit 1 (Haus1-EGFP-8xHIS) (NCBI reference: XM_018267162.1)	K14	T82	4.2485	TRUE
Data\Lara_220114_P1921_MR_MW_Xlink_AugminComplex_BS3_SEC_fr1_R4.raw	Intra	X.laeivs HAUS augmin like complex subunit 1 (Haus1-EGFP-8xHIS) (NCBI reference: XM_018267162.1)	X.laeivs HAUS augmin like complex subunit 1 (Haus1-EGFP-8xHIS) (NCBI reference: XM_018267162.1)	K14	S85	4.2485	TRUE
Data\Lara_220114_P1921_MR_MW_Xlink_AugminComplex_BS3_SEC_fr1_R4.raw	Intra	X.laeivs HAUS augmin like complex subunit 1 (Haus1-EGFP-8xHIS) (NCBI reference: XM_018267162.1)	X.laeivs HAUS augmin like complex subunit 1 (Haus1-EGFP-8xHIS) (NCBI reference: XM_018267162.1)	K19	K58	24.035	TRUE
Data\Lara_220114_P1921_MR_MW_Xlink_AugminComplex_BS3_SEC_fr1_R4.raw	Intra	X.laeivs HAUS augmin like complex subunit 1 (Haus1-EGFP-8xHIS) (NCBI reference: XM_018267162.1)	X.laeivs HAUS augmin like complex subunit 1 (Haus1-EGFP-8xHIS) (NCBI reference: XM_018267162.1)	K19	S59	23.0201	TRUE
Data\Lara_220114_P1921_MR_MW_Xlink_AugminComplex_BS3_SEC_fr1_R4.raw	Intra	X.laeivs HAUS augmin like complex subunit 1 (Haus1-EGFP-8xHIS) (NCBI reference: XM_018267162.1)	X.laeivs HAUS augmin like complex subunit 1 (Haus1-EGFP-8xHIS) (NCBI reference: XM_018267162.1)	K19	K63	23.0201	TRUE
Data\Lara_220114_P1921_MR_MW_Xlink_AugminComplex_BS3_SEC_fr1_R4.raw	Intra	X.laeivs HAUS augmin like complex subunit 1 (Haus1-EGFP-8xHIS) (NCBI reference: XM_018267162.1)	X.laeivs HAUS augmin like complex subunit 1 (Haus1-EGFP-8xHIS) (NCBI reference: XM_018267162.1)	K19	K67	25.0627	TRUE
Data\Lara_220114_P1921_MR_MW_Xlink_AugminComplex_BS3_SEC_fr1_R4.raw	Intra	X.laeivs HAUS augmin like complex subunit 1 (Haus1-EGFP-8xHIS) (NCBI reference: XM_018267162.1)	X.laeivs HAUS augmin like complex subunit 1 (Haus1-EGFP-8xHIS) (NCBI reference: XM_018267162.1)	K19	Y68	25.0627	TRUE
Data\Lara_220114_P1921_MR_MW_Xlink_AugminComplex_BS3_SEC_fr1_R4.raw	Intra	X.laeivs HAUS augmin like complex subunit 1 (Haus1-EGFP-8xHIS) (NCBI reference: XM_018267162.1)	X.laeivs HAUS augmin like complex subunit 1 (Haus1-EGFP-8xHIS) (NCBI reference: XM_018267162.1)	K19	T74	11.3479	TRUE
Data\Lara_220114_P1921_MR_MW_Xlink_AugminComplex_BS3_SEC_fr1_R4.raw	Intra	X.laeivs HAUS augmin like complex subunit 1 (Haus1-EGFP-8xHIS) (NCBI reference: XM_018267162.1)	X.laeivs HAUS augmin like complex subunit 1 (Haus1-EGFP-8xHIS) (NCBI reference: XM_018267162.1)	K19	S80	4.21145	TRUE
Data\Lara_220114_P1921_MR_MW_Xlink_AugminComplex_BS3_SEC_fr1_R4.raw	Intra	X.laeivs HAUS augmin like complex subunit 1 (Haus1-EGFP-8xHIS) (NCBI reference: XM_018267162.1)	X.laeivs HAUS augmin like complex subunit 1 (Haus1-EGFP-8xHIS) (NCBI reference: XM_018267162.1)	K19	Y81	4.2485	TRUE
Data\Lara_220114_P1921_MR_MW_Xlink_AugminComplex_BS3_SEC_fr1_R4.raw	Intra	X.laeivs HAUS augmin like complex subunit 1 (Haus1-EGFP-8xHIS) (NCBI reference: XM_018267162.1)	X.laeivs HAUS augmin like complex subunit 1 (Haus1-EGFP-8xHIS) (NCBI reference: XM_018267162.1)	K19	T82	4.2485	TRUE
Data\Lara_220114_P1921_MR_MW_Xlink_AugminComplex_BS3_SEC_fr1_R4.raw	Intra	X.laeivs HAUS augmin like complex subunit 1 (Haus1-EGFP-8xHIS) (NCBI reference: XM_018267162.1)	X.laeivs HAUS augmin like complex subunit 1 (Haus1-EGFP-8xHIS) (NCBI reference: XM_018267162.1)	K19	S85	4.2485	TRUE
Data\Lara_220114_P1921_MR_MW_Xlink_AugminComplex_BS3_SEC_fr1_R4.raw	Intra	X.laeivs HAUS augmin like complex subunit 1 (Haus1-EGFP-8xHIS) (NCBI reference: XM_018267162.1)	X.laeivs HAUS augmin like complex subunit 1 (Haus1-EGFP-8xHIS) (NCBI reference: XM_018267162.1)	Y24	K58	29.2976	TRUE
Data\Lara_220114_P1921_MR_MW_Xlink_AugminComplex_BS3_SEC_fr1_R4.raw	Intra	X.laeivs HAUS augmin like complex subunit 1 (Haus1-EGFP-8xHIS) (NCBI reference: XM_018267162.1)	X.laeivs HAUS augmin like complex subunit 1 (Haus1-EGFP-8xHIS) (NCBI reference: XM_018267162.1)	Y24	S59	28.2206	TRUE
Data\Lara_220114_P1921_MR_MW_Xlink_AugminComplex_BS3_SEC_fr1_R4.raw	Intra	X.laeivs HAUS augmin like complex subunit 1 (Haus1-EGFP-8xHIS) (NCBI reference: XM_018267162.1)	X.laeivs HAUS augmin like complex subunit 1 (Haus1-EGFP-8xHIS) (NCBI reference: XM_018267162.1)	Y24	K63	28.2206	TRUE
Data\Lara_220114_P1921_MR_MW_Xlink_AugminComplex_BS3_SEC_fr1_R4.raw	Intra	X.laeivs HAUS augmin like complex subunit 1 (Haus1-EGFP-8xHIS) (NCBI reference: XM_018267162.1)	X.laeivs HAUS augmin like complex subunit 1 (Haus1-EGFP-8xHIS) (NCBI reference: XM_018267162.1)	Y24	K67	30.3866	TRUE
Data\Lara_220114_P1921_MR_MW_Xlink_AugminComplex_BS3_SEC_fr1_R4.raw	Intra	X.laeivs HAUS augmin like complex subunit 1 (Haus1-EGFP-8xHIS) (NCBI reference: XM_018267162.1)	X.laeivs HAUS augmin like complex subunit 1 (Haus1-EGFP-8xHIS) (NCBI reference: XM_018267162.1)	Y24	Y68	30.3866	TRUE
Data\Lara_220114_P1921_MR_MW_Xlink_AugminComplex_BS3_SEC_fr1_R4.raw	Intra	X.laeivs HAUS augmin like complex subunit 1 (Haus1-EGFP-8xHIS) (NCBI reference: XM_018267162.1)	X.laeivs HAUS augmin like complex subunit 1 (Haus1-EGFP-8xHIS) (NCBI reference: XM_018267162.1)	Y24	T74	13.61	TRUE
Data\Lara_220114_P1921_MR_MW_Xlink_AugminComplex_BS3_SEC_fr1_R4.raw	Intra	X.laeivs HAUS augmin like complex subunit 1 (Haus1-EGFP-8xHIS) (NCBI reference: XM_018267162.1)	X.laeivs HAUS augmin like complex subunit 1 (Haus1-EGFP-8xHIS) (NCBI reference: XM_018267162.1)	Y24	S80	4.00476	TRUE
Data\Lara_220114_P1921_MR_MW_Xlink_AugminComplex_BS3_SEC_fr1_R4.raw	Intra	X.laeivs HAUS augmin like complex subunit 1 (Haus1-EGFP-8xHIS) (NCBI reference: XM_018267162.1)	X.laeivs HAUS augmin like complex subunit 1 (Haus1-EGFP-8xHIS) (NCBI reference: XM_018267162.1)	Y24	Y81	4.2485	TRUE
Data\Lara_220114_P1921_MR_MW_Xlink_AugminComplex_BS3_SEC_fr1_R4.raw	Intra	X.laeivs HAUS augmin like complex subunit 1 (Haus1-EGFP-8xHIS) (NCBI reference: XM_018267162.1)	X.laeivs HAUS augmin like complex subunit 1 (Haus1-EGFP-8xHIS) (NCBI reference: XM_018267162.1)	Y24	T82	4.2485	TRUE
Data\Lara_220114_P1921_MR_MW_Xlink_AugminComplex_BS3_SEC_fr1_R4.raw	Intra	X.laeivs HAUS augmin like complex subunit 1 (Haus1-EGFP-8xHIS) (NCBI reference: XM_018267162.1)	X.laeivs HAUS augmin like complex subunit 1 (Haus1-EGFP-8xHIS) (NCBI reference: XM_018267162.1)	Y24	S85	4.2485	TRUE
Data\Lara_220114_P1921_MR_MW_Xlink_AugminComplex_BS3_SEC_fr1_R4.raw	Intra	X.laeivs HAUS augmin like complex subunit 1 (Haus1-EGFP-8xHIS) (NCBI reference: XM_018267162.1)	X.laeivs HAUS augmin like complex subunit 1 (Haus1-EGFP-8xHIS) (NCBI reference: XM_018267162.1)	T28	K58	32.6001	TRUE
Data\Lara_220114_P1921_MR_MW_Xlink_AugminComplex_BS3_SEC_fr1_R4.raw	Intra	X.laeivs HAUS augmin like complex subunit 1 (Haus1-EGFP-8xHIS) (NCBI reference: XM_018267162.1)	X.laeivs HAUS augmin like complex subunit 1 (Haus1-EGFP-8xHIS) (NCBI reference: XM_018267162.1)	T28	S59	31.4875	TRUE
Data\Lara_220114_P1921_MR_MW_Xlink_AugminComplex_BS3_SEC_fr1_R4.raw	Intra	X.laeivs HAUS augmin like complex subunit 1 (Haus1-EGFP-8xHIS) (NCBI reference: XM_018267162.1)	X.laeivs HAUS augmin like complex subunit 1 (Haus1-EGFP-8xHIS) (NCBI reference: XM_018267162.1)	T28	K63	30.3866	TRUE
Data\Lara_220114_P1921_MR_MW_Xlink_AugminComplex_BS3_SEC_fr1_R4.raw	Intra	X.laeivs HAUS augmin like complex subunit 1 (Haus1-EGFP-8xHIS) (NCBI reference: XM_018267162.1)	X.laeivs HAUS augmin like complex subunit 1 (Haus1-EGFP-8xHIS) (NCBI reference: XM_018267162.1)	T28	K67	29.2976	TRUE
Data\Lara_220114_P1921_MR_MW_Xlink_AugminComplex_BS3_SEC_fr1_R4.raw	Intra	X.laeivs HAUS augmin like complex subunit 1 (Haus1-EGFP-8xHIS) (NCBI reference: XM_018267162.1)	X.laeivs HAUS augmin like complex subunit 1 (Haus1-EGFP-8xHIS) (NCBI reference: XM_018267162.1)	T28	Y68	29.2976	TRUE
Data\Lara_220114_P1921_MR_MW_Xlink_AugminComplex_BS3_SEC_fr1_R4.raw	Intra	X.laeivs HAUS augmin like complex subunit 1 (Haus1-EGFP-8xHIS) (NCBI reference: XM_018267162.1)	X.laeivs HAUS augmin like complex subunit 1 (Haus1-EGFP-8xHIS) (NCBI reference: XM_018267162.1)	T28	T74	12.747	TRUE
Data\Lara_220114_P1921_MR_MW_Xlink_AugminComplex_BS3_SEC_fr1_R4.raw	Intra	X.laeivs HAUS augmin like complex subunit 1 (Haus1-EGFP-8xHIS) (NCBI reference: XM_018267162.1)	X.laeivs HAUS augmin like complex subunit 1 (Haus1-EGFP-8xHIS) (NCBI reference: XM_018267162.1)	T28	S80	4.14	TRUE
Data\Lara_220114_P1921_MR_MW_Xlink_AugminComplex_BS3_SEC_fr1_R4.raw	Intra	X.laeivs HAUS augmin like complex subunit 1 (Haus1-EGFP-8xHIS) (NCBI reference: XM_018267162.1)	X.laeivs HAUS augmin like complex subunit 1 (Haus1-EGFP-8xHIS) (NCBI reference: XM_018267162.1)	T28	Y81	4.2485	TRUE
Data\Lara_220114_P1921_MR_MW_Xlink_AugminComplex_BS3_SEC_fr1_R4.raw	Intra	X.laeivs HAUS augmin like complex subunit 1 (Haus1-EGFP-8xHIS) (NCBI reference: XM_018267162.1)	X.laeivs HAUS augmin like complex subunit 1 (Haus1-EGFP-8xHIS) (NCBI reference: XM_018267162.1)	T28	T82	4.2485	TRUE
Data\Lara_220114_P1921_MR_MW_Xlink_AugminComplex_BS3_SEC_fr1_R4.raw	Intra	X.laeivs HAUS augmin like complex subunit 1 (Haus1-EGFP-8xHIS) (NCBI reference: XM_018267162.1)	X.laeivs HAUS augmin like complex subunit 1 (Haus1-EGFP-8xHIS) (NCBI reference: XM_018267162.1)	T28	S85	4.2485	TRUE
Data\Lara_220114_P1921_MR_MW_Xlink_AugminComplex_BS3_SEC_fr1_R4.raw	Intra	X.laeivs HAUS augmin like complex subunit 1 (Haus1-EGFP-8xHIS) (NCBI reference: XM_018267162.1)	X.laeivs HAUS augmin like complex subunit 1 (Haus1-EGFP-8xHIS) (NCBI reference: XM_018267162.1)	T30	K58	33.7242	TRUE
Data\Lara_220114_P1921_MR_MW_Xlink_AugminComplex_BS3_SEC_fr1_R4.raw	Intra	X.laeivs HAUS augmin like complex subunit 1 (Haus1-EGFP-8xHIS) (NCBI reference: XM_018267162.1)	X.laeivs HAUS augmin like complex subunit 1 (Haus1-EGFP-8xHIS) (NCBI reference: XM_018267162.1)	T30	S59	32.6001	TRUE
Data\Lara_220114_P1921_MR_MW_Xlink_AugminComplex_BS3_SEC_fr1_R4.raw	Intra	X.laeivs HAUS augmin like complex subunit 1 (Haus1-EGFP-8xHIS) (NCBI reference: XM_018267162.1)	X.laeivs HAUS augmin like complex subunit 1 (Haus1-EGFP-8xHIS) (NCBI reference: XM_018267162.1)	T30	K63	31.4875	TRUE
Data\Lara_220114_P1921_MR_MW_Xlink_AugminComplex_BS3_SEC_fr1_R4.raw	Intra	X.laeivs HAUS augmin like complex subunit 1 (Haus1-EGFP-8xHIS) (NCBI reference: XM_018267162.1)	X.laeivs HAUS augmin like complex subunit 1 (Haus1-EGFP-8xHIS) (NCBI reference: XM_018267162.1)	T30	K67	29.2976	TRUE
Data\Lara_220114_P1921_MR_MW_Xlink_AugminComplex_BS3_SEC_fr1_R4.raw	Intra	X.laeivs HAUS augmin like complex subunit 1 (Haus1-EGFP-8xHIS) (NCBI reference: XM_018267162.1)	X.laeivs HAUS augmin like complex subunit 1 (Haus1-EGFP-8xHIS) (NCBI reference: XM_018267162.1)	T30	Y68	29.2976	TRUE
Data\Lara_220114_P1921_MR_MW_Xlink_AugminComplex_BS3_SEC_fr1_R4.raw	Intra	X.laeivs HAUS augmin like complex subunit 1 (Haus1-EGFP-8xHIS) (NCBI reference: XM_018267162.1)	X.laeivs HAUS augmin like complex subunit 1 (Haus1-EGFP-8xHIS) (NCBI reference: XM_018267162.1)	T30	T74	12.747	TRUE
Data\Lara_220114_P1921_MR_MW_Xlink_AugminComplex_BS3_SEC_fr1_R4.raw	Intra	X.laeivs HAUS augmin like complex subunit 1 (Haus1-EGFP-8xHIS) (NCBI reference: XM_018267162.1)	X.laeivs HAUS augmin like complex subunit 1 (Haus1-EGFP-8xHIS) (NCBI reference: XM_018267162.1)	T30	S80	4.14	TRUE
Data\Lara_220114_P1921_MR_MW_Xlink_AugminComplex_BS3_SEC_fr1_R4.raw	Intra	X.laeivs HAUS augmin like complex subunit 1 (Haus1-EGFP-8xHIS) (NCBI reference: XM_018267162.1)	X.laeivs HAUS augmin like complex subunit 1 (Haus1-EGFP-8xHIS) (NCBI reference: XM_018267162.1)	T30	Y81	4.2485	TRUE
Data\Lara_220114_P1921_MR_MW_Xlink_AugminComplex_BS3_SEC_fr1_R4.raw	Intra	X.laeivs HAUS augmin like complex subunit 1 (Haus1-EGFP-8xHIS) (NCBI reference: XM_018267162.1)	X.laeivs HAUS augmin like complex subunit 1 (Haus1-EGFP-8xHIS) (NCBI reference: XM_018267162.1)	T30	T82	4.2485	TRUE
Data\Lara_220114_P1921_MR_MW_Xlink_AugminComplex_BS3_SEC_fr1_R4.raw	Intra	X.laeivs HAUS augmin like complex subunit 1 (Haus1-EGFP-8xHIS) (NCBI reference: XM_018267162.1)	X.laeivs HAUS augmin like complex subunit 1 (Haus1-EGFP-8xHIS) (NCBI reference: XM_018267162.1)	T30	S85	4.2485	TRUE
Data\Lara_220114_P1921_MR_MW_Xlink_AugminComplex_BS3_SEC_fr1_R4.raw	Intra	X.laeivs HAUS augmin like complex subunit 1 (Haus1-EGFP-8xHIS) (NCBI reference: XM_018267162.1)	X.laeivs HAUS augmin like complex subunit 1 (Haus1-EGFP-8xHIS) (NCBI reference: XM_018267162.1)	Y35	K58	38.3337	TRUE
Data\Lara_220114_P1921_MR_MW_Xlink_AugminComplex_BS3_SEC_fr1_R4.raw	Intra	X.laeivs HAUS augmin like complex subunit 1 (Haus1-EGFP-8xHIS) (NCBI reference: XM_018267162.1)	X.laeivs HAUS augmin like complex subunit 1 (Haus1-EGFP-8xHIS) (NCBI reference: XM_018267162.1)	Y35	S59	37.1646	TRUE
Data\Lara_220114_P1921_MR_MW_Xlink_AugminComplex_BS3_SEC_fr1_R4.raw	Intra	X.laeivs HAUS augmin like complex subunit 1 (Haus1-EGFP-8xHIS) (NCBI reference: XM_018267162.1)	X.laeivs HAUS augmin like complex subunit 1 (Haus1-EGFP-8xHIS) (NCBI reference: XM_018267162.1)	Y35	K63	36.0066	TRUE
Data\Lara_220114_P1921_MR_MW_Xlink_AugminComplex_BS3_SEC_fr1_R4.raw	Intra	X.laeivs HAUS augmin like complex subunit 1 (Haus1-EGFP-8xHIS) (NCBI reference: XM_018267162.1)	X.laeivs HAUS augmin like complex subunit 1 (Haus1-EGFP-8xHIS) (NCBI reference: XM_018267162.1)	Y35	K67	33.7242	TRUE
Data\Lara_220114_P1921_MR_MW_Xlink_AugminComplex_BS3_SEC_fr1_R4.raw	Intra	X.laeivs HAUS augmin like complex subunit 1 (Haus1-EGFP-8xHIS) (NCBI reference: XM_018267162.1)	X.laeivs HAUS augmin like complex subunit 1 (Haus1-EGFP-8xHIS) (NCBI reference: XM_018267162.1)	Y35	Y68	33.7242	TRUE
Data\Lara_220114_P1921_MR_MW_Xlink_AugminComplex_BS3_SEC_fr1_R4.raw	Intra	X.laeivs HAUS augmin like complex subunit 1 (Haus1-EGFP-8xHIS) (NCBI reference: XM_018267162.1)	X.laeivs HAUS augmin like complex subunit 1 (Haus1-EGFP-8xHIS) (NCBI reference: XM_018267162.1)	Y35	T74	13.61	TRUE
Data\Lara_220114_P1921_MR_MW_Xlink_AugminComplex_BS3_SEC_fr1_R4.raw	Intra	X.laeivs HAUS augmin like complex subunit 1 (Haus1-EGFP-8xHIS) (NCBI reference: XM_018267162.1)	X.laeivs HAUS augmin like complex subunit 1 (Haus1-EGFP-8xHIS) (NCBI reference: XM_018267162.1)	Y35	S80	3.79567	TRUE
Data\Lara_220114_P1921_MR_MW_Xlink_AugminComplex_BS3_SEC_fr1_R4.raw	Intra	X.laeivs HAUS augmin like complex subunit 1 (Haus1-EGFP-8xHIS) (NCBI reference: XM_018267162.1)	X.laeivs HAUS augmin like complex subunit 1 (Haus1-EGFP-8xHIS) (NCBI reference: XM_018267162.1)	Y35	Y81	4.2485	TRUE
Data\Lara_220114_P1921_MR_MW_Xlink_AugminComplex_BS3_SEC_fr1_R4.raw	Intra	X.laeivs HAUS augmin like complex subunit 1 (Haus1-EGFP-8xHIS) (NCBI reference: XM_018267162.1)	X.laeivs HAUS augmin like complex subunit 1 (Haus1-EGFP-8xHIS) (NCBI reference: XM_018267162.1)	Y35	T82	4.2485	TRUE
Data\Lara_220114_P1921_MR_MW_Xlink_AugminComplex_BS3_SEC_fr1_R4.raw	Intra	X.laeivs HAUS augmin like complex subunit 1 (Haus1-EGFP-8xHIS) (NCBI reference: XM_018267162.1)	X.laeivs HAUS augmin like complex subunit 1 (Haus1-EGFP-8xHIS) (NCBI reference: XM_018267162.1)	Y35	S85	4.2485	TRUE
Data\Lara_220114_P1921_MR_MW_Xlink_AugminComplex_BS3_SEC_fr1_R4.raw	Intra	X.laeivs HAUS augmin like complex subunit 3 (2xFLAG-HAUS3) (NCBI reference: XM_018267162.1)	X.laeivs HAUS augmin like complex subunit 3 (2xFLAG-HAUS3) (NCBI reference: XM_018267162.1)	Y296	K309	23.1227	TRUE
Data\Lara_220114_P1921_MR_MW_Xlink_AugminComplex_BS3_SEC_fr1_R4.raw	Intra	X.laeivs HAUS augmin like complex subunit 3 (2xFLAG-HAUS3) (NCBI reference: XM_018267162.1)	X.laeivs HAUS augmin like complex subunit 3 (2xFLAG-HAUS3) (NCBI reference: XM_018267162.1)	Y296	S310	17.42	TRUE
Data\Lara_220114_P1921_MR_MW_Xlink_AugminComplex_BS3_SEC_fr1_R4.raw	Intra	X.laeivs HAUS augmin like complex subunit 3 (2xFLAG-HAUS3) (NCBI reference: XM_018267162.1)	X.laeivs HAUS augmin like complex subunit 3 (2xFLAG-HAUS3) (NCBI reference: XM_018267162.1)	Y296	S312	14.6283	TRUE
Data\Lara_220114_P1921_MR_MW_Xlink_AugminComplex_BS3_SEC_fr1_R4.raw	Intra	X.laeivs HAUS augmin like complex subunit 3 (2xFLAG-HAUS3) (NCBI reference: XM_018267162.1)	X.laeivs HAUS augmin like complex subunit 3 (2xFLAG-HAUS3) (NCBI reference: XM_018267162.1)	K300	K309	35.3813	TRUE
Data\Lara_220114_P1921_MR_MW_Xlink_AugminComplex_BS3_SEC_fr1_R4.raw	Intra	X.laeivs HAUS augmin like complex subunit 3 (2xFLAG-HAUS3) (NCBI reference: XM_018267162.1)	X.laeivs HAUS augmin like complex subunit 3 (2xFLAG-HAUS3) (NCBI reference: XM_018267162.1)	K300	S310	29.1227	TRUE
Data\Lara_220114_P1921_MR_MW_Xlink_AugminComplex_BS3_SEC_fr1_R4.raw	Intra	X.laeivs HAUS augmin like complex subunit 3 (2xFLAG-HAUS3) (NCBI reference: XM_018267162.1)	X.laeivs HAUS augmin like complex subunit 3 (2xFLAG-HAUS3) (NCBI reference: XM_018267162.1)	K300	S312	23.1227	TRUE
Data\Lara_220114_P1921_MR_MW_Xlink_AugminComplex_BS3_SEC_fr1_R4.raw	Inter	X.laeivs HAUS augmin like complex subunit 3 (2xFLAG-HAUS3) (NCBI reference: XM_018267162.1)	X.laeivs HAUS augmin like complex subunit 3 (2xFLAG-HAUS3) (NCBI reference: XM_018267162.1)	T343	T343	79.1366	TRUE
Data\Lara_220114_P1921_MR_MW_Xlink_AugminComplex_BS3_SEC_fr1_R4.raw	Inter	X.laeivs HAUS augmin like complex subunit 3 (2xFLAG-HAUS3) (NCBI reference: XM_018267162.1)	X.laeivs HAUS augmin like complex subunit 3 (2xFLAG-HAUS3) (NCBI reference: XM_018267162.1)	S344	S344	83.2051	TRUE
Data\Lara_220114_P1921_MR_MW_Xlink_AugminComplex_BS3_SEC_fr1_R4.raw	Inter	X.laeivs HAUS augmin like complex subunit 3 (2xFLAG-HAUS3) (NCBI reference: XM_018267162.1)	X.laeivs HAUS augmin like complex subunit 3 (2xFLAG-HAUS3) (NCBI reference: XM_018267162.1)	K346	K346	95.9196	TRUE
Data\Lara_220114_P1921_MR_MW_Xlink_AugminComplex_BS3_SEC_fr1_R4.raw	Inter	X.laeivs HAUS augmin like complex subunit 3 (2xFLAG-HAUS3) (NCBI reference: XM_018267162.1)	X.laeivs HAUS augmin like complex subunit 3 (2xFLAG-HAUS3) (NCBI reference: XM_018267162.1)	T349	T349	70.5208	TRUE
Data\Lara_220114_P1921_MR_MW_Xlink_AugminComplex_BS3_SEC_fr1_R4.raw	Inter	X.laeivs HAUS augmin like complex subunit 3 (2xFLAG-HAUS3) (NCBI reference: XM_018267162.1)	X.laeivs HAUS augmin like complex subunit 3 (2xFLAG-HAUS3) (NCBI reference: XM_018267162.1)	T356	T356	44.9221	TRUE
Data\Lara_220114_P1921_MR_MW_Xlink_AugminComplex_BS3_SEC_fr1_R4.raw	Inter	X.laeivs HAUS augmin like complex subunit 3 (2xFLAG-HAUS3) (NCBI reference: XM_018267162.1)	X.laeivs HAUS augmin like complex subunit 3 (2xFLAG-HAUS3) (NCBI reference: XM_018267162.1)	S358	S358	52.7928	TRUE
Data\Lara_220114_P1921_MR_MW_Xlink_AugminComplex_BS3_SEC_fr1_R4.raw	Inter	X.laeivs HAUS augmin like complex subunit 3 (2xFLAG-HAUS3) (NCBI reference: XM_018267162.1)	X.laeivs HAUS augmin like complex subunit 3 (2xFLAG-HAUS3) (NCBI reference: XM_018267162.1)	S360	S360	52.7934	TRUE
Data\Lara_220114_P1921_MR_MW_Xlink_AugminComplex_BS3_SEC_fr1_R4.raw	Inter	X.laeivs HAUS augmin like complex subunit 3 (2xFLAG-HAUS3) (NCBI reference: XM_018267162.1)	X.laeivs HAUS augmin like complex subunit 1 (Haus1-EGFP-8xHIS) (NCBI reference: XM_018267162.1)	S310	S201	13.6455	TRUE
Data\Lara_220114_P1921_MR_MW_Xlink_AugminComplex_BS3_SEC_fr1_R4.raw	Inter	X.laeivs HAUS augmin like complex subunit 3 (2xFLAG-HAUS3) (NCBI reference: XM_018267162.1)	X.laeivs HAUS augmin like complex subunit 1 (Haus1-EGFP-8xHIS) (NCBI reference: XM_018267162.1)	S310	S202	13.6455	TRUE
Data\Lara_220114_P1921_MR_MW_Xlink_AugminComplex_BS3_SEC_fr1_R4.raw	Inter	X.laeivs HAUS augmin like complex subunit 3 (2xFLAG-HAUS3) (NCBI reference: XM_018267162.1)	X.laeivs HAUS augmin like complex subunit 1 (Haus1-EGFP-8xHIS) (NCBI reference: XM_018267162.1)	S310	T210	8.57417	TRUE
Data\Lara_220114_P1921_MR_MW_Xlink_AugminComplex_BS3_SEC_fr1_R4.raw	Inter	X.laeivs HAUS augmin like complex subunit 3 (2xFLAG-HAUS3) (NCBI reference: XM_018267162.1)	X.laeivs HAUS augmin like complex subunit 1 (Haus1-EGFP-8xHIS) (NCBI reference: XM_018267162.1)	S312	S201	15.4457	TRUE
Data\Lara_220114_P1921_MR_MW_Xlink_AugminComplex_BS3_SEC_fr1_R4.raw	Inter	X.laeivs HAUS augmin like complex subunit 3 (2xFLAG-HAUS3) (NCBI reference: XM_018267162.1)	X.laeivs HAUS augmin like complex subunit 1 (Haus1-EGFP-8xHIS) (NCBI reference: XM_018267162.1)	S312	S202	15.4457	TRUE
Data\Lara_220114_P1921_MR_MW_Xlink_AugminComplex_BS3_SEC_fr1_R4.raw	Inter	X.laeivs HAUS augmin like complex subunit 3 (2xFLAG-HAUS3) (NCBI reference: XM_018267162.1)	X.laeivs HAUS augmin like complex subunit 1 (Haus1-EGFP-8xHIS) (NCBI reference: XM_018267162.1)	S312	T210	10.2067	TRUE
Data\Lara_220114_P1921_MR_MW_Xlink_AugminComplex_BS3_SEC_fr1_R4.raw	Inter	X.laeivs HAUS augmin like complex subunit 3 (2xFLAG-HAUS3) (NCBI reference: XM_018267162.1)	X.laeivs HAUS augmin like complex subunit 1 (Haus1-EGFP-8xHIS) (NCBI reference: XM_018267162.1)	K314	S201	15.4457	TRUE
Data\Lara_220114_P1921_MR_MW_Xlink_AugminComplex_BS3_SEC_fr1_R4.raw	Inter	X.laeivs HAUS augmin like complex subunit 3 (2xFLAG-HAUS3) (NCBI reference: XM_018267162.1)	X.laeivs HAUS augmin like complex subunit 1 (Haus1-EGFP-8xHIS) (NCBI reference: XM_018267162.1)	K314	S202	15.4457	TRUE
Data\Lara_220114_P1921_MR_MW_Xlink_AugminComplex_BS3_SEC_fr1_R4.raw	Inter	X.laeivs HAUS augmin like complex subunit 3 (2xFLAG-HAUS3) (NCBI reference: XM_018267162.1)	X.laeivs HAUS augmin like complex subunit 1 (Haus1-EGFP-8xHIS) (NCBI reference: XM_018267162.1)	K314	T210	10.2067	TRUE
Data\Lara_220114_P1921_MR_MW_Xlink_AugminComplex_BS3_SEC_fr1_R4.raw	Inter	X.laeivs HAUS augmin like complex subunit 3 (2xFLAG-HAUS3) (NCBI reference: XM_018267162.1)	X.laeivs HAUS augmin like complex subunit 1 (Haus1-EGFP-8xHIS) (NCBI reference: XM_018267162.1)	S325	S201	2.71481	TRUE
Data\Lara_220114_P1921_MR_MW_Xlink_AugminComplex_BS3_SEC_fr1_R4.raw	Inter	X.laeivs HAUS augmin like complex subunit 3 (2xFLAG-HAUS3) (NCBI reference: XM_018267162.1)	X.laeivs HAUS augmin like complex subunit 1 (Haus1-EGFP-8xHIS) (NCBI reference: XM_018267162.1)	S325	S202	2.71481	TRUE
Data\Lara_220114_P1921_MR_MW_Xlink_AugminComplex_BS3_SEC_fr1_R4.raw	Inter	X.laeivs HAUS augmin like complex subunit 3 (2xFLAG-HAUS3) (NCBI reference: XM_018267162.1)	X.laeivs HAUS augmin like complex subunit 1 (Haus1-EGFP-8xHIS) (NCBI reference: XM_018267162.1)	S325	T210	0.748873	TRUE
Data\Lara_220114_P1921_MR_MW_Xlink_AugminComplex_BS3_SEC_fr1_R4.raw	Intra	X.laeivs HAUS augmin like complex subunit 3 (2xFLAG-HAUS3) (NCBI reference: XM_018267162.1)	X.laeivs HAUS augmin like complex subunit 3 (2xFLAG-HAUS3) (NCBI reference: XM_018267162.1)	T343	K139	12.7711	TRUE
Data\Lara_220114_P1921_MR_MW_Xlink_AugminComplex_BS3_SEC_fr1_R4.raw	Intra	X.laeivs HAUS augmin like complex subunit 3 (2xFLAG-HAUS3) (NCBI reference: XM_018267162.1)	X.laeivs HAUS augmin like complex subunit 3 (2xFLAG-HAUS3) (NCBI reference: XM_018267162.1)	S344	K139	16.052	TRUE
Data\Lara_220114_P1921_MR_MW_Xlink_AugminComplex_BS3_SEC_fr1_R4.raw	Intra	X.laeivs HAUS augmin like complex subunit 3 (2xFLAG-HAUS3) (NCBI reference: XM_018267162.1)	X.laeivs HAUS augmin like complex subunit 3 (2xFLAG-HAUS3) (NCBI reference: XM_018267162.1)	K346	K139	16.052	TRUE
Data\Lara_220114_P1921_MR_MW_Xlink_AugminComplex_BS3_SEC_fr1_R4.raw	Intra	X.laeivs HAUS augmin like complex subunit 3 (2xFLAG-HAUS3) (NCBI reference: XM_018267162.1)	X.laeivs HAUS augmin like complex subunit 3 (2xFLAG-HAUS3) (NCBI reference: XM_018267162.1)	T349	K139	16.052	TRUE
Data\Lara_220114_P1921_MR_MW_Xlink_AugminComplex_BS3_SEC_fr1_R4.raw	Intra	X.laeivs HAUS augmin like complex subunit 3 (2xFLAG-HAUS3) (NCBI reference: XM_018267162.1)	X.laeivs HAUS augmin like complex subunit 3 (2xFLAG-HAUS3) (NCBI reference: XM_018267162.1)	T356	K139	22.8751	TRUE
Data\Lara_220114_P1921_MR_MW_Xlink_AugminComplex_BS3_SEC_fr1_R4.raw	Intra	X.laeivs HAUS augmin like complex subunit 3 (2xFLAG-HAUS3) (NCBI reference: XM_018267162.1)	X.laeivs HAUS augmin like complex subunit 3 (2xFLAG-HAUS3) (NCBI reference: XM_018267162.1)	S358	K139	22.8751	TRUE
Data\Lara_220114_P1921_MR_MW_Xlink_AugminComplex_BS3_SEC_fr1_R4.raw	Intra	X.laeivs HAUS augmin like complex subunit 3 (2xFLAG-HAUS3) (NCBI reference: XM_018267162.1)	X.laeivs HAUS augmin like complex subunit 3 (2xFLAG-HAUS3) (NCBI reference: XM_018267162.1)	S360	K139	30.0812	TRUE
Data\Lara_220114_P1921_MR_MW_Xlink_AugminComplex_BS3_SEC_fr1_R4.raw	Intra	X.laeivs HAUS augmin like complex subunit 3 (2xFLAG-HAUS3) (NCBI reference: XM_018267162.1)	X.laeivs HAUS augmin like complex subunit 3 (2xFLAG-HAUS3) (NCBI reference: XM_018267162.1)	K363	K139	30.0812	TRUE
Data\Lara_220114_P1921_MR_MW_Xlink_AugminComplex_BS3_SEC_fr1_R4.raw	Intra	X.laeivs HAUS augmin like complex subunit 3 (2xFLAG-HAUS3) (NCBI reference: XM_018267162.1)	X.laeivs HAUS augmin like complex subunit 3 (2xFLAG-HAUS3) (NCBI reference: XM_018267162.1)	Y480	S467	25.3528	TRUE
Data\Lara_220114_P1921_MR_MW_Xlink_AugminComplex_BS3_SEC_fr1_R4.raw	Intra	X.laeivs HAUS augmin like complex subunit 3 (2xFLAG-HAUS3) (NCBI reference: XM_018267162.1)	X.laeivs HAUS augmin like complex subunit 3 (2xFLAG-HAUS3) (NCBI reference: XM_018267162.1)	Y480	S471	29.0994	TRUE
Data\Lara_220114_P1921_MR_MW_Xlink_AugminComplex_BS3_SEC_fr1_R4.raw	Intra	X.laeivs HAUS augmin like complex subunit 3 (2xFLAG-HAUS3) (NCBI reference: XM_018267162.1)	X.laeivs HAUS augmin like complex subunit 3 (2xFLAG-HAUS3) (NCBI reference: XM_018267162.1)	Y480	K472	29.3699	TRUE
Data\Lara_220114_P1921_MR_MW_Xlink_AugminComplex_BS3_SEC_fr1_R4.raw	Intra	X.laeivs HAUS augmin like complex subunit 3 (2xFLAG-HAUS3) (NCBI reference: XM_018267162.1)	X.laeivs HAUS augmin like complex subunit 3 (2xFLAG-HAUS3) (NCBI reference: XM_018267162.1)	Y480	T475	18.8301	TRUE
Data\Lara_220114_P1921_MR_MW_Xlink_AugminComplex_BS3_SEC_fr1_R4.raw	Intra	X.laeivs HAUS augmin like complex subunit 3 (2xFLAG-HAUS3) (NCBI reference: XM_018267162.1)	X.laeivs HAUS augmin like complex subunit 3 (2xFLAG-HAUS3) (NCBI reference: XM_018267162.1)	Y480	S476	17.1817	TRUE
Data\Lara_220114_P1921_MR_MW_Xlink_AugminComplex_BS3_SEC_fr1_R4.raw	Intra	X.laeivs HAUS augmin like complex subunit 3 (2xFLAG-HAUS3) (NCBI reference: XM_018267162.1)	X.laeivs HAUS augmin like complex subunit 3 (2xFLAG-HAUS3) (NCBI reference: XM_018267162.1)	T488	S467	67.0844	TRUE
Data\Lara_220114_P1921_MR_MW_Xlink_AugminComplex_BS3_SEC_fr1_R4.raw	Intra	X.laeivs HAUS augmin like complex subunit 3 (2xFLAG-HAUS3) (NCBI reference: XM_018267162.1)	X.laeivs HAUS augmin like complex subunit 3 (2xFLAG-HAUS3) (NCBI reference: XM_018267162.1)	T488	S471	136.866	TRUE
Data\Lara_220114_P1921_MR_MW_Xlink_AugminComplex_BS3_SEC_fr1_R4.raw	Intra	X.laeivs HAUS augmin like complex subunit 3 (2xFLAG-HAUS3) (NCBI reference: XM_018267162.1)	X.laeivs HAUS augmin like complex subunit 3 (2xFLAG-HAUS3) (NCBI reference: XM_018267162.1)	T488	K472	142.868	TRUE
Data\Lara_220114_P1921_MR_MW_Xlink_AugminComplex_BS3_SEC_fr1_R4.raw	Intra	X.laeivs HAUS augmin like complex subunit 3 (2xFLAG-HAUS3) (NCBI reference: XM_018267162.1)	X.laeivs HAUS augmin like complex subunit 3 (2xFLAG-HAUS3) (NCBI reference: XM_018267162.1)	T488	T475	132.901	TRUE
Data\Lara_220114_P1921_MR_MW_Xlink_AugminComplex_BS3_SEC_fr1_R4.raw	Intra	X.laeivs HAUS augmin like complex subunit 3 (2xFLAG-HAUS3) (NCBI reference: XM_018267162.1)	X.laeivs HAUS augmin like complex subunit 3 (2xFLAG-HAUS3) (NCBI reference: XM_018267162.1)	T488	S476	124.718	TRUE
Data\Lara_220114_P1921_MR_MW_Xlink_AugminComplex_BS3_SEC_fr1_R4.raw	Intra	X.laeivs HAUS augmin like complex subunit 3 (2xFLAG-HAUS3) (NCBI reference: XM_018267162.1)	X.laeivs HAUS augmin like complex subunit 3 (2xFLAG-HAUS3) (NCBI reference: XM_018267162.1)	K490	S467	75.5457	TRUE
Data\Lara_220114_P1921_MR_MW_Xlink_AugminComplex_BS3_SEC_fr1_R4.raw	Intra	X.laeivs HAUS augmin like complex subunit 3 (2xFLAG-HAUS3) (NCBI reference: XM_018267162.1)	X.laeivs HAUS augmin like complex subunit 3 (2xFLAG-HAUS3) (NCBI reference: XM_018267162.1)	K490	S471	151.928	TRUE
Data\Lara_220114_P1921_MR_MW_Xlink_AugminComplex_BS3_SEC_fr1_R4.raw	Intra	X.laeivs HAUS augmin like complex subunit 3 (2xFLAG-HAUS3) (NCBI reference: XM_018267162.1)	X.laeivs HAUS augmin like complex subunit 3 (2xFLAG-HAUS3) (NCBI reference: XM_018267162.1)	K490	K472	158.445	TRUE
Data\Lara_220114_P1921_MR_MW_Xlink_AugminComplex_BS3_SEC_fr1_R4.raw	Intra	X.laeivs HAUS augmin like complex subunit 3 (2xFLAG-HAUS3) (NCBI reference: XM_018267162.1)	X.laeivs HAUS augmin like complex subunit 3 (2xFLAG-HAUS3) (NCBI reference: XM_018267162.1)	K490	T475	148.22	TRUE
Data\Lara_220114_P1921_MR_MW_Xlink_AugminComplex_BS3_SEC_fr1_R4.raw	Intra	X.laeivs HAUS augmin like complex subunit 3 (2xFLAG-HAUS3) (NCBI reference: XM_018267162.1)	X.laeivs HAUS augmin like complex subunit 3 (2xFLAG-HAUS3) (NCBI reference: XM_018267162.1)	K490	S476	139.997	TRUE
Data\Lara_220114_P1921_MR_MW_Xlink_AugminComplex_BS3_SEC_fr1_R4.raw	Intra	X.laeivs HAUS augmin like complex subunit 3 (2xFLAG-HAUS3) (NCBI reference: XM_018267162.1)	X.laeivs HAUS augmin like complex subunit 3 (2xFLAG-HAUS3) (NCBI reference: XM_018267162.1)	T343	S325	27.4207	TRUE
Data\Lara_220114_P1921_MR_MW_Xlink_AugminComplex_BS3_SEC_fr1_R4.raw	Intra	X.laeivs HAUS augmin like complex subunit 3 (2xFLAG-HAUS3) (NCBI reference: XM_018267162.1)	X.laeivs HAUS augmin like complex subunit 3 (2xFLAG-HAUS3) (NCBI reference: XM_018267162.1)	T343	K330	27.4207	TRUE
Data\Lara_220114_P1921_MR_MW_Xlink_AugminComplex_BS3_SEC_fr1_R4.raw	Intra	X.laeivs HAUS augmin like complex subunit 3 (2xFLAG-HAUS3) (NCBI reference: XM_018267162.1)	X.laeivs HAUS augmin like complex subunit 3 (2xFLAG-HAUS3) (NCBI reference: XM_018267162.1)	S344	S325	27.4207	TRUE
Data\Lara_220114_P1921_MR_MW_Xlink_AugminComplex_BS3_SEC_fr1_R4.raw	Intra	X.laeivs HAUS augmin like complex subunit 3 (2xFLAG-HAUS3) (NCBI reference: XM_018267162.1)	X.laeivs HAUS augmin like complex subunit 3 (2xFLAG-HAUS3) (NCBI reference: XM_018267162.1)	S344	K330	27.4207	TRUE
Data\Lara_220114_P1921_MR_MW_Xlink_AugminComplex_BS3_SEC_fr1_R4.raw	Intra	X.laeivs HAUS augmin like complex subunit 3 (2xFLAG-HAUS3) (NCBI reference: XM_018267162.1)	X.laeivs HAUS augmin like complex subunit 3 (2xFLAG-HAUS3) (NCBI reference: XM_018267162.1)	K346	S325	29.6373	TRUE
Data\Lara_220114_P1921_MR_MW_Xlink_AugminComplex_BS3_SEC_fr1_R4.raw	Intra	X.laeivs HAUS augmin like complex subunit 3 (2xFLAG-HAUS3) (NCBI reference: XM_018267162.1)	X.laeivs HAUS augmin like complex subunit 3 (2xFLAG-HAUS3) (NCBI reference: XM_018267162.1)	K346	K330	29.6373	TRUE
Data\Lara_220114_P1921_MR_MW_Xlink_AugminComplex_BS3_SEC_fr1_R4.raw	Intra	X.laeivs HAUS augmin like complex subunit 3 (2xFLAG-HAUS3) (NCBI reference: XM_018267162.1)	X.laeivs HAUS augmin like complex subunit 3 (2xFLAG-HAUS3) (NCBI reference: XM_018267162.1)	T349	S325	23.1069	TRUE
Data\Lara_220114_P1921_MR_MW_Xlink_AugminComplex_BS3_SEC_fr1_R4.raw	Intra	X.laeivs HAUS augmin like complex subunit 3 (2xFLAG-HAUS3) (NCBI reference: XM_018267162.1)	X.laeivs HAUS augmin like complex subunit 3 (2xFLAG-HAUS3) (NCBI reference: XM_018267162.1)	T349	K330	23.1069	TRUE
Data\Lara_220114_P1921_MR_MW_Xlink_AugminComplex_BS3_SEC_fr1_R4.raw	Intra	X.laeivs HAUS augmin like complex subunit 3 (2xFLAG-HAUS3) (NCBI reference: XM_018267162.1)	X.laeivs HAUS augmin like complex subunit 3 (2xFLAG-HAUS3) (NCBI reference: XM_018267162.1)	T356	S325	12.9434	TRUE
Data\Lara_220114_P1921_MR_MW_Xlink_AugminComplex_BS3_SEC_fr1_R4.raw	Intra	X.laeivs HAUS augmin like complex subunit 3 (2xFLAG-HAUS3) (NCBI reference: XM_018267162.1)	X.laeivs HAUS augmin like complex subunit 3 (2xFLAG-HAUS3) (NCBI reference: XM_018267162.1)	T356	K330	12.9434	TRUE
Data\Lara_220114_P1921_MR_MW_Xlink_AugminComplex_BS3_SEC_fr1_R4.raw	Intra	X.laeivs HAUS augmin like complex subunit 3 (2xFLAG-HAUS3) (NCBI reference: XM_018267162.1)	X.laeivs HAUS augmin like complex subunit 3 (2xFLAG-HAUS3) (NCBI reference: XM_018267162.1)	S358	S325	11.0851	TRUE
Data\Lara_220114_P1921_MR_MW_Xlink_AugminComplex_BS3_SEC_fr1_R4.raw	Intra	X.laeivs HAUS augmin like complex subunit 3 (2xFLAG-HAUS3) (NCBI reference: XM_018267162.1)	X.laeivs HAUS augmin like complex subunit 3 (2xFLAG-HAUS3) (NCBI reference: XM_018267162.1)	S358	K330	11.0851	TRUE
Data\Lara_220114_P1921_MR_MW_Xlink_AugminComplex_BS3_SEC_fr1_R4.raw	Intra	X.laeivs HAUS augmin like complex subunit 3 (2xFLAG-HAUS3) (NCBI reference: XM_018267162.1)	X.laeivs HAUS augmin like complex subunit 3 (2xFLAG-HAUS3) (NCBI reference: XM_018267162.1)	S360	S325	9.28272	TRUE
Data\Lara_220114_P1921_MR_MW_Xlink_AugminComplex_BS3_SEC_fr1_R4.raw	Intra	X.laeivs HAUS augmin like complex subunit 3 (2xFLAG-HAUS3) (NCBI reference: XM_018267162.1)	X.laeivs HAUS augmin like complex subunit 3 (2xFLAG-HAUS3) (NCBI reference: XM_018267162.1)	S360	K330	9.28272	TRUE
Data\Lara_220114_P1921_MR_MW_Xlink_AugminComplex_BS3_SEC_fr1_R4.raw	Intra	X.laeivs HAUS augmin like complex subunit 3 (2xFLAG-HAUS3) (NCBI reference: XM_018267162.1)	X.laeivs HAUS augmin like complex subunit 3 (2xFLAG-HAUS3) (NCBI reference: XM_018267162.1)	K363	S325	5.85925	TRUE
Data\Lara_220114_P1921_MR_MW_Xlink_AugminComplex_BS3_SEC_fr1_R4.raw	Intra	X.laeivs HAUS augmin like complex subunit 3 (2xFLAG-HAUS3) (NCBI reference: XM_018267162.1)	X.laeivs HAUS augmin like complex subunit 3 (2xFLAG-HAUS3) (NCBI reference: XM_018267162.1)	K363	K330	5.85925	TRUE
Data\Lara_220114_P1921_MR_MW_Xlink_AugminComplex_BS3_SEC_fr1_R4.raw	Intra	X.laeivs HAUS augmin like complex subunit 3 (2xFLAG-HAUS3) (NCBI reference: XM_018267162.1)	X.laeivs HAUS augmin like complex subunit 3 (2xFLAG-HAUS3) (NCBI reference: XM_018267162.1)	K585	S589	17.023	TRUE
Data\Lara_220114_P1921_MR_MW_Xlink_AugminComplex_BS3_SEC_fr1_R4.raw	Intra	X.laeivs HAUS augmin like complex subunit 3 (2xFLAG-HAUS3) (NCBI reference: XM_018267162.1)	X.laeivs HAUS augmin like complex subunit 3 (2xFLAG-HAUS3) (NCBI reference: XM_018267162.1)	K585	K591	27.4358	TRUE
Data\Lara_220114_P1921_MR_MW_Xlink_AugminComplex_BS3_SEC_fr1_R4.raw	Inter	X.laeivs HAUS augmin like complex subunit 3 (2xFLAG-HAUS3) (NCBI reference: XM_018267162.1)	X.laeivs HAUS augmin like complex subunit 3 (2xFLAG-HAUS3) (NCBI reference: XM_018267162.1)	S589	S589	16.9377	TRUE
Data\Lara_220114_P1921_MR_MW_Xlink_AugminComplex_BS3_SEC_fr1_R4.raw	Intra	X.laeivs HAUS augmin like complex subunit 3 (2xFLAG-HAUS3) (NCBI reference: XM_018267162.1)	X.laeivs HAUS augmin like complex subunit 3 (2xFLAG-HAUS3) (NCBI reference: XM_018267162.1)	S589	K591	27.4358	TRUE
Data\Lara_220114_P1921_MR_MW_Xlink_AugminComplex_BS3_SEC_fr1_R4.raw	Inter	X.laeivs HAUS augmin like complex subunit 3 (2xFLAG-HAUS3) (NCBI reference: XM_018267162.1)	X.laeivs HAUS augmin like complex subunit 3 (2xFLAG-HAUS3) (NCBI reference: XM_018267162.1)	K591	K591	30.201	TRUE
Data\Lara_220114_P1921_MR_MW_Xlink_AugminComplex_BS3_SEC_fr1_R4.raw	Inter	X.laeivs HAUS augmin like complex subunit 3 (2xFLAG-HAUS3) (NCBI reference: XM_018267162.1)	X.laeivs HAUS augmin like complex subunit 3 (2xFLAG-HAUS3) (NCBI reference: XM_018267162.1)	K363	K363	52.6881	TRUE
Data\Lara_220114_P1921_MR_MW_Xlink_AugminComplex_BS3_SEC_fr1_R4.raw	Intra	X.laeivs HAUS augmin like complex subunit 3 (2xFLAG-HAUS3) (NCBI reference: XM_018267162.1)	X.laeivs HAUS augmin like complex subunit 3 (2xFLAG-HAUS3) (NCBI reference: XM_018267162.1)	K381	T343	50.0937	TRUE
Data\Lara_220114_P1921_MR_MW_Xlink_AugminComplex_BS3_SEC_fr1_R4.raw	Intra	X.laeivs HAUS augmin like complex subunit 3 (2xFLAG-HAUS3) (NCBI reference: XM_018267162.1)	X.laeivs HAUS augmin like complex subunit 3 (2xFLAG-HAUS3) (NCBI reference: XM_018267162.1)	K381	S344	54.6687	TRUE
Data\Lara_220114_P1921_MR_MW_Xlink_AugminComplex_BS3_SEC_fr1_R4.raw	Intra	X.laeivs HAUS augmin like complex subunit 3 (2xFLAG-HAUS3) (NCBI reference: XM_018267162.1)	X.laeivs HAUS augmin like complex subunit 3 (2xFLAG-HAUS3) (NCBI reference: XM_018267162.1)	K381	K346	63.139	TRUE
Data\Lara_220114_P1921_MR_MW_Xlink_AugminComplex_BS3_SEC_fr1_R4.raw	Intra	X.laeivs HAUS augmin like complex subunit 3 (2xFLAG-HAUS3) (NCBI reference: XM_018267162.1)	X.laeivs HAUS augmin like complex subunit 3 (2xFLAG-HAUS3) (NCBI reference: XM_018267162.1)	K381	T349	76.3552	TRUE
Data\Lara_220114_P1921_MR_MW_Xlink_AugminComplex_BS3_SEC_fr1_R4.raw	Intra	X.laeivs HAUS augmin like complex subunit 3 (2xFLAG-HAUS3) (NCBI reference: XM_018267162.1)	X.laeivs HAUS augmin like complex subunit 3 (2xFLAG-HAUS3) (NCBI reference: XM_018267162.1)	K381	T356	96.0308	TRUE
Data\Lara_220114_P1921_MR_MW_Xlink_AugminComplex_BS3_SEC_fr1_R4.raw	Intra	X.laeivs HAUS augmin like complex subunit 3 (2xFLAG-HAUS3) (NCBI reference: XM_018267162.1)	X.laeivs HAUS augmin like complex subunit 3 (2xFLAG-HAUS3) (NCBI reference: XM_018267162.1)	K381	S358	98.5552	TRUE
Data\Lara_220114_P1921_MR_MW_Xlink_AugminComplex_BS3_SEC_fr1_R4.raw	Intra	X.laeivs HAUS augmin like complex subunit 3 (2xFLAG-HAUS3) (NCBI reference: XM_018267162.1)	X.laeivs HAUS augmin like complex subunit 3 (2xFLAG-HAUS3) (NCBI reference: XM_018267162.1)	K381	S360	99.7212	TRUE
Data\Lara_220114_P1921_MR_MW_Xlink_AugminComplex_BS3_SEC_fr1_R4.raw	Intra	X.laeivs HAUS augmin like complex subunit 3 (2xFLAG-HAUS3) (NCBI reference: XM_018267162.1)	X.laeivs HAUS augmin like complex subunit 3 (2xFLAG-HAUS3) (NCBI reference: XM_018267162.1)	K381	K363	97.7805	TRUE
Data\Lara_220114_P1921_MR_MW_Xlink_AugminComplex_BS3_SEC_fr1_R4.raw	Intra	X.laeivs HAUS augmin like complex subunit 3 (2xFLAG-HAUS3) (NCBI reference: XM_018267162.1)	X.laeivs HAUS augmin like complex subunit 3 (2xFLAG-HAUS3) (NCBI reference: XM_018267162.1)	Y384	T343	43.5136	TRUE
Data\Lara_220114_P1921_MR_MW_Xlink_AugminComplex_BS3_SEC_fr1_R4.raw	Intra	X.laeivs HAUS augmin like complex subunit 3 (2xFLAG-HAUS3) (NCBI reference: XM_018267162.1)	X.laeivs HAUS augmin like complex subunit 3 (2xFLAG-HAUS3) (NCBI reference: XM_018267162.1)	Y384	S344	47.8678	TRUE
Data\Lara_220114_P1921_MR_MW_Xlink_AugminComplex_BS3_SEC_fr1_R4.raw	Intra	X.laeivs HAUS augmin like complex subunit 3 (2xFLAG-HAUS3) (NCBI reference: XM_018267162.1)	X.laeivs HAUS augmin like complex subunit 3 (2xFLAG-HAUS3) (NCBI reference: XM_018267162.1)	Y384	K346	56.1124	TRUE
Data\Lara_220114_P1921_MR_MW_Xlink_AugminComplex_BS3_SEC_fr1_R4.raw	Intra	X.laeivs HAUS augmin like complex subunit 3 (2xFLAG-HAUS3) (NCBI reference: XM_018267162.1)	X.laeivs HAUS augmin like complex subunit 3 (2xFLAG-HAUS3) (NCBI reference: XM_018267162.1)	Y384	T349	69.0872	TRUE
Data\Lara_220114_P1921_MR_MW_Xlink_AugminComplex_BS3_SEC_fr1_R4.raw	Intra	X.laeivs HAUS augmin like complex subunit 3 (2xFLAG-HAUS3) (NCBI reference: XM_018267162.1)	X.laeivs HAUS augmin like complex subunit 3 (2xFLAG-HAUS3) (NCBI reference: XM_018267162.1)	Y384	T356	88.193	TRUE
Data\Lara_220114_P1921_MR_MW_Xlink_AugminComplex_BS3_SEC_fr1_R4.raw	Intra	X.laeivs HAUS augmin like complex subunit 3 (2xFLAG-HAUS3) (NCBI reference: XM_018267162.1)	X.laeivs HAUS augmin like complex subunit 3 (2xFLAG-HAUS3) (NCBI reference: XM_018267162.1)	Y384	S358	90.6425	TRUE
Data\Lara_220114_P1921_MR_MW_Xlink_AugminComplex_BS3_SEC_fr1_R4.raw	Intra	X.laeivs HAUS augmin like complex subunit 3 (2xFLAG-HAUS3) (NCBI reference: XM_018267162.1)	X.laeivs HAUS augmin like complex subunit 3 (2xFLAG-HAUS3) (NCBI reference: XM_018267162.1)	Y384	S360	91.5928	TRUE
Data\Lara_220114_P1921_MR_MW_Xlink_AugminComplex_BS3_SEC_fr1_R4.raw	Intra	X.laeivs HAUS augmin like complex subunit 3 (2xFLAG-HAUS3) (NCBI reference: XM_018267162.1)	X.laeivs HAUS augmin like complex subunit 3 (2xFLAG-HAUS3) (NCBI reference: XM_018267162.1)	Y384	K363	90.3958	TRUE
Data\Lara_220114_P1921_MR_MW_Xlink_AugminComplex_BS3_SEC_fr1_R4.raw	Intra	X.laeivs HAUS augmin like complex subunit 3 (2xFLAG-HAUS3) (NCBI reference: XM_018267162.1)	X.laeivs HAUS augmin like complex subunit 3 (2xFLAG-HAUS3) (NCBI reference: XM_018267162.1)	T392	T343	19.7709	TRUE
Data\Lara_220114_P1921_MR_MW_Xlink_AugminComplex_BS3_SEC_fr1_R4.raw	Intra	X.laeivs HAUS augmin like complex subunit 3 (2xFLAG-HAUS3) (NCBI reference: XM_018267162.1)	X.laeivs HAUS augmin like complex subunit 3 (2xFLAG-HAUS3) (NCBI reference: XM_018267162.1)	T392	S344	22.896	TRUE
Data\Lara_220114_P1921_MR_MW_Xlink_AugminComplex_BS3_SEC_fr1_R4.raw	Intra	X.laeivs HAUS augmin like complex subunit 3 (2xFLAG-HAUS3) (NCBI reference: XM_018267162.1)	X.laeivs HAUS augmin like complex subunit 3 (2xFLAG-HAUS3) (NCBI reference: XM_018267162.1)	T392	K346	28.0836	TRUE
Data\Lara_220114_P1921_MR_MW_Xlink_AugminComplex_BS3_SEC_fr1_R4.raw	Intra	X.laeivs HAUS augmin like complex subunit 3 (2xFLAG-HAUS3) (NCBI reference: XM_018267162.1)	X.laeivs HAUS augmin like complex subunit 3 (2xFLAG-HAUS3) (NCBI reference: XM_018267162.1)	T392	T349	39.3097	TRUE
Data\Lara_220114_P1921_MR_MW_Xlink_AugminComplex_BS3_SEC_fr1_R4.raw	Intra	X.laeivs HAUS augmin like complex subunit 3 (2xFLAG-HAUS3) (NCBI reference: XM_018267162.1)	X.laeivs HAUS augmin like complex subunit 3 (2xFLAG-HAUS3) (NCBI reference: XM_018267162.1)	T392	T356	53.4809	TRUE
Data\Lara_220114_P1921_MR_MW_Xlink_AugminComplex_BS3_SEC_fr1_R4.raw	Intra	X.laeivs HAUS augmin like complex subunit 3 (2xFLAG-HAUS3) (NCBI reference: XM_018267162.1)	X.laeivs HAUS augmin like complex subunit 3 (2xFLAG-HAUS3) (NCBI reference: XM_018267162.1)	T392	S358	55.6471	TRUE
Data\Lara_220114_P1921_MR_MW_Xlink_AugminComplex_BS3_SEC_fr1_R4.raw	Intra	X.laeivs HAUS augmin like complex subunit 3 (2xFLAG-HAUS3) (NCBI reference: XM_018267162.1)	X.laeivs HAUS augmin like complex subunit 3 (2xFLAG-HAUS3) (NCBI reference: XM_018267162.1)	T392	S360	55.9834	TRUE
Data\Lara_220114_P1921_MR_MW_Xlink_AugminComplex_BS3_SEC_fr1_R4.raw	Intra	X.laeivs HAUS augmin like complex subunit 3 (2xFLAG-HAUS3) (NCBI reference: XM_018267162.1)	X.laeivs HAUS augmin like complex subunit 3 (2xFLAG-HAUS3) (NCBI reference: XM_018267162.1)	T392	K363	56.1558	TRUE
Data\Lara_220114_P1921_MR_MW_Xlink_AugminComplex_BS3_SEC_fr1_R4.raw	Intra	X.laeivs HAUS augmin like complex subunit 3 (2xFLAG-HAUS3) (NCBI reference: XM_018267162.1)	X.laeivs HAUS augmin like complex subunit 3 (2xFLAG-HAUS3) (NCBI reference: XM_018267162.1)	S393	T343	16.6241	TRUE
Data\Lara_220114_P1921_MR_MW_Xlink_AugminComplex_BS3_SEC_fr1_R4.raw	Intra	X.laeivs HAUS augmin like complex subunit 3 (2xFLAG-HAUS3) (NCBI reference: XM_018267162.1)	X.laeivs HAUS augmin like complex subunit 3 (2xFLAG-HAUS3) (NCBI reference: XM_018267162.1)	S393	S344	19.6681	TRUE
Data\Lara_220114_P1921_MR_MW_Xlink_AugminComplex_BS3_SEC_fr1_R4.raw	Intra	X.laeivs HAUS augmin like complex subunit 3 (2xFLAG-HAUS3) (NCBI reference: XM_018267162.1)	X.laeivs HAUS augmin like complex subunit 3 (2xFLAG-HAUS3) (NCBI reference: XM_018267162.1)	S393	K346	22.938	TRUE
Data\Lara_220114_P1921_MR_MW_Xlink_AugminComplex_BS3_SEC_fr1_R4.raw	Intra	X.laeivs HAUS augmin like complex subunit 3 (2xFLAG-HAUS3) (NCBI reference: XM_018267162.1)	X.laeivs HAUS augmin like complex subunit 3 (2xFLAG-HAUS3) (NCBI reference: XM_018267162.1)	S393	T349	33.6904	TRUE
Data\Lara_220114_P1921_MR_MW_Xlink_AugminComplex_BS3_SEC_fr1_R4.raw	Intra	X.laeivs HAUS augmin like complex subunit 3 (2xFLAG-HAUS3) (NCBI reference: XM_018267162.1)	X.laeivs HAUS augmin like complex subunit 3 (2xFLAG-HAUS3) (NCBI reference: XM_018267162.1)	S393	T356	47.2402	TRUE
Data\Lara_220114_P1921_MR_MW_Xlink_AugminComplex_BS3_SEC_fr1_R4.raw	Intra	X.laeivs HAUS augmin like complex subunit 3 (2xFLAG-HAUS3) (NCBI reference: XM_018267162.1)	X.laeivs HAUS augmin like complex subunit 3 (2xFLAG-HAUS3) (NCBI reference: XM_018267162.1)	S393	S358	49.3485	TRUE
Data\Lara_220114_P1921_MR_MW_Xlink_AugminComplex_BS3_SEC_fr1_R4.raw	Intra	X.laeivs HAUS augmin like complex subunit 3 (2xFLAG-HAUS3) (NCBI reference: XM_018267162.1)	X.laeivs HAUS augmin like complex subunit 3 (2xFLAG-HAUS3) (NCBI reference: XM_018267162.1)	S393	S360	49.5912	TRUE
Data\Lara_220114_P1921_MR_MW_Xlink_AugminComplex_BS3_SEC_fr1_R4.raw	Intra	X.laeivs HAUS augmin like complex subunit 3 (2xFLAG-HAUS3) (NCBI reference: XM_018267162.1)	X.laeivs HAUS augmin like complex subunit 3 (2xFLAG-HAUS3) (NCBI reference: XM_018267162.1)	S393	K363	49.7421	TRUE
Data\Lara_220114_P1921_MR_MW_Xlink_AugminComplex_BS3_SEC_fr1_R4.raw	Intra	X.laeivs HAUS augmin like complex subunit 3 (2xFLAG-HAUS3) (NCBI reference: XM_018267162.1)	X.laeivs HAUS augmin like complex subunit 3 (2xFLAG-HAUS3) (NCBI reference: XM_018267162.1)	S395	T343	15.0524	TRUE
Data\Lara_220114_P1921_MR_MW_Xlink_AugminComplex_BS3_SEC_fr1_R4.raw	Intra	X.laeivs HAUS augmin like complex subunit 3 (2xFLAG-HAUS3) (NCBI reference: XM_018267162.1)	X.laeivs HAUS augmin like complex subunit 3 (2xFLAG-HAUS3) (NCBI reference: XM_018267162.1)	S395	S344	18.0173	TRUE
Data\Lara_220114_P1921_MR_MW_Xlink_AugminComplex_BS3_SEC_fr1_R4.raw	Intra	X.laeivs HAUS augmin like complex subunit 3 (2xFLAG-HAUS3) (NCBI reference: XM_018267162.1)	X.laeivs HAUS augmin like complex subunit 3 (2xFLAG-HAUS3) (NCBI reference: XM_018267162.1)	S395	K346	21.2571	TRUE
Data\Lara_220114_P1921_MR_MW_Xlink_AugminComplex_BS3_SEC_fr1_R4.raw	Intra	X.laeivs HAUS augmin like complex subunit 3 (2xFLAG-HAUS3) (NCBI reference: XM_018267162.1)	X.laeivs HAUS augmin like complex subunit 3 (2xFLAG-HAUS3) (NCBI reference: XM_018267162.1)	S395	T349	29.9753	TRUE
Data\Lara_220114_P1921_MR_MW_Xlink_AugminComplex_BS3_SEC_fr1_R4.raw	Intra	X.laeivs HAUS augmin like complex subunit 3 (2xFLAG-HAUS3) (NCBI reference: XM_018267162.1)	X.laeivs HAUS augmin like complex subunit 3 (2xFLAG-HAUS3) (NCBI reference: XM_018267162.1)	S395	T356	43.3235	TRUE
Data\Lara_220114_P1921_MR_MW_Xlink_AugminComplex_BS3_SEC_fr1_R4.raw	Intra	X.laeivs HAUS augmin like complex subunit 3 (2xFLAG-HAUS3) (NCBI reference: XM_018267162.1)	X.laeivs HAUS augmin like complex subunit 3 (2xFLAG-HAUS3) (NCBI reference: XM_018267162.1)	S395	S358	45.3471	TRUE
Data\Lara_220114_P1921_MR_MW_Xlink_AugminComplex_BS3_SEC_fr1_R4.raw	Intra	X.laeivs HAUS augmin like complex subunit 3 (2xFLAG-HAUS3) (NCBI reference: XM_018267162.1)	X.laeivs HAUS augmin like complex subunit 3 (2xFLAG-HAUS3) (NCBI reference: XM_018267162.1)	S395	S360	45.7074	TRUE
Data\Lara_220114_P1921_MR_MW_Xlink_AugminComplex_BS3_SEC_fr1_R4.raw	Intra	X.laeivs HAUS augmin like complex subunit 3 (2xFLAG-HAUS3) (NCBI reference: XM_018267162.1)	X.laeivs HAUS augmin like complex subunit 3 (2xFLAG-HAUS3) (NCBI reference: XM_018267162.1)	S395	K363	45.5219	TRUE
Data\Lara_220114_P1921_MR_MW_Xlink_AugminComplex_BS3_SEC_fr1_R4.raw	Intra	X.laeivs HAUS augmin like complex subunit 3 (2xFLAG-HAUS3) (NCBI reference: XM_018267162.1)	X.laeivs HAUS augmin like complex subunit 3 (2xFLAG-HAUS3) (NCBI reference: XM_018267162.1)	S396	T343	14.9076	TRUE
Data\Lara_220114_P1921_MR_MW_Xlink_AugminComplex_BS3_SEC_fr1_R4.raw	Intra	X.laeivs HAUS augmin like complex subunit 3 (2xFLAG-HAUS3) (NCBI reference: XM_018267162.1)	X.laeivs HAUS augmin like complex subunit 3 (2xFLAG-HAUS3) (NCBI reference: XM_018267162.1)	S396	S344	17.9065	TRUE
Data\Lara_220114_P1921_MR_MW_Xlink_AugminComplex_BS3_SEC_fr1_R4.raw	Intra	X.laeivs HAUS augmin like complex subunit 3 (2xFLAG-HAUS3) (NCBI reference: XM_018267162.1)	X.laeivs HAUS augmin like complex subunit 3 (2xFLAG-HAUS3) (NCBI reference: XM_018267162.1)	S396	K346	21.2065	TRUE
Data\Lara_220114_P1921_MR_MW_Xlink_AugminComplex_BS3_SEC_fr1_R4.raw	Intra	X.laeivs HAUS augmin like complex subunit 3 (2xFLAG-HAUS3) (NCBI reference: XM_018267162.1)	X.laeivs HAUS augmin like complex subunit 3 (2xFLAG-HAUS3) (NCBI reference: XM_018267162.1)	S396	T349	29.884	TRUE
Data\Lara_220114_P1921_MR_MW_Xlink_AugminComplex_BS3_SEC_fr1_R4.raw	Intra	X.laeivs HAUS augmin like complex subunit 3 (2xFLAG-HAUS3) (NCBI reference: XM_018267162.1)	X.laeivs HAUS augmin like complex subunit 3 (2xFLAG-HAUS3) (NCBI reference: XM_018267162.1)	S396	T356	43.3235	TRUE
Data\Lara_220114_P1921_MR_MW_Xlink_AugminComplex_BS3_SEC_fr1_R4.raw	Intra	X.laeivs HAUS augmin like complex subunit 3 (2xFLAG-HAUS3) (NCBI reference: XM_018267162.1)	X.laeivs HAUS augmin like complex subunit 3 (2xFLAG-HAUS3) (NCBI reference: XM_018267162.1)	S396	S358	45.3471	TRUE
Data\Lara_220114_P1921_MR_MW_Xlink_AugminComplex_BS3_SEC_fr1_R4.raw	Intra	X.laeivs HAUS augmin like complex subunit 3 (2xFLAG-HAUS3) (NCBI reference: XM_018267162.1)	X.laeivs HAUS augmin like complex subunit 3 (2xFLAG-HAUS3) (NCBI reference: XM_018267162.1)	S396	S360	45.7074	TRUE
Data\Lara_220114_P1921_MR_MW_Xlink_AugminComplex_BS3_SEC_fr1_R4.raw	Intra	X.laeivs HAUS augmin like complex subunit 3 (2xFLAG-HAUS3) (NCBI reference: XM_018267162.1)	X.laeivs HAUS augmin like complex subunit 3 (2xFLAG-HAUS3) (NCBI reference: XM_018267162.1)	S396	K363	45.5219	TRUE
Data\Lara_220114_P1921_MR_MW_Xlink_AugminComplex_BS3_SEC_fr1_R4.raw	Intra	X.laeivs HAUS augmin like complex subunit 3 (2xFLAG-HAUS3) (NCBI reference: XM_018267162.1)	X.laeivs HAUS augmin like complex subunit 3 (2xFLAG-HAUS3) (NCBI reference: XM_018267162.1)	T343	T452	4.04248	TRUE
Data\Lara_220114_P1921_MR_MW_Xlink_AugminComplex_BS3_SEC_fr1_R4.raw	Intra	X.laeivs HAUS augmin like complex subunit 3 (2xFLAG-HAUS3) (NCBI reference: XM_018267162.1)	X.laeivs HAUS augmin like complex subunit 3 (2xFLAG-HAUS3) (NCBI reference: XM_018267162.1)	T343	S455	4.04248	TRUE
Data\Lara_220114_P1921_MR_MW_Xlink_AugminComplex_BS3_SEC_fr1_R4.raw	Intra	X.laeivs HAUS augmin like complex subunit 3 (2xFLAG-HAUS3) (NCBI reference: XM_018267162.1)	X.laeivs HAUS augmin like complex subunit 3 (2xFLAG-HAUS3) (NCBI reference: XM_018267162.1)	T343	S461	3.71048	TRUE
Data\Lara_220114_P1921_MR_MW_Xlink_AugminComplex_BS3_SEC_fr1_R4.raw	Intra	X.laeivs HAUS augmin like complex subunit 3 (2xFLAG-HAUS3) (NCBI reference: XM_018267162.1)	X.laeivs HAUS augmin like complex subunit 3 (2xFLAG-HAUS3) (NCBI reference: XM_018267162.1)	T343	S463	2.14246	TRUE
Data\Lara_220114_P1921_MR_MW_Xlink_AugminComplex_BS3_SEC_fr1_R4.raw	Intra	X.laeivs HAUS augmin like complex subunit 3 (2xFLAG-HAUS3) (NCBI reference: XM_018267162.1)	X.laeivs HAUS augmin like complex subunit 3 (2xFLAG-HAUS3) (NCBI reference: XM_018267162.1)	T343	K464	2.14246	TRUE
Data\Lara_220114_P1921_MR_MW_Xlink_AugminComplex_BS3_SEC_fr1_R4.raw	Intra	X.laeivs HAUS augmin like complex subunit 3 (2xFLAG-HAUS3) (NCBI reference: XM_018267162.1)	X.laeivs HAUS augmin like complex subunit 3 (2xFLAG-HAUS3) (NCBI reference: XM_018267162.1)	T343	S467	2.14246	TRUE
Data\Lara_220114_P1921_MR_MW_Xlink_AugminComplex_BS3_SEC_fr1_R4.raw	Intra	X.laeivs HAUS augmin like complex subunit 3 (2xFLAG-HAUS3) (NCBI reference: XM_018267162.1)	X.laeivs HAUS augmin like complex subunit 3 (2xFLAG-HAUS3) (NCBI reference: XM_018267162.1)	T343	S471	0.0744858	TRUE
Data\Lara_220114_P1921_MR_MW_Xlink_AugminComplex_BS3_SEC_fr1_R4.raw	Intra	X.laeivs HAUS augmin like complex subunit 3 (2xFLAG-HAUS3) (NCBI reference: XM_018267162.1)	X.laeivs HAUS augmin like complex subunit 3 (2xFLAG-HAUS3) (NCBI reference: XM_018267162.1)	T343	K472	1.49313	TRUE
Data\Lara_220114_P1921_MR_MW_Xlink_AugminComplex_BS3_SEC_fr1_R4.raw	Intra	X.laeivs HAUS augmin like complex subunit 3 (2xFLAG-HAUS3) (NCBI reference: XM_018267162.1)	X.laeivs HAUS augmin like complex subunit 3 (2xFLAG-HAUS3) (NCBI reference: XM_018267162.1)	T343	T475	0.801648	TRUE
Data\Lara_220114_P1921_MR_MW_Xlink_AugminComplex_BS3_SEC_fr1_R4.raw	Intra	X.laeivs HAUS augmin like complex subunit 3 (2xFLAG-HAUS3) (NCBI reference: XM_018267162.1)	X.laeivs HAUS augmin like complex subunit 3 (2xFLAG-HAUS3) (NCBI reference: XM_018267162.1)	T343	S476	0.0744858	TRUE
Data\Lara_220114_P1921_MR_MW_Xlink_AugminComplex_BS3_SEC_fr1_R4.raw	Intra	X.laeivs HAUS augmin like complex subunit 3 (2xFLAG-HAUS3) (NCBI reference: XM_018267162.1)	X.laeivs HAUS augmin like complex subunit 3 (2xFLAG-HAUS3) (NCBI reference: XM_018267162.1)	S344	T452	3.26883	TRUE
Data\Lara_220114_P1921_MR_MW_Xlink_AugminComplex_BS3_SEC_fr1_R4.raw	Intra	X.laeivs HAUS augmin like complex subunit 3 (2xFLAG-HAUS3) (NCBI reference: XM_018267162.1)	X.laeivs HAUS augmin like complex subunit 3 (2xFLAG-HAUS3) (NCBI reference: XM_018267162.1)	S344	S455	3.71048	TRUE
Data\Lara_220114_P1921_MR_MW_Xlink_AugminComplex_BS3_SEC_fr1_R4.raw	Intra	X.laeivs HAUS augmin like complex subunit 3 (2xFLAG-HAUS3) (NCBI reference: XM_018267162.1)	X.laeivs HAUS augmin like complex subunit 3 (2xFLAG-HAUS3) (NCBI reference: XM_018267162.1)	S344	S461	2.73942	TRUE
Data\Lara_220114_P1921_MR_MW_Xlink_AugminComplex_BS3_SEC_fr1_R4.raw	Intra	X.laeivs HAUS augmin like complex subunit 3 (2xFLAG-HAUS3) (NCBI reference: XM_018267162.1)	X.laeivs HAUS augmin like complex subunit 3 (2xFLAG-HAUS3) (NCBI reference: XM_018267162.1)	S344	S463	1.49313	TRUE
Data\Lara_220114_P1921_MR_MW_Xlink_AugminComplex_BS3_SEC_fr1_R4.raw	Intra	X.laeivs HAUS augmin like complex subunit 3 (2xFLAG-HAUS3) (NCBI reference: XM_018267162.1)	X.laeivs HAUS augmin like complex subunit 3 (2xFLAG-HAUS3) (NCBI reference: XM_018267162.1)	S344	K464	1.49313	TRUE
Data\Lara_220114_P1921_MR_MW_Xlink_AugminComplex_BS3_SEC_fr1_R4.raw	Intra	X.laeivs HAUS augmin like complex subunit 3 (2xFLAG-HAUS3) (NCBI reference: XM_018267162.1)	X.laeivs HAUS augmin like complex subunit 3 (2xFLAG-HAUS3) (NCBI reference: XM_018267162.1)	S344	S467	1.49313	TRUE
Data\Lara_220114_P1921_MR_MW_Xlink_AugminComplex_BS3_SEC_fr1_R4.raw	Intra	X.laeivs HAUS augmin like complex subunit 3 (2xFLAG-HAUS3) (NCBI reference: XM_018267162.1)	X.laeivs HAUS augmin like complex subunit 3 (2xFLAG-HAUS3) (NCBI reference: XM_018267162.1)	S344	S471	0.684353	TRUE
Data\Lara_220114_P1921_MR_MW_Xlink_AugminComplex_BS3_SEC_fr1_R4.raw	Intra	X.laeivs HAUS augmin like complex subunit 3 (2xFLAG-HAUS3) (NCBI reference: XM_018267162.1)	X.laeivs HAUS augmin like complex subunit 3 (2xFLAG-HAUS3) (NCBI reference: XM_018267162.1)	S344	K472	0.801648	TRUE
Data\Lara_220114_P1921_MR_MW_Xlink_AugminComplex_BS3_SEC_fr1_R4.raw	Intra	X.laeivs HAUS augmin like complex subunit 3 (2xFLAG-HAUS3) (NCBI reference: XM_018267162.1)	X.laeivs HAUS augmin like complex subunit 3 (2xFLAG-HAUS3) (NCBI reference: XM_018267162.1)	S344	T475	0.0744858	TRUE
Data\Lara_220114_P1921_MR_MW_Xlink_AugminComplex_BS3_SEC_fr1_R4.raw	Intra	X.laeivs HAUS augmin like complex subunit 3 (2xFLAG-HAUS3) (NCBI reference: XM_018267162.1)	X.laeivs HAUS augmin like complex subunit 3 (2xFLAG-HAUS3) (NCBI reference: XM_018267162.1)	S344	S476	0.684353	TRUE
Data\Lara_220114_P1921_MR_MW_Xlink_AugminComplex_BS3_SEC_fr1_R4.raw	Intra	X.laeivs HAUS augmin like complex subunit 3 (2xFLAG-HAUS3) (NCBI reference: XM_018267162.1)	X.laeivs HAUS augmin like complex subunit 3 (2xFLAG-HAUS3) (NCBI reference: XM_018267162.1)	K346	T452	0.684353	TRUE
Data\Lara_220114_P1921_MR_MW_Xlink_AugminComplex_BS3_SEC_fr1_R4.raw	Intra	X.laeivs HAUS augmin like complex subunit 3 (2xFLAG-HAUS3) (NCBI reference: XM_018267162.1)	X.laeivs HAUS augmin like complex subunit 3 (2xFLAG-HAUS3) (NCBI reference: XM_018267162.1)	K346	S455	1.47239	TRUE
Data\Lara_220114_P1921_MR_MW_Xlink_AugminComplex_BS3_SEC_fr1_R4.raw	Intra	X.laeivs HAUS augmin like complex subunit 3 (2xFLAG-HAUS3) (NCBI reference: XM_018267162.1)	X.laeivs HAUS augmin like complex subunit 3 (2xFLAG-HAUS3) (NCBI reference: XM_018267162.1)	K346	S461	0.684353	TRUE
Data\Lara_220114_P1921_MR_MW_Xlink_AugminComplex_BS3_SEC_fr1_R4.raw	Intra	X.laeivs HAUS augmin like complex subunit 3 (2xFLAG-HAUS3) (NCBI reference: XM_018267162.1)	X.laeivs HAUS augmin like complex subunit 3 (2xFLAG-HAUS3) (NCBI reference: XM_018267162.1)	K346	S463	2.28802	TRUE
Data\Lara_220114_P1921_MR_MW_Xlink_AugminComplex_BS3_SEC_fr1_R4.raw	Intra	X.laeivs HAUS augmin like complex subunit 3 (2xFLAG-HAUS3) (NCBI reference: XM_018267162.1)	X.laeivs HAUS augmin like complex subunit 3 (2xFLAG-HAUS3) (NCBI reference: XM_018267162.1)	K346	K464	2.28802	TRUE
Data\Lara_220114_P1921_MR_MW_Xlink_AugminComplex_BS3_SEC_fr1_R4.raw	Intra	X.laeivs HAUS augmin like complex subunit 3 (2xFLAG-HAUS3) (NCBI reference: XM_018267162.1)	X.laeivs HAUS augmin like complex subunit 3 (2xFLAG-HAUS3) (NCBI reference: XM_018267162.1)	K346	S467	0.684353	TRUE
Data\Lara_220114_P1921_MR_MW_Xlink_AugminComplex_BS3_SEC_fr1_R4.raw	Intra	X.laeivs HAUS augmin like complex subunit 3 (2xFLAG-HAUS3) (NCBI reference: XM_018267162.1)	X.laeivs HAUS augmin like complex subunit 3 (2xFLAG-HAUS3) (NCBI reference: XM_018267162.1)	K346	S471	3.13015	TRUE
Data\Lara_220114_P1921_MR_MW_Xlink_AugminComplex_BS3_SEC_fr1_R4.raw	Intra	X.laeivs HAUS augmin like complex subunit 3 (2xFLAG-HAUS3) (NCBI reference: XM_018267162.1)	X.laeivs HAUS augmin like complex subunit 3 (2xFLAG-HAUS3) (NCBI reference: XM_018267162.1)	K346	K472	1.47239	TRUE
Data\Lara_220114_P1921_MR_MW_Xlink_AugminComplex_BS3_SEC_fr1_R4.raw	Intra	X.laeivs HAUS augmin like complex subunit 3 (2xFLAG-HAUS3) (NCBI reference: XM_018267162.1)	X.laeivs HAUS augmin like complex subunit 3 (2xFLAG-HAUS3) (NCBI reference: XM_018267162.1)	K346	T475	1.47239	TRUE
Data\Lara_220114_P1921_MR_MW_Xlink_AugminComplex_BS3_SEC_fr1_R4.raw	Intra	X.laeivs HAUS augmin like complex subunit 3 (2xFLAG-HAUS3) (NCBI reference: XM_018267162.1)	X.laeivs HAUS augmin like complex subunit 3 (2xFLAG-HAUS3) (NCBI reference: XM_018267162.1)	K346	S476	1.47239	TRUE
Data\Lara_220114_P1921_MR_MW_Xlink_AugminComplex_BS3_SEC_fr1_R4.raw	Intra	X.laeivs HAUS augmin like complex subunit 3 (2xFLAG-HAUS3) (NCBI reference: XM_018267162.1)	X.laeivs HAUS augmin like complex subunit 3 (2xFLAG-HAUS3) (NCBI reference: XM_018267162.1)	T349	T452	3.13015	TRUE
Data\Lara_220114_P1921_MR_MW_Xlink_AugminComplex_BS3_SEC_fr1_R4.raw	Intra	X.laeivs HAUS augmin like complex subunit 3 (2xFLAG-HAUS3) (NCBI reference: XM_018267162.1)	X.laeivs HAUS augmin like complex subunit 3 (2xFLAG-HAUS3) (NCBI reference: XM_018267162.1)	T349	S455	3.13015	TRUE
Data\Lara_220114_P1921_MR_MW_Xlink_AugminComplex_BS3_SEC_fr1_R4.raw	Intra	X.laeivs HAUS augmin like complex subunit 3 (2xFLAG-HAUS3) (NCBI reference: XM_018267162.1)	X.laeivs HAUS augmin like complex subunit 3 (2xFLAG-HAUS3) (NCBI reference: XM_018267162.1)	T349	S461	2.28802	TRUE
Data\Lara_220114_P1921_MR_MW_Xlink_AugminComplex_BS3_SEC_fr1_R4.raw	Intra	X.laeivs HAUS augmin like complex subunit 3 (2xFLAG-HAUS3) (NCBI reference: XM_018267162.1)	X.laeivs HAUS augmin like complex subunit 3 (2xFLAG-HAUS3) (NCBI reference: XM_018267162.1)	T349	S463	3.99794	TRUE
Data\Lara_220114_P1921_MR_MW_Xlink_AugminComplex_BS3_SEC_fr1_R4.raw	Intra	X.laeivs HAUS augmin like complex subunit 3 (2xFLAG-HAUS3) (NCBI reference: XM_018267162.1)	X.laeivs HAUS augmin like complex subunit 3 (2xFLAG-HAUS3) (NCBI reference: XM_018267162.1)	T349	K464	3.99794	TRUE
Data\Lara_220114_P1921_MR_MW_Xlink_AugminComplex_BS3_SEC_fr1_R4.raw	Intra	X.laeivs HAUS augmin like complex subunit 3 (2xFLAG-HAUS3) (NCBI reference: XM_018267162.1)	X.laeivs HAUS augmin like complex subunit 3 (2xFLAG-HAUS3) (NCBI reference: XM_018267162.1)	T349	S467	2.28802	TRUE
Data\Lara_220114_P1921_MR_MW_Xlink_AugminComplex_BS3_SEC_fr1_R4.raw	Intra	X.laeivs HAUS augmin like complex subunit 3 (2xFLAG-HAUS3) (NCBI reference: XM_018267162.1)	X.laeivs HAUS augmin like complex subunit 3 (2xFLAG-HAUS3) (NCBI reference: XM_018267162.1)	T349	S471	3.99794	TRUE
Data\Lara_220114_P1921_MR_MW_Xlink_AugminComplex_BS3_SEC_fr1_R4.raw	Intra	X.laeivs HAUS augmin like complex subunit 3 (2xFLAG-HAUS3) (NCBI reference: XM_018267162.1)	X.laeivs HAUS augmin like complex subunit 3 (2xFLAG-HAUS3) (NCBI reference: XM_018267162.1)	T349	K472	2.28802	TRUE
Data\Lara_220114_P1921_MR_MW_Xlink_AugminComplex_BS3_SEC_fr1_R4.raw	Intra	X.laeivs HAUS augmin like complex subunit 3 (2xFLAG-HAUS3) (NCBI reference: XM_018267162.1)	X.laeivs HAUS augmin like complex subunit 3 (2xFLAG-HAUS3) (NCBI reference: XM_018267162.1)	T349	T475	2.28802	TRUE
Data\Lara_220114_P1921_MR_MW_Xlink_AugminComplex_BS3_SEC_fr1_R4.raw	Intra	X.laeivs HAUS augmin like complex subunit 3 (2xFLAG-HAUS3) (NCBI reference: XM_018267162.1)	X.laeivs HAUS augmin like complex subunit 3 (2xFLAG-HAUS3) (NCBI reference: XM_018267162.1)	T349	S476	3.13015	TRUE
Data\Lara_220114_P1921_MR_MW_Xlink_AugminComplex_BS3_SEC_fr1_R4.raw	Intra	X.laeivs HAUS augmin like complex subunit 3 (2xFLAG-HAUS3) (NCBI reference: XM_018267162.1)	X.laeivs HAUS augmin like complex subunit 3 (2xFLAG-HAUS3) (NCBI reference: XM_018267162.1)	T356	T452	8.69982	TRUE
Data\Lara_220114_P1921_MR_MW_Xlink_AugminComplex_BS3_SEC_fr1_R4.raw	Intra	X.laeivs HAUS augmin like complex subunit 3 (2xFLAG-HAUS3) (NCBI reference: XM_018267162.1)	X.laeivs HAUS augmin like complex subunit 3 (2xFLAG-HAUS3) (NCBI reference: XM_018267162.1)	T356	S455	3.99794	TRUE
Data\Lara_220114_P1921_MR_MW_Xlink_AugminComplex_BS3_SEC_fr1_R4.raw	Intra	X.laeivs HAUS augmin like complex subunit 3 (2xFLAG-HAUS3) (NCBI reference: XM_018267162.1)	X.laeivs HAUS augmin like complex subunit 3 (2xFLAG-HAUS3) (NCBI reference: XM_018267162.1)	T356	S461	3.99794	TRUE
Data\Lara_220114_P1921_MR_MW_Xlink_AugminComplex_BS3_SEC_fr1_R4.raw	Intra	X.laeivs HAUS augmin like complex subunit 3 (2xFLAG-HAUS3) (NCBI reference: XM_018267162.1)	X.laeivs HAUS augmin like complex subunit 3 (2xFLAG-HAUS3) (NCBI reference: XM_018267162.1)	T356	S463	5.8078	TRUE
Data\Lara_220114_P1921_MR_MW_Xlink_AugminComplex_BS3_SEC_fr1_R4.raw	Intra	X.laeivs HAUS augmin like complex subunit 3 (2xFLAG-HAUS3) (NCBI reference: XM_018267162.1)	X.laeivs HAUS augmin like complex subunit 3 (2xFLAG-HAUS3) (NCBI reference: XM_018267162.1)	T356	K464	6.7487	TRUE
Data\Lara_220114_P1921_MR_MW_Xlink_AugminComplex_BS3_SEC_fr1_R4.raw	Intra	X.laeivs HAUS augmin like complex subunit 3 (2xFLAG-HAUS3) (NCBI reference: XM_018267162.1)	X.laeivs HAUS augmin like complex subunit 3 (2xFLAG-HAUS3) (NCBI reference: XM_018267162.1)	T356	S467	4.89069	TRUE
Data\Lara_220114_P1921_MR_MW_Xlink_AugminComplex_BS3_SEC_fr1_R4.raw	Intra	X.laeivs HAUS augmin like complex subunit 3 (2xFLAG-HAUS3) (NCBI reference: XM_018267162.1)	X.laeivs HAUS augmin like complex subunit 3 (2xFLAG-HAUS3) (NCBI reference: XM_018267162.1)	T356	S471	4.89069	TRUE
Data\Lara_220114_P1921_MR_MW_Xlink_AugminComplex_BS3_SEC_fr1_R4.raw	Intra	X.laeivs HAUS augmin like complex subunit 3 (2xFLAG-HAUS3) (NCBI reference: XM_018267162.1)	X.laeivs HAUS augmin like complex subunit 3 (2xFLAG-HAUS3) (NCBI reference: XM_018267162.1)	T356	K472	3.99794	TRUE
Data\Lara_220114_P1921_MR_MW_Xlink_AugminComplex_BS3_SEC_fr1_R4.raw	Intra	X.laeivs HAUS augmin like complex subunit 3 (2xFLAG-HAUS3) (NCBI reference: XM_018267162.1)	X.laeivs HAUS augmin like complex subunit 3 (2xFLAG-HAUS3) (NCBI reference: XM_018267162.1)	T356	T475	4.89069	TRUE
Data\Lara_220114_P1921_MR_MW_Xlink_AugminComplex_BS3_SEC_fr1_R4.raw	Intra	X.laeivs HAUS augmin like complex subunit 3 (2xFLAG-HAUS3) (NCBI reference: XM_018267162.1)	X.laeivs HAUS augmin like complex subunit 3 (2xFLAG-HAUS3) (NCBI reference: XM_018267162.1)	T356	S476	5.8078	TRUE
Data\Lara_220114_P1921_MR_MW_Xlink_AugminComplex_BS3_SEC_fr1_R4.raw	Intra	X.laeivs HAUS augmin like complex subunit 3 (2xFLAG-HAUS3) (NCBI reference: XM_018267162.1)	X.laeivs HAUS augmin like complex subunit 3 (2xFLAG-HAUS3) (NCBI reference: XM_018267162.1)	S358	T452	7.71288	TRUE
Data\Lara_220114_P1921_MR_MW_Xlink_AugminComplex_BS3_SEC_fr1_R4.raw	Intra	X.laeivs HAUS augmin like complex subunit 3 (2xFLAG-HAUS3) (NCBI reference: XM_018267162.1)	X.laeivs HAUS augmin like complex subunit 3 (2xFLAG-HAUS3) (NCBI reference: XM_018267162.1)	S358	S455	3.13015	TRUE
Data\Lara_220114_P1921_MR_MW_Xlink_AugminComplex_BS3_SEC_fr1_R4.raw	Intra	X.laeivs HAUS augmin like complex subunit 3 (2xFLAG-HAUS3) (NCBI reference: XM_018267162.1)	X.laeivs HAUS augmin like complex subunit 3 (2xFLAG-HAUS3) (NCBI reference: XM_018267162.1)	S358	S461	4.89069	TRUE
Data\Lara_220114_P1921_MR_MW_Xlink_AugminComplex_BS3_SEC_fr1_R4.raw	Intra	X.laeivs HAUS augmin like complex subunit 3 (2xFLAG-HAUS3) (NCBI reference: XM_018267162.1)	X.laeivs HAUS augmin like complex subunit 3 (2xFLAG-HAUS3) (NCBI reference: XM_018267162.1)	S358	S463	6.7487	TRUE
Data\Lara_220114_P1921_MR_MW_Xlink_AugminComplex_BS3_SEC_fr1_R4.raw	Intra	X.laeivs HAUS augmin like complex subunit 3 (2xFLAG-HAUS3) (NCBI reference: XM_018267162.1)	X.laeivs HAUS augmin like complex subunit 3 (2xFLAG-HAUS3) (NCBI reference: XM_018267162.1)	S358	K464	6.7487	TRUE
Data\Lara_220114_P1921_MR_MW_Xlink_AugminComplex_BS3_SEC_fr1_R4.raw	Intra	X.laeivs HAUS augmin like complex subunit 3 (2xFLAG-HAUS3) (NCBI reference: XM_018267162.1)	X.laeivs HAUS augmin like complex subunit 3 (2xFLAG-HAUS3) (NCBI reference: XM_018267162.1)	S358	S467	4.89069	TRUE
Data\Lara_220114_P1921_MR_MW_Xlink_AugminComplex_BS3_SEC_fr1_R4.raw	Intra	X.laeivs HAUS augmin like complex subunit 3 (2xFLAG-HAUS3) (NCBI reference: XM_018267162.1)	X.laeivs HAUS augmin like complex subunit 3 (2xFLAG-HAUS3) (NCBI reference: XM_018267162.1)	S358	S471	5.8078	TRUE
Data\Lara_220114_P1921_MR_MW_Xlink_AugminComplex_BS3_SEC_fr1_R4.raw	Intra	X.laeivs HAUS augmin like complex subunit 3 (2xFLAG-HAUS3) (NCBI reference: XM_018267162.1)	X.laeivs HAUS augmin like complex subunit 3 (2xFLAG-HAUS3) (NCBI reference: XM_018267162.1)	S358	K472	4.89069	TRUE
Data\Lara_220114_P1921_MR_MW_Xlink_AugminComplex_BS3_SEC_fr1_R4.raw	Intra	X.laeivs HAUS augmin like complex subunit 3 (2xFLAG-HAUS3) (NCBI reference: XM_018267162.1)	X.laeivs HAUS augmin like complex subunit 3 (2xFLAG-HAUS3) (NCBI reference: XM_018267162.1)	S358	T475	3.99794	TRUE
Data\Lara_220114_P1921_MR_MW_Xlink_AugminComplex_BS3_SEC_fr1_R4.raw	Intra	X.laeivs HAUS augmin like complex subunit 3 (2xFLAG-HAUS3) (NCBI reference: XM_018267162.1)	X.laeivs HAUS augmin like complex subunit 3 (2xFLAG-HAUS3) (NCBI reference: XM_018267162.1)	S358	S476	3.99794	TRUE
Data\Lara_220114_P1921_MR_MW_Xlink_AugminComplex_BS3_SEC_fr1_R4.raw	Intra	X.laeivs HAUS augmin like complex subunit 3 (2xFLAG-HAUS3) (NCBI reference: XM_018267162.1)	X.laeivs HAUS augmin like complex subunit 3 (2xFLAG-HAUS3) (NCBI reference: XM_018267162.1)	S360	T452	4.89069	TRUE
Data\Lara_220114_P1921_MR_MW_Xlink_AugminComplex_BS3_SEC_fr1_R4.raw	Intra	X.laeivs HAUS augmin like complex subunit 3 (2xFLAG-HAUS3) (NCBI reference: XM_018267162.1)	X.laeivs HAUS augmin like complex subunit 3 (2xFLAG-HAUS3) (NCBI reference: XM_018267162.1)	S360	S455	1.47239	TRUE
Data\Lara_220114_P1921_MR_MW_Xlink_AugminComplex_BS3_SEC_fr1_R4.raw	Intra	X.laeivs HAUS augmin like complex subunit 3 (2xFLAG-HAUS3) (NCBI reference: XM_018267162.1)	X.laeivs HAUS augmin like complex subunit 3 (2xFLAG-HAUS3) (NCBI reference: XM_018267162.1)	S360	S461	3.99794	TRUE
Data\Lara_220114_P1921_MR_MW_Xlink_AugminComplex_BS3_SEC_fr1_R4.raw	Intra	X.laeivs HAUS augmin like complex subunit 3 (2xFLAG-HAUS3) (NCBI reference: XM_018267162.1)	X.laeivs HAUS augmin like complex subunit 3 (2xFLAG-HAUS3) (NCBI reference: XM_018267162.1)	S360	S463	5.8078	TRUE
Data\Lara_220114_P1921_MR_MW_Xlink_AugminComplex_BS3_SEC_fr1_R4.raw	Intra	X.laeivs HAUS augmin like complex subunit 3 (2xFLAG-HAUS3) (NCBI reference: XM_018267162.1)	X.laeivs HAUS augmin like complex subunit 3 (2xFLAG-HAUS3) (NCBI reference: XM_018267162.1)	S360	K464	5.8078	TRUE
Data\Lara_220114_P1921_MR_MW_Xlink_AugminComplex_BS3_SEC_fr1_R4.raw	Intra	X.laeivs HAUS augmin like complex subunit 3 (2xFLAG-HAUS3) (NCBI reference: XM_018267162.1)	X.laeivs HAUS augmin like complex subunit 3 (2xFLAG-HAUS3) (NCBI reference: XM_018267162.1)	S360	S467	6.7487	TRUE
Data\Lara_220114_P1921_MR_MW_Xlink_AugminComplex_BS3_SEC_fr1_R4.raw	Intra	X.laeivs HAUS augmin like complex subunit 3 (2xFLAG-HAUS3) (NCBI reference: XM_018267162.1)	X.laeivs HAUS augmin like complex subunit 3 (2xFLAG-HAUS3) (NCBI reference: XM_018267162.1)	S360	S471	8.69982	TRUE
Data\Lara_220114_P1921_MR_MW_Xlink_AugminComplex_BS3_SEC_fr1_R4.raw	Intra	X.laeivs HAUS augmin like complex subunit 3 (2xFLAG-HAUS3) (NCBI reference: XM_018267162.1)	X.laeivs HAUS augmin like complex subunit 3 (2xFLAG-HAUS3) (NCBI reference: XM_018267162.1)	S360	K472	7.71288	TRUE
Data\Lara_220114_P1921_MR_MW_Xlink_AugminComplex_BS3_SEC_fr1_R4.raw	Intra	X.laeivs HAUS augmin like complex subunit 3 (2xFLAG-HAUS3) (NCBI reference: XM_018267162.1)	X.laeivs HAUS augmin like complex subunit 3 (2xFLAG-HAUS3) (NCBI reference: XM_018267162.1)	S360	T475	7.71288	TRUE
Data\Lara_220114_P1921_MR_MW_Xlink_AugminComplex_BS3_SEC_fr1_R4.raw	Intra	X.laeivs HAUS augmin like complex subunit 3 (2xFLAG-HAUS3) (NCBI reference: XM_018267162.1)	X.laeivs HAUS augmin like complex subunit 3 (2xFLAG-HAUS3) (NCBI reference: XM_018267162.1)	S360	S476	7.71288	TRUE
Data\Lara_220114_P1921_MR_MW_Xlink_AugminComplex_BS3_SEC_fr1_R4.raw	Intra	X.laeivs HAUS augmin like complex subunit 3 (2xFLAG-HAUS3) (NCBI reference: XM_018267162.1)	X.laeivs HAUS augmin like complex subunit 3 (2xFLAG-HAUS3) (NCBI reference: XM_018267162.1)	K363	T452	3.99794	TRUE
Data\Lara_220114_P1921_MR_MW_Xlink_AugminComplex_BS3_SEC_fr1_R4.raw	Intra	X.laeivs HAUS augmin like complex subunit 3 (2xFLAG-HAUS3) (NCBI reference: XM_018267162.1)	X.laeivs HAUS augmin like complex subunit 3 (2xFLAG-HAUS3) (NCBI reference: XM_018267162.1)	K363	S455	1.47239	TRUE
Data\Lara_220114_P1921_MR_MW_Xlink_AugminComplex_BS3_SEC_fr1_R4.raw	Intra	X.laeivs HAUS augmin like complex subunit 3 (2xFLAG-HAUS3) (NCBI reference: XM_018267162.1)	X.laeivs HAUS augmin like complex subunit 3 (2xFLAG-HAUS3) (NCBI reference: XM_018267162.1)	K363	S461	3.13015	TRUE
Data\Lara_220114_P1921_MR_MW_Xlink_AugminComplex_BS3_SEC_fr1_R4.raw	Intra	X.laeivs HAUS augmin like complex subunit 3 (2xFLAG-HAUS3) (NCBI reference: XM_018267162.1)	X.laeivs HAUS augmin like complex subunit 3 (2xFLAG-HAUS3) (NCBI reference: XM_018267162.1)	K363	S463	4.89069	TRUE
Data\Lara_220114_P1921_MR_MW_Xlink_AugminComplex_BS3_SEC_fr1_R4.raw	Intra	X.laeivs HAUS augmin like complex subunit 3 (2xFLAG-HAUS3) (NCBI reference: XM_018267162.1)	X.laeivs HAUS augmin like complex subunit 3 (2xFLAG-HAUS3) (NCBI reference: XM_018267162.1)	K363	K464	4.89069	TRUE
Data\Lara_220114_P1921_MR_MW_Xlink_AugminComplex_BS3_SEC_fr1_R4.raw	Intra	X.laeivs HAUS augmin like complex subunit 3 (2xFLAG-HAUS3) (NCBI reference: XM_018267162.1)	X.laeivs HAUS augmin like complex subunit 3 (2xFLAG-HAUS3) (NCBI reference: XM_018267162.1)	K363	S467	5.8078	TRUE
Data\Lara_220114_P1921_MR_MW_Xlink_AugminComplex_BS3_SEC_fr1_R4.raw	Intra	X.laeivs HAUS augmin like complex subunit 3 (2xFLAG-HAUS3) (NCBI reference: XM_018267162.1)	X.laeivs HAUS augmin like complex subunit 3 (2xFLAG-HAUS3) (NCBI reference: XM_018267162.1)	K363	S471	7.71288	TRUE
Data\Lara_220114_P1921_MR_MW_Xlink_AugminComplex_BS3_SEC_fr1_R4.raw	Intra	X.laeivs HAUS augmin like complex subunit 3 (2xFLAG-HAUS3) (NCBI reference: XM_018267162.1)	X.laeivs HAUS augmin like complex subunit 3 (2xFLAG-HAUS3) (NCBI reference: XM_018267162.1)	K363	K472	7.71288	TRUE
Data\Lara_220114_P1921_MR_MW_Xlink_AugminComplex_BS3_SEC_fr1_R4.raw	Intra	X.laeivs HAUS augmin like complex subunit 3 (2xFLAG-HAUS3) (NCBI reference: XM_018267162.1)	X.laeivs HAUS augmin like complex subunit 3 (2xFLAG-HAUS3) (NCBI reference: XM_018267162.1)	K363	T475	7.71288	TRUE
Data\Lara_220114_P1921_MR_MW_Xlink_AugminComplex_BS3_SEC_fr1_R4.raw	Intra	X.laeivs HAUS augmin like complex subunit 3 (2xFLAG-HAUS3) (NCBI reference: XM_018267162.1)	X.laeivs HAUS augmin like complex subunit 3 (2xFLAG-HAUS3) (NCBI reference: XM_018267162.1)	K363	S476	7.71288	TRUE
Data\Lara_220114_P1921_MR_MW_Xlink_AugminComplex_BS3_SEC_fr1_R4.raw	Inter	X.laeivs HAUS augmin like complex subunit 3 (2xFLAG-HAUS3) (NCBI reference: XM_018267162.1)	X.laeivs HAUS augmin like complex subunit 1 (Haus1-EGFP-8xHIS) (NCBI reference: XM_018267162.1)	Y480	K46	45.2665	TRUE
Data\Lara_220114_P1921_MR_MW_Xlink_AugminComplex_BS3_SEC_fr1_R4.raw	Inter	X.laeivs HAUS augmin like complex subunit 3 (2xFLAG-HAUS3) (NCBI reference: XM_018267162.1)	X.laeivs HAUS augmin like complex subunit 1 (Haus1-EGFP-8xHIS) (NCBI reference: XM_018267162.1)	Y480	S49	25.828	TRUE
Data\Lara_220114_P1921_MR_MW_Xlink_AugminComplex_BS3_SEC_fr1_R4.raw	Inter	X.laeivs HAUS augmin like complex subunit 3 (2xFLAG-HAUS3) (NCBI reference: XM_018267162.1)	X.laeivs HAUS augmin like complex subunit 1 (Haus1-EGFP-8xHIS) (NCBI reference: XM_018267162.1)	Y480	T52	8.22781	TRUE
Data\Lara_220114_P1921_MR_MW_Xlink_AugminComplex_BS3_SEC_fr1_R4.raw	Inter	X.laeivs HAUS augmin like complex subunit 3 (2xFLAG-HAUS3) (NCBI reference: XM_018267162.1)	X.laeivs HAUS augmin like complex subunit 1 (Haus1-EGFP-8xHIS) (NCBI reference: XM_018267162.1)	T488	K46	127.955	TRUE
Data\Lara_220114_P1921_MR_MW_Xlink_AugminComplex_BS3_SEC_fr1_R4.raw	Inter	X.laeivs HAUS augmin like complex subunit 3 (2xFLAG-HAUS3) (NCBI reference: XM_018267162.1)	X.laeivs HAUS augmin like complex subunit 1 (Haus1-EGFP-8xHIS) (NCBI reference: XM_018267162.1)	T488	S49	63.0187	TRUE
Data\Lara_220114_P1921_MR_MW_Xlink_AugminComplex_BS3_SEC_fr1_R4.raw	Inter	X.laeivs HAUS augmin like complex subunit 3 (2xFLAG-HAUS3) (NCBI reference: XM_018267162.1)	X.laeivs HAUS augmin like complex subunit 1 (Haus1-EGFP-8xHIS) (NCBI reference: XM_018267162.1)	T488	T52	38.7888	TRUE
Data\Lara_220114_P1921_MR_MW_Xlink_AugminComplex_BS3_SEC_fr1_R4.raw	Inter	X.laeivs HAUS augmin like complex subunit 3 (2xFLAG-HAUS3) (NCBI reference: XM_018267162.1)	X.laeivs HAUS augmin like complex subunit 1 (Haus1-EGFP-8xHIS) (NCBI reference: XM_018267162.1)	K490	K46	140.559	TRUE
Data\Lara_220114_P1921_MR_MW_Xlink_AugminComplex_BS3_SEC_fr1_R4.raw	Inter	X.laeivs HAUS augmin like complex subunit 3 (2xFLAG-HAUS3) (NCBI reference: XM_018267162.1)	X.laeivs HAUS augmin like complex subunit 1 (Haus1-EGFP-8xHIS) (NCBI reference: XM_018267162.1)	K490	S49	66.4302	TRUE
Data\Lara_220114_P1921_MR_MW_Xlink_AugminComplex_BS3_SEC_fr1_R4.raw	Inter	X.laeivs HAUS augmin like complex subunit 3 (2xFLAG-HAUS3) (NCBI reference: XM_018267162.1)	X.laeivs HAUS augmin like complex subunit 1 (Haus1-EGFP-8xHIS) (NCBI reference: XM_018267162.1)	K490	T52	41.6736	TRUE
Data\Lara_220114_P1921_MR_MW_Xlink_AugminComplex_BS3_SEC_fr1_R4.raw	Intra	X.laeivs HAUS augmin like complex subunit 3 (2xFLAG-HAUS3) (NCBI reference: XM_018267162.1)	X.laeivs HAUS augmin like complex subunit 3 (2xFLAG-HAUS3) (NCBI reference: XM_018267162.1)	S262	K381	14.7537	TRUE
Data\Lara_220114_P1921_MR_MW_Xlink_AugminComplex_BS3_SEC_fr1_R4.raw	Intra	X.laeivs HAUS augmin like complex subunit 3 (2xFLAG-HAUS3) (NCBI reference: XM_018267162.1)	X.laeivs HAUS augmin like complex subunit 3 (2xFLAG-HAUS3) (NCBI reference: XM_018267162.1)	S262	Y384	15.9462	TRUE
Data\Lara_220114_P1921_MR_MW_Xlink_AugminComplex_BS3_SEC_fr1_R4.raw	Intra	X.laeivs HAUS augmin like complex subunit 3 (2xFLAG-HAUS3) (NCBI reference: XM_018267162.1)	X.laeivs HAUS augmin like complex subunit 3 (2xFLAG-HAUS3) (NCBI reference: XM_018267162.1)	S262	T392	9.83338	TRUE
Data\Lara_220114_P1921_MR_MW_Xlink_AugminComplex_BS3_SEC_fr1_R4.raw	Intra	X.laeivs HAUS augmin like complex subunit 3 (2xFLAG-HAUS3) (NCBI reference: XM_018267162.1)	X.laeivs HAUS augmin like complex subunit 3 (2xFLAG-HAUS3) (NCBI reference: XM_018267162.1)	S262	S393	8.75742	TRUE
Data\Lara_220114_P1921_MR_MW_Xlink_AugminComplex_BS3_SEC_fr1_R4.raw	Intra	X.laeivs HAUS augmin like complex subunit 3 (2xFLAG-HAUS3) (NCBI reference: XM_018267162.1)	X.laeivs HAUS augmin like complex subunit 3 (2xFLAG-HAUS3) (NCBI reference: XM_018267162.1)	S262	S395	7.70872	TRUE
Data\Lara_220114_P1921_MR_MW_Xlink_AugminComplex_BS3_SEC_fr1_R4.raw	Intra	X.laeivs HAUS augmin like complex subunit 3 (2xFLAG-HAUS3) (NCBI reference: XM_018267162.1)	X.laeivs HAUS augmin like complex subunit 3 (2xFLAG-HAUS3) (NCBI reference: XM_018267162.1)	S262	S396	7.70872	TRUE
Data\Lara_220114_P1921_MR_MW_Xlink_AugminComplex_BS3_SEC_fr1_R4.raw	Intra	X.laeivs HAUS augmin like complex subunit 3 (2xFLAG-HAUS3) (NCBI reference: XM_018267162.1)	X.laeivs HAUS augmin like complex subunit 3 (2xFLAG-HAUS3) (NCBI reference: XM_018267162.1)	S275	K381	121.108	TRUE
Data\Lara_220114_P1921_MR_MW_Xlink_AugminComplex_BS3_SEC_fr1_R4.raw	Intra	X.laeivs HAUS augmin like complex subunit 3 (2xFLAG-HAUS3) (NCBI reference: XM_018267162.1)	X.laeivs HAUS augmin like complex subunit 3 (2xFLAG-HAUS3) (NCBI reference: XM_018267162.1)	S275	Y384	125.346	TRUE
Data\Lara_220114_P1921_MR_MW_Xlink_AugminComplex_BS3_SEC_fr1_R4.raw	Intra	X.laeivs HAUS augmin like complex subunit 3 (2xFLAG-HAUS3) (NCBI reference: XM_018267162.1)	X.laeivs HAUS augmin like complex subunit 3 (2xFLAG-HAUS3) (NCBI reference: XM_018267162.1)	S275	T392	108.635	TRUE
Data\Lara_220114_P1921_MR_MW_Xlink_AugminComplex_BS3_SEC_fr1_R4.raw	Intra	X.laeivs HAUS augmin like complex subunit 3 (2xFLAG-HAUS3) (NCBI reference: XM_018267162.1)	X.laeivs HAUS augmin like complex subunit 3 (2xFLAG-HAUS3) (NCBI reference: XM_018267162.1)	S275	S393	106.591	TRUE
Data\Lara_220114_P1921_MR_MW_Xlink_AugminComplex_BS3_SEC_fr1_R4.raw	Intra	X.laeivs HAUS augmin like complex subunit 3 (2xFLAG-HAUS3) (NCBI reference: XM_018267162.1)	X.laeivs HAUS augmin like complex subunit 3 (2xFLAG-HAUS3) (NCBI reference: XM_018267162.1)	S275	S395	100.525	TRUE
Data\Lara_220114_P1921_MR_MW_Xlink_AugminComplex_BS3_SEC_fr1_R4.raw	Intra	X.laeivs HAUS augmin like complex subunit 3 (2xFLAG-HAUS3) (NCBI reference: XM_018267162.1)	X.laeivs HAUS augmin like complex subunit 3 (2xFLAG-HAUS3) (NCBI reference: XM_018267162.1)	S275	S396	100.525	TRUE
Data\Lara_220114_P1921_MR_MW_Xlink_AugminComplex_BS3_SEC_fr1_R4.raw	Intra	X.laeivs HAUS augmin like complex subunit 3 (2xFLAG-HAUS3) (NCBI reference: XM_018267162.1)	X.laeivs HAUS augmin like complex subunit 3 (2xFLAG-HAUS3) (NCBI reference: XM_018267162.1)	T281	K381	129.621	TRUE
Data\Lara_220114_P1921_MR_MW_Xlink_AugminComplex_BS3_SEC_fr1_R4.raw	Intra	X.laeivs HAUS augmin like complex subunit 3 (2xFLAG-HAUS3) (NCBI reference: XM_018267162.1)	X.laeivs HAUS augmin like complex subunit 3 (2xFLAG-HAUS3) (NCBI reference: XM_018267162.1)	T281	Y384	131.773	TRUE
Data\Lara_220114_P1921_MR_MW_Xlink_AugminComplex_BS3_SEC_fr1_R4.raw	Intra	X.laeivs HAUS augmin like complex subunit 3 (2xFLAG-HAUS3) (NCBI reference: XM_018267162.1)	X.laeivs HAUS augmin like complex subunit 3 (2xFLAG-HAUS3) (NCBI reference: XM_018267162.1)	T281	T392	114.826	TRUE
Data\Lara_220114_P1921_MR_MW_Xlink_AugminComplex_BS3_SEC_fr1_R4.raw	Intra	X.laeivs HAUS augmin like complex subunit 3 (2xFLAG-HAUS3) (NCBI reference: XM_018267162.1)	X.laeivs HAUS augmin like complex subunit 3 (2xFLAG-HAUS3) (NCBI reference: XM_018267162.1)	T281	S393	112.752	TRUE
Data\Lara_220114_P1921_MR_MW_Xlink_AugminComplex_BS3_SEC_fr1_R4.raw	Intra	X.laeivs HAUS augmin like complex subunit 3 (2xFLAG-HAUS3) (NCBI reference: XM_018267162.1)	X.laeivs HAUS augmin like complex subunit 3 (2xFLAG-HAUS3) (NCBI reference: XM_018267162.1)	T281	S395	106.591	TRUE
Data\Lara_220114_P1921_MR_MW_Xlink_AugminComplex_BS3_SEC_fr1_R4.raw	Intra	X.laeivs HAUS augmin like complex subunit 3 (2xFLAG-HAUS3) (NCBI reference: XM_018267162.1)	X.laeivs HAUS augmin like complex subunit 3 (2xFLAG-HAUS3) (NCBI reference: XM_018267162.1)	T281	S396	104.558	TRUE
Data\Lara_220114_P1921_MR_MW_Xlink_AugminComplex_BS3_SEC_fr1_R4.raw	Intra	X.laeivs HAUS augmin like complex subunit 3 (2xFLAG-HAUS3) (NCBI reference: XM_018267162.1)	X.laeivs HAUS augmin like complex subunit 3 (2xFLAG-HAUS3) (NCBI reference: XM_018267162.1)	T282	K381	129.621	TRUE
Data\Lara_220114_P1921_MR_MW_Xlink_AugminComplex_BS3_SEC_fr1_R4.raw	Intra	X.laeivs HAUS augmin like complex subunit 3 (2xFLAG-HAUS3) (NCBI reference: XM_018267162.1)	X.laeivs HAUS augmin like complex subunit 3 (2xFLAG-HAUS3) (NCBI reference: XM_018267162.1)	T282	Y384	131.773	TRUE
Data\Lara_220114_P1921_MR_MW_Xlink_AugminComplex_BS3_SEC_fr1_R4.raw	Intra	X.laeivs HAUS augmin like complex subunit 3 (2xFLAG-HAUS3) (NCBI reference: XM_018267162.1)	X.laeivs HAUS augmin like complex subunit 3 (2xFLAG-HAUS3) (NCBI reference: XM_018267162.1)	T282	T392	114.826	TRUE
Data\Lara_220114_P1921_MR_MW_Xlink_AugminComplex_BS3_SEC_fr1_R4.raw	Intra	X.laeivs HAUS augmin like complex subunit 3 (2xFLAG-HAUS3) (NCBI reference: XM_018267162.1)	X.laeivs HAUS augmin like complex subunit 3 (2xFLAG-HAUS3) (NCBI reference: XM_018267162.1)	T282	S393	112.752	TRUE
Data\Lara_220114_P1921_MR_MW_Xlink_AugminComplex_BS3_SEC_fr1_R4.raw	Intra	X.laeivs HAUS augmin like complex subunit 3 (2xFLAG-HAUS3) (NCBI reference: XM_018267162.1)	X.laeivs HAUS augmin like complex subunit 3 (2xFLAG-HAUS3) (NCBI reference: XM_018267162.1)	T282	S395	106.591	TRUE
Data\Lara_220114_P1921_MR_MW_Xlink_AugminComplex_BS3_SEC_fr1_R4.raw	Intra	X.laeivs HAUS augmin like complex subunit 3 (2xFLAG-HAUS3) (NCBI reference: XM_018267162.1)	X.laeivs HAUS augmin like complex subunit 3 (2xFLAG-HAUS3) (NCBI reference: XM_018267162.1)	T282	S396	104.558	TRUE
Data\Lara_220114_P1921_MR_MW_Xlink_AugminComplex_BS3_SEC_fr1_R4.raw	Intra	X.laeivs HAUS augmin like complex subunit 3 (2xFLAG-HAUS3) (NCBI reference: XM_018267162.1)	X.laeivs HAUS augmin like complex subunit 3 (2xFLAG-HAUS3) (NCBI reference: XM_018267162.1)	K285	K381	127.478	TRUE
Data\Lara_220114_P1921_MR_MW_Xlink_AugminComplex_BS3_SEC_fr1_R4.raw	Intra	X.laeivs HAUS augmin like complex subunit 3 (2xFLAG-HAUS3) (NCBI reference: XM_018267162.1)	X.laeivs HAUS augmin like complex subunit 3 (2xFLAG-HAUS3) (NCBI reference: XM_018267162.1)	K285	Y384	121.108	TRUE
Data\Lara_220114_P1921_MR_MW_Xlink_AugminComplex_BS3_SEC_fr1_R4.raw	Intra	X.laeivs HAUS augmin like complex subunit 3 (2xFLAG-HAUS3) (NCBI reference: XM_018267162.1)	X.laeivs HAUS augmin like complex subunit 3 (2xFLAG-HAUS3) (NCBI reference: XM_018267162.1)	K285	T392	108.635	TRUE
Data\Lara_220114_P1921_MR_MW_Xlink_AugminComplex_BS3_SEC_fr1_R4.raw	Intra	X.laeivs HAUS augmin like complex subunit 3 (2xFLAG-HAUS3) (NCBI reference: XM_018267162.1)	X.laeivs HAUS augmin like complex subunit 3 (2xFLAG-HAUS3) (NCBI reference: XM_018267162.1)	K285	S393	106.591	TRUE
Data\Lara_220114_P1921_MR_MW_Xlink_AugminComplex_BS3_SEC_fr1_R4.raw	Intra	X.laeivs HAUS augmin like complex subunit 3 (2xFLAG-HAUS3) (NCBI reference: XM_018267162.1)	X.laeivs HAUS augmin like complex subunit 3 (2xFLAG-HAUS3) (NCBI reference: XM_018267162.1)	K285	S395	102.536	TRUE
Data\Lara_220114_P1921_MR_MW_Xlink_AugminComplex_BS3_SEC_fr1_R4.raw	Intra	X.laeivs HAUS augmin like complex subunit 3 (2xFLAG-HAUS3) (NCBI reference: XM_018267162.1)	X.laeivs HAUS augmin like complex subunit 3 (2xFLAG-HAUS3) (NCBI reference: XM_018267162.1)	K285	S396	102.536	TRUE
Data\Lara_220114_P1921_MR_MW_Xlink_AugminComplex_BS3_SEC_fr1_R4.raw	Intra	X.laeivs HAUS augmin like complex subunit 3 (2xFLAG-HAUS3) (NCBI reference: XM_018267162.1)	X.laeivs HAUS augmin like complex subunit 3 (2xFLAG-HAUS3) (NCBI reference: XM_018267162.1)	K287	K381	121.108	TRUE
Data\Lara_220114_P1921_MR_MW_Xlink_AugminComplex_BS3_SEC_fr1_R4.raw	Intra	X.laeivs HAUS augmin like complex subunit 3 (2xFLAG-HAUS3) (NCBI reference: XM_018267162.1)	X.laeivs HAUS augmin like complex subunit 3 (2xFLAG-HAUS3) (NCBI reference: XM_018267162.1)	K287	Y384	114.826	TRUE
Data\Lara_220114_P1921_MR_MW_Xlink_AugminComplex_BS3_SEC_fr1_R4.raw	Intra	X.laeivs HAUS augmin like complex subunit 3 (2xFLAG-HAUS3) (NCBI reference: XM_018267162.1)	X.laeivs HAUS augmin like complex subunit 3 (2xFLAG-HAUS3) (NCBI reference: XM_018267162.1)	K287	T392	104.558	TRUE
Data\Lara_220114_P1921_MR_MW_Xlink_AugminComplex_BS3_SEC_fr1_R4.raw	Intra	X.laeivs HAUS augmin like complex subunit 3 (2xFLAG-HAUS3) (NCBI reference: XM_018267162.1)	X.laeivs HAUS augmin like complex subunit 3 (2xFLAG-HAUS3) (NCBI reference: XM_018267162.1)	K287	S393	102.536	TRUE
Data\Lara_220114_P1921_MR_MW_Xlink_AugminComplex_BS3_SEC_fr1_R4.raw	Intra	X.laeivs HAUS augmin like complex subunit 3 (2xFLAG-HAUS3) (NCBI reference: XM_018267162.1)	X.laeivs HAUS augmin like complex subunit 3 (2xFLAG-HAUS3) (NCBI reference: XM_018267162.1)	K287	S395	98.5239	TRUE
Data\Lara_220114_P1921_MR_MW_Xlink_AugminComplex_BS3_SEC_fr1_R4.raw	Intra	X.laeivs HAUS augmin like complex subunit 3 (2xFLAG-HAUS3) (NCBI reference: XM_018267162.1)	X.laeivs HAUS augmin like complex subunit 3 (2xFLAG-HAUS3) (NCBI reference: XM_018267162.1)	K287	S396	98.5239	TRUE
Data\Lara_220114_P1921_MR_MW_Xlink_AugminComplex_BS3_SEC_fr1_R4.raw	Inter	X.laeivs HAUS augmin like complex subunit 3 (2xFLAG-HAUS3) (NCBI reference: XM_018267162.1)	X.laeivs HAUS augmin like complex subunit 1 (Haus1-EGFP-8xHIS) (NCBI reference: XM_018267162.1)	Y480	K56	1.14783	TRUE
Data\Lara_220114_P1921_MR_MW_Xlink_AugminComplex_BS3_SEC_fr1_R4.raw	Inter	X.laeivs HAUS augmin like complex subunit 3 (2xFLAG-HAUS3) (NCBI reference: XM_018267162.1)	X.laeivs HAUS augmin like complex subunit 1 (Haus1-EGFP-8xHIS) (NCBI reference: XM_018267162.1)	T488	K56	15.388	TRUE
Data\Lara_220114_P1921_MR_MW_Xlink_AugminComplex_BS3_SEC_fr1_R4.raw	Inter	X.laeivs HAUS augmin like complex subunit 3 (2xFLAG-HAUS3) (NCBI reference: XM_018267162.1)	X.laeivs HAUS augmin like complex subunit 1 (Haus1-EGFP-8xHIS) (NCBI reference: XM_018267162.1)	K490	K56	19.0623	TRUE
Data\Lara_220114_P1921_MR_MW_Xlink_AugminComplex_BS3_SEC_fr1_R4.raw	Inter	X.laeivs HAUS augmin like complex subunit 1 (Haus1-EGFP-8xHIS) (NCBI reference: XM_018267162.1)	X.laeivs HAUS augmin like complex subunit 3 (2xFLAG-HAUS3) (NCBI reference: XM_018267162.1)	K197	T452	4.00654	TRUE
Data\Lara_220114_P1921_MR_MW_Xlink_AugminComplex_BS3_SEC_fr1_R4.raw	Inter	X.laeivs HAUS augmin like complex subunit 1 (Haus1-EGFP-8xHIS) (NCBI reference: XM_018267162.1)	X.laeivs HAUS augmin like complex subunit 3 (2xFLAG-HAUS3) (NCBI reference: XM_018267162.1)	K197	S455	3.99357	TRUE
Data\Lara_220114_P1921_MR_MW_Xlink_AugminComplex_BS3_SEC_fr1_R4.raw	Inter	X.laeivs HAUS augmin like complex subunit 1 (Haus1-EGFP-8xHIS) (NCBI reference: XM_018267162.1)	X.laeivs HAUS augmin like complex subunit 3 (2xFLAG-HAUS3) (NCBI reference: XM_018267162.1)	K197	S461	3.91975	TRUE
Data\Lara_220114_P1921_MR_MW_Xlink_AugminComplex_BS3_SEC_fr1_R4.raw	Inter	X.laeivs HAUS augmin like complex subunit 1 (Haus1-EGFP-8xHIS) (NCBI reference: XM_018267162.1)	X.laeivs HAUS augmin like complex subunit 3 (2xFLAG-HAUS3) (NCBI reference: XM_018267162.1)	K197	S463	3.71483	TRUE
Data\Lara_220114_P1921_MR_MW_Xlink_AugminComplex_BS3_SEC_fr1_R4.raw	Inter	X.laeivs HAUS augmin like complex subunit 1 (Haus1-EGFP-8xHIS) (NCBI reference: XM_018267162.1)	X.laeivs HAUS augmin like complex subunit 3 (2xFLAG-HAUS3) (NCBI reference: XM_018267162.1)	K197	K464	3.99357	TRUE
Data\Lara_220114_P1921_MR_MW_Xlink_AugminComplex_BS3_SEC_fr1_R4.raw	Inter	X.laeivs HAUS augmin like complex subunit 1 (Haus1-EGFP-8xHIS) (NCBI reference: XM_018267162.1)	X.laeivs HAUS augmin like complex subunit 3 (2xFLAG-HAUS3) (NCBI reference: XM_018267162.1)	S201	T452	0.711295	TRUE
Data\Lara_220114_P1921_MR_MW_Xlink_AugminComplex_BS3_SEC_fr1_R4.raw	Inter	X.laeivs HAUS augmin like complex subunit 1 (Haus1-EGFP-8xHIS) (NCBI reference: XM_018267162.1)	X.laeivs HAUS augmin like complex subunit 3 (2xFLAG-HAUS3) (NCBI reference: XM_018267162.1)	S201	S455	0.118828	TRUE
Data\Lara_220114_P1921_MR_MW_Xlink_AugminComplex_BS3_SEC_fr1_R4.raw	Inter	X.laeivs HAUS augmin like complex subunit 1 (Haus1-EGFP-8xHIS) (NCBI reference: XM_018267162.1)	X.laeivs HAUS augmin like complex subunit 3 (2xFLAG-HAUS3) (NCBI reference: XM_018267162.1)	S201	S461	1.90676	TRUE
Data\Lara_220114_P1921_MR_MW_Xlink_AugminComplex_BS3_SEC_fr1_R4.raw	Inter	X.laeivs HAUS augmin like complex subunit 1 (Haus1-EGFP-8xHIS) (NCBI reference: XM_018267162.1)	X.laeivs HAUS augmin like complex subunit 3 (2xFLAG-HAUS3) (NCBI reference: XM_018267162.1)	S201	S463	1.90676	TRUE
Data\Lara_220114_P1921_MR_MW_Xlink_AugminComplex_BS3_SEC_fr1_R4.raw	Inter	X.laeivs HAUS augmin like complex subunit 1 (Haus1-EGFP-8xHIS) (NCBI reference: XM_018267162.1)	X.laeivs HAUS augmin like complex subunit 3 (2xFLAG-HAUS3) (NCBI reference: XM_018267162.1)	S201	K464	0.118828	TRUE
Data\Lara_220114_P1921_MR_MW_Xlink_AugminComplex_BS3_SEC_fr1_R4.raw	Inter	X.laeivs HAUS augmin like complex subunit 1 (Haus1-EGFP-8xHIS) (NCBI reference: XM_018267162.1)	X.laeivs HAUS augmin like complex subunit 3 (2xFLAG-HAUS3) (NCBI reference: XM_018267162.1)	S202	T452	0.99298	TRUE
Data\Lara_220114_P1921_MR_MW_Xlink_AugminComplex_BS3_SEC_fr1_R4.raw	Inter	X.laeivs HAUS augmin like complex subunit 1 (Haus1-EGFP-8xHIS) (NCBI reference: XM_018267162.1)	X.laeivs HAUS augmin like complex subunit 3 (2xFLAG-HAUS3) (NCBI reference: XM_018267162.1)	S202	S455	2.85746	TRUE
Data\Lara_220114_P1921_MR_MW_Xlink_AugminComplex_BS3_SEC_fr1_R4.raw	Inter	X.laeivs HAUS augmin like complex subunit 1 (Haus1-EGFP-8xHIS) (NCBI reference: XM_018267162.1)	X.laeivs HAUS augmin like complex subunit 3 (2xFLAG-HAUS3) (NCBI reference: XM_018267162.1)	S202	S461	4.86287	TRUE
Data\Lara_220114_P1921_MR_MW_Xlink_AugminComplex_BS3_SEC_fr1_R4.raw	Inter	X.laeivs HAUS augmin like complex subunit 1 (Haus1-EGFP-8xHIS) (NCBI reference: XM_018267162.1)	X.laeivs HAUS augmin like complex subunit 3 (2xFLAG-HAUS3) (NCBI reference: XM_018267162.1)	S202	S463	4.86287	TRUE
Data\Lara_220114_P1921_MR_MW_Xlink_AugminComplex_BS3_SEC_fr1_R4.raw	Inter	X.laeivs HAUS augmin like complex subunit 1 (Haus1-EGFP-8xHIS) (NCBI reference: XM_018267162.1)	X.laeivs HAUS augmin like complex subunit 3 (2xFLAG-HAUS3) (NCBI reference: XM_018267162.1)	S202	K464	2.85746	TRUE
Data\Lara_220114_P1921_MR_MW_Xlink_AugminComplex_BS3_SEC_fr1_R4.raw	Inter	X.laeivs HAUS augmin like complex subunit 1 (Haus1-EGFP-8xHIS) (NCBI reference: XM_018267162.1)	X.laeivs HAUS augmin like complex subunit 3 (2xFLAG-HAUS3) (NCBI reference: XM_018267162.1)	T210	T452	13.1965	TRUE
Data\Lara_220114_P1921_MR_MW_Xlink_AugminComplex_BS3_SEC_fr1_R4.raw	Inter	X.laeivs HAUS augmin like complex subunit 1 (Haus1-EGFP-8xHIS) (NCBI reference: XM_018267162.1)	X.laeivs HAUS augmin like complex subunit 3 (2xFLAG-HAUS3) (NCBI reference: XM_018267162.1)	T210	S455	15.714	TRUE
Data\Lara_220114_P1921_MR_MW_Xlink_AugminComplex_BS3_SEC_fr1_R4.raw	Inter	X.laeivs HAUS augmin like complex subunit 1 (Haus1-EGFP-8xHIS) (NCBI reference: XM_018267162.1)	X.laeivs HAUS augmin like complex subunit 3 (2xFLAG-HAUS3) (NCBI reference: XM_018267162.1)	T210	S461	18.3354	TRUE
Data\Lara_220114_P1921_MR_MW_Xlink_AugminComplex_BS3_SEC_fr1_R4.raw	Inter	X.laeivs HAUS augmin like complex subunit 1 (Haus1-EGFP-8xHIS) (NCBI reference: XM_018267162.1)	X.laeivs HAUS augmin like complex subunit 3 (2xFLAG-HAUS3) (NCBI reference: XM_018267162.1)	T210	S463	18.3354	TRUE
Data\Lara_220114_P1921_MR_MW_Xlink_AugminComplex_BS3_SEC_fr1_R4.raw	Inter	X.laeivs HAUS augmin like complex subunit 1 (Haus1-EGFP-8xHIS) (NCBI reference: XM_018267162.1)	X.laeivs HAUS augmin like complex subunit 3 (2xFLAG-HAUS3) (NCBI reference: XM_018267162.1)	T210	K464	17.012	TRUE
Data\Lara_220114_P1921_MR_MW_Xlink_AugminComplex_BS3_SEC_fr1_R4.raw	Inter	X.laeivs HAUS augmin like complex subunit 1 (Haus1-EGFP-8xHIS) (NCBI reference: XM_018267162.1)	X.laeivs HAUS augmin like complex subunit 3 (2xFLAG-HAUS3) (NCBI reference: XM_018267162.1)	S213	T452	14.4419	TRUE
Data\Lara_220114_P1921_MR_MW_Xlink_AugminComplex_BS3_SEC_fr1_R4.raw	Inter	X.laeivs HAUS augmin like complex subunit 1 (Haus1-EGFP-8xHIS) (NCBI reference: XM_018267162.1)	X.laeivs HAUS augmin like complex subunit 3 (2xFLAG-HAUS3) (NCBI reference: XM_018267162.1)	S213	S455	15.714	TRUE
Data\Lara_220114_P1921_MR_MW_Xlink_AugminComplex_BS3_SEC_fr1_R4.raw	Inter	X.laeivs HAUS augmin like complex subunit 1 (Haus1-EGFP-8xHIS) (NCBI reference: XM_018267162.1)	X.laeivs HAUS augmin like complex subunit 3 (2xFLAG-HAUS3) (NCBI reference: XM_018267162.1)	S213	S461	17.012	TRUE
Data\Lara_220114_P1921_MR_MW_Xlink_AugminComplex_BS3_SEC_fr1_R4.raw	Inter	X.laeivs HAUS augmin like complex subunit 1 (Haus1-EGFP-8xHIS) (NCBI reference: XM_018267162.1)	X.laeivs HAUS augmin like complex subunit 3 (2xFLAG-HAUS3) (NCBI reference: XM_018267162.1)	S213	S463	17.012	TRUE
Data\Lara_220114_P1921_MR_MW_Xlink_AugminComplex_BS3_SEC_fr1_R4.raw	Inter	X.laeivs HAUS augmin like complex subunit 1 (Haus1-EGFP-8xHIS) (NCBI reference: XM_018267162.1)	X.laeivs HAUS augmin like complex subunit 3 (2xFLAG-HAUS3) (NCBI reference: XM_018267162.1)	S213	K464	15.714	TRUE
Data\Lara_220114_P1921_MR_MW_Xlink_AugminComplex_BS3_SEC_fr1_R4.raw	Inter	X.laeivs HAUS augmin like complex subunit 1 (Haus1-EGFP-8xHIS) (NCBI reference: XM_018267162.1)	X.laeivs HAUS augmin like complex subunit 3 (2xFLAG-HAUS3) (NCBI reference: XM_018267162.1)	S216	T452	19.6835	TRUE
Data\Lara_220114_P1921_MR_MW_Xlink_AugminComplex_BS3_SEC_fr1_R4.raw	Inter	X.laeivs HAUS augmin like complex subunit 1 (Haus1-EGFP-8xHIS) (NCBI reference: XM_018267162.1)	X.laeivs HAUS augmin like complex subunit 3 (2xFLAG-HAUS3) (NCBI reference: XM_018267162.1)	S216	S455	19.6835	TRUE
Data\Lara_220114_P1921_MR_MW_Xlink_AugminComplex_BS3_SEC_fr1_R4.raw	Inter	X.laeivs HAUS augmin like complex subunit 1 (Haus1-EGFP-8xHIS) (NCBI reference: XM_018267162.1)	X.laeivs HAUS augmin like complex subunit 3 (2xFLAG-HAUS3) (NCBI reference: XM_018267162.1)	S216	S461	21.0557	TRUE
Data\Lara_220114_P1921_MR_MW_Xlink_AugminComplex_BS3_SEC_fr1_R4.raw	Inter	X.laeivs HAUS augmin like complex subunit 1 (Haus1-EGFP-8xHIS) (NCBI reference: XM_018267162.1)	X.laeivs HAUS augmin like complex subunit 3 (2xFLAG-HAUS3) (NCBI reference: XM_018267162.1)	S216	S463	21.0557	TRUE
Data\Lara_220114_P1921_MR_MW_Xlink_AugminComplex_BS3_SEC_fr1_R4.raw	Inter	X.laeivs HAUS augmin like complex subunit 1 (Haus1-EGFP-8xHIS) (NCBI reference: XM_018267162.1)	X.laeivs HAUS augmin like complex subunit 3 (2xFLAG-HAUS3) (NCBI reference: XM_018267162.1)	S216	K464	19.6835	TRUE
Data\Lara_220114_P1921_MR_MW_Xlink_AugminComplex_BS3_SEC_fr1_R4.raw	Inter	X.laeivs HAUS augmin like complex subunit 1 (Haus1-EGFP-8xHIS) (NCBI reference: XM_018267162.1)	X.laeivs HAUS augmin like complex subunit 3 (2xFLAG-HAUS3) (NCBI reference: XM_018267162.1)	S218	T452	21.0557	TRUE
Data\Lara_220114_P1921_MR_MW_Xlink_AugminComplex_BS3_SEC_fr1_R4.raw	Inter	X.laeivs HAUS augmin like complex subunit 1 (Haus1-EGFP-8xHIS) (NCBI reference: XM_018267162.1)	X.laeivs HAUS augmin like complex subunit 3 (2xFLAG-HAUS3) (NCBI reference: XM_018267162.1)	S218	S455	21.0557	TRUE
Data\Lara_220114_P1921_MR_MW_Xlink_AugminComplex_BS3_SEC_fr1_R4.raw	Inter	X.laeivs HAUS augmin like complex subunit 1 (Haus1-EGFP-8xHIS) (NCBI reference: XM_018267162.1)	X.laeivs HAUS augmin like complex subunit 3 (2xFLAG-HAUS3) (NCBI reference: XM_018267162.1)	S218	S461	23.8701	TRUE
Data\Lara_220114_P1921_MR_MW_Xlink_AugminComplex_BS3_SEC_fr1_R4.raw	Inter	X.laeivs HAUS augmin like complex subunit 1 (Haus1-EGFP-8xHIS) (NCBI reference: XM_018267162.1)	X.laeivs HAUS augmin like complex subunit 3 (2xFLAG-HAUS3) (NCBI reference: XM_018267162.1)	S218	S463	23.8701	TRUE
Data\Lara_220114_P1921_MR_MW_Xlink_AugminComplex_BS3_SEC_fr1_R4.raw	Inter	X.laeivs HAUS augmin like complex subunit 1 (Haus1-EGFP-8xHIS) (NCBI reference: XM_018267162.1)	X.laeivs HAUS augmin like complex subunit 3 (2xFLAG-HAUS3) (NCBI reference: XM_018267162.1)	S218	K464	22.4514	TRUE
Data\Lara_220114_P1921_MR_MW_Xlink_AugminComplex_BS3_SEC_fr1_R4.raw	Inter	X.laeivs HAUS augmin like complex subunit 1 (Haus1-EGFP-8xHIS) (NCBI reference: XM_018267162.1)	X.laeivs HAUS augmin like complex subunit 3 (2xFLAG-HAUS3) (NCBI reference: XM_018267162.1)	T220	T452	23.8701	TRUE
Data\Lara_220114_P1921_MR_MW_Xlink_AugminComplex_BS3_SEC_fr1_R4.raw	Inter	X.laeivs HAUS augmin like complex subunit 1 (Haus1-EGFP-8xHIS) (NCBI reference: XM_018267162.1)	X.laeivs HAUS augmin like complex subunit 3 (2xFLAG-HAUS3) (NCBI reference: XM_018267162.1)	T220	S455	23.8701	TRUE
Data\Lara_220114_P1921_MR_MW_Xlink_AugminComplex_BS3_SEC_fr1_R4.raw	Inter	X.laeivs HAUS augmin like complex subunit 1 (Haus1-EGFP-8xHIS) (NCBI reference: XM_018267162.1)	X.laeivs HAUS augmin like complex subunit 3 (2xFLAG-HAUS3) (NCBI reference: XM_018267162.1)	T220	S461	25.3112	TRUE
Data\Lara_220114_P1921_MR_MW_Xlink_AugminComplex_BS3_SEC_fr1_R4.raw	Inter	X.laeivs HAUS augmin like complex subunit 1 (Haus1-EGFP-8xHIS) (NCBI reference: XM_018267162.1)	X.laeivs HAUS augmin like complex subunit 3 (2xFLAG-HAUS3) (NCBI reference: XM_018267162.1)	T220	S463	23.8701	TRUE
Data\Lara_220114_P1921_MR_MW_Xlink_AugminComplex_BS3_SEC_fr1_R4.raw	Inter	X.laeivs HAUS augmin like complex subunit 1 (Haus1-EGFP-8xHIS) (NCBI reference: XM_018267162.1)	X.laeivs HAUS augmin like complex subunit 3 (2xFLAG-HAUS3) (NCBI reference: XM_018267162.1)	T220	K464	22.4514	TRUE
Data\Lara_220114_P1921_MR_MW_Xlink_AugminComplex_BS3_SEC_fr1_R4.raw	Inter	X.laeivs HAUS augmin like complex subunit 1 (Haus1-EGFP-8xHIS) (NCBI reference: XM_018267162.1)	X.laeivs HAUS augmin like complex subunit 3 (2xFLAG-HAUS3) (NCBI reference: XM_018267162.1)	T222	T452	23.8701	TRUE
Data\Lara_220114_P1921_MR_MW_Xlink_AugminComplex_BS3_SEC_fr1_R4.raw	Inter	X.laeivs HAUS augmin like complex subunit 1 (Haus1-EGFP-8xHIS) (NCBI reference: XM_018267162.1)	X.laeivs HAUS augmin like complex subunit 3 (2xFLAG-HAUS3) (NCBI reference: XM_018267162.1)	T222	S455	23.8701	TRUE
Data\Lara_220114_P1921_MR_MW_Xlink_AugminComplex_BS3_SEC_fr1_R4.raw	Inter	X.laeivs HAUS augmin like complex subunit 1 (Haus1-EGFP-8xHIS) (NCBI reference: XM_018267162.1)	X.laeivs HAUS augmin like complex subunit 3 (2xFLAG-HAUS3) (NCBI reference: XM_018267162.1)	T222	S461	25.3112	TRUE
Data\Lara_220114_P1921_MR_MW_Xlink_AugminComplex_BS3_SEC_fr1_R4.raw	Inter	X.laeivs HAUS augmin like complex subunit 1 (Haus1-EGFP-8xHIS) (NCBI reference: XM_018267162.1)	X.laeivs HAUS augmin like complex subunit 3 (2xFLAG-HAUS3) (NCBI reference: XM_018267162.1)	T222	S463	23.8701	TRUE
Data\Lara_220114_P1921_MR_MW_Xlink_AugminComplex_BS3_SEC_fr1_R4.raw	Inter	X.laeivs HAUS augmin like complex subunit 1 (Haus1-EGFP-8xHIS) (NCBI reference: XM_018267162.1)	X.laeivs HAUS augmin like complex subunit 3 (2xFLAG-HAUS3) (NCBI reference: XM_018267162.1)	T222	K464	22.4514	TRUE
Data\Lara_220114_P1921_MR_MW_Xlink_AugminComplex_BS3_SEC_fr1_R4.raw	Inter	X.laeivs HAUS augmin like complex subunit 1 (Haus1-EGFP-8xHIS) (NCBI reference: XM_018267162.1)	X.laeivs HAUS augmin like complex subunit 3 (2xFLAG-HAUS3) (NCBI reference: XM_018267162.1)	K225	T452	25.3112	TRUE
Data\Lara_220114_P1921_MR_MW_Xlink_AugminComplex_BS3_SEC_fr1_R4.raw	Inter	X.laeivs HAUS augmin like complex subunit 1 (Haus1-EGFP-8xHIS) (NCBI reference: XM_018267162.1)	X.laeivs HAUS augmin like complex subunit 3 (2xFLAG-HAUS3) (NCBI reference: XM_018267162.1)	K225	S455	25.3112	TRUE
Data\Lara_220114_P1921_MR_MW_Xlink_AugminComplex_BS3_SEC_fr1_R4.raw	Inter	X.laeivs HAUS augmin like complex subunit 1 (Haus1-EGFP-8xHIS) (NCBI reference: XM_018267162.1)	X.laeivs HAUS augmin like complex subunit 3 (2xFLAG-HAUS3) (NCBI reference: XM_018267162.1)	K225	S461	29.7647	TRUE
Data\Lara_220114_P1921_MR_MW_Xlink_AugminComplex_BS3_SEC_fr1_R4.raw	Inter	X.laeivs HAUS augmin like complex subunit 1 (Haus1-EGFP-8xHIS) (NCBI reference: XM_018267162.1)	X.laeivs HAUS augmin like complex subunit 3 (2xFLAG-HAUS3) (NCBI reference: XM_018267162.1)	K225	S463	29.7647	TRUE
Data\Lara_220114_P1921_MR_MW_Xlink_AugminComplex_BS3_SEC_fr1_R4.raw	Inter	X.laeivs HAUS augmin like complex subunit 1 (Haus1-EGFP-8xHIS) (NCBI reference: XM_018267162.1)	X.laeivs HAUS augmin like complex subunit 3 (2xFLAG-HAUS3) (NCBI reference: XM_018267162.1)	K225	K464	28.259	TRUE
Data\Lara_220114_P1921_MR_MW_Xlink_AugminComplex_BS3_SEC_fr1_R4.raw	Inter	X.laeivs HAUS augmin like complex subunit 1 (Haus1-EGFP-8xHIS) (NCBI reference: XM_018267162.1)	X.laeivs HAUS augmin like complex subunit 3 (2xFLAG-HAUS3) (NCBI reference: XM_018267162.1)	S228	T452	31.291	TRUE
Data\Lara_220114_P1921_MR_MW_Xlink_AugminComplex_BS3_SEC_fr1_R4.raw	Inter	X.laeivs HAUS augmin like complex subunit 1 (Haus1-EGFP-8xHIS) (NCBI reference: XM_018267162.1)	X.laeivs HAUS augmin like complex subunit 3 (2xFLAG-HAUS3) (NCBI reference: XM_018267162.1)	S228	S455	29.7647	TRUE
Data\Lara_220114_P1921_MR_MW_Xlink_AugminComplex_BS3_SEC_fr1_R4.raw	Inter	X.laeivs HAUS augmin like complex subunit 1 (Haus1-EGFP-8xHIS) (NCBI reference: XM_018267162.1)	X.laeivs HAUS augmin like complex subunit 3 (2xFLAG-HAUS3) (NCBI reference: XM_018267162.1)	S228	S461	34.4039	TRUE
Data\Lara_220114_P1921_MR_MW_Xlink_AugminComplex_BS3_SEC_fr1_R4.raw	Inter	X.laeivs HAUS augmin like complex subunit 1 (Haus1-EGFP-8xHIS) (NCBI reference: XM_018267162.1)	X.laeivs HAUS augmin like complex subunit 3 (2xFLAG-HAUS3) (NCBI reference: XM_018267162.1)	S228	S463	35.9896	TRUE
Data\Lara_220114_P1921_MR_MW_Xlink_AugminComplex_BS3_SEC_fr1_R4.raw	Inter	X.laeivs HAUS augmin like complex subunit 1 (Haus1-EGFP-8xHIS) (NCBI reference: XM_018267162.1)	X.laeivs HAUS augmin like complex subunit 3 (2xFLAG-HAUS3) (NCBI reference: XM_018267162.1)	S228	K464	35.9896	TRUE
Data\Lara_220114_P1921_MR_MW_Xlink_AugminComplex_BS3_SEC_fr1_R4.raw	Inter	X.laeivs HAUS augmin like complex subunit 1 (Haus1-EGFP-8xHIS) (NCBI reference: XM_018267162.1)	X.laeivs HAUS augmin like complex subunit 3 (2xFLAG-HAUS3) (NCBI reference: XM_018267162.1)	K260	T452	1.73593	TRUE
Data\Lara_220114_P1921_MR_MW_Xlink_AugminComplex_BS3_SEC_fr1_R4.raw	Inter	X.laeivs HAUS augmin like complex subunit 1 (Haus1-EGFP-8xHIS) (NCBI reference: XM_018267162.1)	X.laeivs HAUS augmin like complex subunit 3 (2xFLAG-HAUS3) (NCBI reference: XM_018267162.1)	K260	S455	3.19966	TRUE
Data\Lara_220114_P1921_MR_MW_Xlink_AugminComplex_BS3_SEC_fr1_R4.raw	Inter	X.laeivs HAUS augmin like complex subunit 1 (Haus1-EGFP-8xHIS) (NCBI reference: XM_018267162.1)	X.laeivs HAUS augmin like complex subunit 3 (2xFLAG-HAUS3) (NCBI reference: XM_018267162.1)	K260	S461	3.84397	TRUE
Data\Lara_220114_P1921_MR_MW_Xlink_AugminComplex_BS3_SEC_fr1_R4.raw	Inter	X.laeivs HAUS augmin like complex subunit 1 (Haus1-EGFP-8xHIS) (NCBI reference: XM_018267162.1)	X.laeivs HAUS augmin like complex subunit 3 (2xFLAG-HAUS3) (NCBI reference: XM_018267162.1)	K260	S463	2.54507	TRUE
Data\Lara_220114_P1921_MR_MW_Xlink_AugminComplex_BS3_SEC_fr1_R4.raw	Inter	X.laeivs HAUS augmin like complex subunit 1 (Haus1-EGFP-8xHIS) (NCBI reference: XM_018267162.1)	X.laeivs HAUS augmin like complex subunit 3 (2xFLAG-HAUS3) (NCBI reference: XM_018267162.1)	K260	K464	1.73593	TRUE
Data\Lara_220114_P1921_MR_MW_Xlink_AugminComplex_BS3_SEC_fr1_R4.raw	Inter	X.laeivs HAUS augmin like complex subunit 1 (Haus1-EGFP-8xHIS) (NCBI reference: XM_018267162.1)	X.laeivs HAUS augmin like complex subunit 3 (2xFLAG-HAUS3) (NCBI reference: XM_018267162.1)	K260	S467	1.23114	TRUE
Data\Lara_220114_P1921_MR_MW_Xlink_AugminComplex_BS3_SEC_fr1_R4.raw	Inter	X.laeivs HAUS augmin like complex subunit 1 (Haus1-EGFP-8xHIS) (NCBI reference: XM_018267162.1)	X.laeivs HAUS augmin like complex subunit 3 (2xFLAG-HAUS3) (NCBI reference: XM_018267162.1)	K260	S471	4.7133	TRUE
Data\Lara_220114_P1921_MR_MW_Xlink_AugminComplex_BS3_SEC_fr1_R4.raw	Inter	X.laeivs HAUS augmin like complex subunit 1 (Haus1-EGFP-8xHIS) (NCBI reference: XM_018267162.1)	X.laeivs HAUS augmin like complex subunit 3 (2xFLAG-HAUS3) (NCBI reference: XM_018267162.1)	T262	T452	3.64049	TRUE
Data\Lara_220114_P1921_MR_MW_Xlink_AugminComplex_BS3_SEC_fr1_R4.raw	Inter	X.laeivs HAUS augmin like complex subunit 1 (Haus1-EGFP-8xHIS) (NCBI reference: XM_018267162.1)	X.laeivs HAUS augmin like complex subunit 3 (2xFLAG-HAUS3) (NCBI reference: XM_018267162.1)	T262	S455	3.84397	TRUE
Data\Lara_220114_P1921_MR_MW_Xlink_AugminComplex_BS3_SEC_fr1_R4.raw	Inter	X.laeivs HAUS augmin like complex subunit 1 (Haus1-EGFP-8xHIS) (NCBI reference: XM_018267162.1)	X.laeivs HAUS augmin like complex subunit 3 (2xFLAG-HAUS3) (NCBI reference: XM_018267162.1)	T262	S461	3.84397	TRUE
Data\Lara_220114_P1921_MR_MW_Xlink_AugminComplex_BS3_SEC_fr1_R4.raw	Inter	X.laeivs HAUS augmin like complex subunit 1 (Haus1-EGFP-8xHIS) (NCBI reference: XM_018267162.1)	X.laeivs HAUS augmin like complex subunit 3 (2xFLAG-HAUS3) (NCBI reference: XM_018267162.1)	T262	S463	2.54507	TRUE
Data\Lara_220114_P1921_MR_MW_Xlink_AugminComplex_BS3_SEC_fr1_R4.raw	Inter	X.laeivs HAUS augmin like complex subunit 1 (Haus1-EGFP-8xHIS) (NCBI reference: XM_018267162.1)	X.laeivs HAUS augmin like complex subunit 3 (2xFLAG-HAUS3) (NCBI reference: XM_018267162.1)	T262	K464	1.73593	TRUE
Data\Lara_220114_P1921_MR_MW_Xlink_AugminComplex_BS3_SEC_fr1_R4.raw	Inter	X.laeivs HAUS augmin like complex subunit 1 (Haus1-EGFP-8xHIS) (NCBI reference: XM_018267162.1)	X.laeivs HAUS augmin like complex subunit 3 (2xFLAG-HAUS3) (NCBI reference: XM_018267162.1)	T262	S467	0.174221	TRUE
Data\Lara_220114_P1921_MR_MW_Xlink_AugminComplex_BS3_SEC_fr1_R4.raw	Inter	X.laeivs HAUS augmin like complex subunit 1 (Haus1-EGFP-8xHIS) (NCBI reference: XM_018267162.1)	X.laeivs HAUS augmin like complex subunit 3 (2xFLAG-HAUS3) (NCBI reference: XM_018267162.1)	T262	S471	1.23114	TRUE
Data\Lara_220114_P1921_MR_MW_Xlink_AugminComplex_BS3_SEC_fr1_R4.raw	Inter	X.laeivs HAUS augmin like complex subunit 1 (Haus1-EGFP-8xHIS) (NCBI reference: XM_018267162.1)	X.laeivs HAUS augmin like complex subunit 3 (2xFLAG-HAUS3) (NCBI reference: XM_018267162.1)	T267	T452	2.54507	TRUE
Data\Lara_220114_P1921_MR_MW_Xlink_AugminComplex_BS3_SEC_fr1_R4.raw	Inter	X.laeivs HAUS augmin like complex subunit 1 (Haus1-EGFP-8xHIS) (NCBI reference: XM_018267162.1)	X.laeivs HAUS augmin like complex subunit 3 (2xFLAG-HAUS3) (NCBI reference: XM_018267162.1)	T267	S455	3.64049	TRUE
Data\Lara_220114_P1921_MR_MW_Xlink_AugminComplex_BS3_SEC_fr1_R4.raw	Inter	X.laeivs HAUS augmin like complex subunit 1 (Haus1-EGFP-8xHIS) (NCBI reference: XM_018267162.1)	X.laeivs HAUS augmin like complex subunit 3 (2xFLAG-HAUS3) (NCBI reference: XM_018267162.1)	T267	S461	3.64049	TRUE
Data\Lara_220114_P1921_MR_MW_Xlink_AugminComplex_BS3_SEC_fr1_R4.raw	Inter	X.laeivs HAUS augmin like complex subunit 1 (Haus1-EGFP-8xHIS) (NCBI reference: XM_018267162.1)	X.laeivs HAUS augmin like complex subunit 3 (2xFLAG-HAUS3) (NCBI reference: XM_018267162.1)	T267	S463	2.54507	TRUE
Data\Lara_220114_P1921_MR_MW_Xlink_AugminComplex_BS3_SEC_fr1_R4.raw	Inter	X.laeivs HAUS augmin like complex subunit 1 (Haus1-EGFP-8xHIS) (NCBI reference: XM_018267162.1)	X.laeivs HAUS augmin like complex subunit 3 (2xFLAG-HAUS3) (NCBI reference: XM_018267162.1)	T267	K464	1.73593	TRUE
Data\Lara_220114_P1921_MR_MW_Xlink_AugminComplex_BS3_SEC_fr1_R4.raw	Inter	X.laeivs HAUS augmin like complex subunit 1 (Haus1-EGFP-8xHIS) (NCBI reference: XM_018267162.1)	X.laeivs HAUS augmin like complex subunit 3 (2xFLAG-HAUS3) (NCBI reference: XM_018267162.1)	T267	S467	0.819929	TRUE
Data\Lara_220114_P1921_MR_MW_Xlink_AugminComplex_BS3_SEC_fr1_R4.raw	Inter	X.laeivs HAUS augmin like complex subunit 1 (Haus1-EGFP-8xHIS) (NCBI reference: XM_018267162.1)	X.laeivs HAUS augmin like complex subunit 3 (2xFLAG-HAUS3) (NCBI reference: XM_018267162.1)	T267	S471	0.174221	TRUE
Data\Lara_220114_P1921_MR_MW_Xlink_AugminComplex_BS3_SEC_fr1_R4.raw	Inter	X.laeivs HAUS augmin like complex subunit 1 (Haus1-EGFP-8xHIS) (NCBI reference: XM_018267162.1)	X.laeivs HAUS augmin like complex subunit 3 (2xFLAG-HAUS3) (NCBI reference: XM_018267162.1)	T268	T452	2.54507	TRUE
Data\Lara_220114_P1921_MR_MW_Xlink_AugminComplex_BS3_SEC_fr1_R4.raw	Inter	X.laeivs HAUS augmin like complex subunit 1 (Haus1-EGFP-8xHIS) (NCBI reference: XM_018267162.1)	X.laeivs HAUS augmin like complex subunit 3 (2xFLAG-HAUS3) (NCBI reference: XM_018267162.1)	T268	S455	3.64049	TRUE
Data\Lara_220114_P1921_MR_MW_Xlink_AugminComplex_BS3_SEC_fr1_R4.raw	Inter	X.laeivs HAUS augmin like complex subunit 1 (Haus1-EGFP-8xHIS) (NCBI reference: XM_018267162.1)	X.laeivs HAUS augmin like complex subunit 3 (2xFLAG-HAUS3) (NCBI reference: XM_018267162.1)	T268	S461	3.84397	TRUE
Data\Lara_220114_P1921_MR_MW_Xlink_AugminComplex_BS3_SEC_fr1_R4.raw	Inter	X.laeivs HAUS augmin like complex subunit 1 (Haus1-EGFP-8xHIS) (NCBI reference: XM_018267162.1)	X.laeivs HAUS augmin like complex subunit 3 (2xFLAG-HAUS3) (NCBI reference: XM_018267162.1)	T268	S463	2.54507	TRUE
Data\Lara_220114_P1921_MR_MW_Xlink_AugminComplex_BS3_SEC_fr1_R4.raw	Inter	X.laeivs HAUS augmin like complex subunit 1 (Haus1-EGFP-8xHIS) (NCBI reference: XM_018267162.1)	X.laeivs HAUS augmin like complex subunit 3 (2xFLAG-HAUS3) (NCBI reference: XM_018267162.1)	T268	K464	2.54507	TRUE
Data\Lara_220114_P1921_MR_MW_Xlink_AugminComplex_BS3_SEC_fr1_R4.raw	Inter	X.laeivs HAUS augmin like complex subunit 1 (Haus1-EGFP-8xHIS) (NCBI reference: XM_018267162.1)	X.laeivs HAUS augmin like complex subunit 3 (2xFLAG-HAUS3) (NCBI reference: XM_018267162.1)	T268	S467	2.54507	TRUE
Data\Lara_220114_P1921_MR_MW_Xlink_AugminComplex_BS3_SEC_fr1_R4.raw	Inter	X.laeivs HAUS augmin like complex subunit 1 (Haus1-EGFP-8xHIS) (NCBI reference: XM_018267162.1)	X.laeivs HAUS augmin like complex subunit 3 (2xFLAG-HAUS3) (NCBI reference: XM_018267162.1)	T268	S471	1.73593	TRUE
Data\Lara_220114_P1921_MR_MW_Xlink_AugminComplex_BS3_SEC_fr1_R4.raw	Inter	X.laeivs HAUS augmin like complex subunit 1 (Haus1-EGFP-8xHIS) (NCBI reference: XM_018267162.1)	X.laeivs HAUS augmin like complex subunit 3 (2xFLAG-HAUS3) (NCBI reference: XM_018267162.1)	K269	T452	1.73593	TRUE
Data\Lara_220114_P1921_MR_MW_Xlink_AugminComplex_BS3_SEC_fr1_R4.raw	Inter	X.laeivs HAUS augmin like complex subunit 1 (Haus1-EGFP-8xHIS) (NCBI reference: XM_018267162.1)	X.laeivs HAUS augmin like complex subunit 3 (2xFLAG-HAUS3) (NCBI reference: XM_018267162.1)	K269	S455	3.19966	TRUE
Data\Lara_220114_P1921_MR_MW_Xlink_AugminComplex_BS3_SEC_fr1_R4.raw	Inter	X.laeivs HAUS augmin like complex subunit 1 (Haus1-EGFP-8xHIS) (NCBI reference: XM_018267162.1)	X.laeivs HAUS augmin like complex subunit 3 (2xFLAG-HAUS3) (NCBI reference: XM_018267162.1)	K269	S461	3.84397	TRUE
Data\Lara_220114_P1921_MR_MW_Xlink_AugminComplex_BS3_SEC_fr1_R4.raw	Inter	X.laeivs HAUS augmin like complex subunit 1 (Haus1-EGFP-8xHIS) (NCBI reference: XM_018267162.1)	X.laeivs HAUS augmin like complex subunit 3 (2xFLAG-HAUS3) (NCBI reference: XM_018267162.1)	K269	S463	2.54507	TRUE
Data\Lara_220114_P1921_MR_MW_Xlink_AugminComplex_BS3_SEC_fr1_R4.raw	Inter	X.laeivs HAUS augmin like complex subunit 1 (Haus1-EGFP-8xHIS) (NCBI reference: XM_018267162.1)	X.laeivs HAUS augmin like complex subunit 3 (2xFLAG-HAUS3) (NCBI reference: XM_018267162.1)	K269	K464	2.54507	TRUE
Data\Lara_220114_P1921_MR_MW_Xlink_AugminComplex_BS3_SEC_fr1_R4.raw	Inter	X.laeivs HAUS augmin like complex subunit 1 (Haus1-EGFP-8xHIS) (NCBI reference: XM_018267162.1)	X.laeivs HAUS augmin like complex subunit 3 (2xFLAG-HAUS3) (NCBI reference: XM_018267162.1)	K269	S467	1.73593	TRUE
Data\Lara_220114_P1921_MR_MW_Xlink_AugminComplex_BS3_SEC_fr1_R4.raw	Inter	X.laeivs HAUS augmin like complex subunit 1 (Haus1-EGFP-8xHIS) (NCBI reference: XM_018267162.1)	X.laeivs HAUS augmin like complex subunit 3 (2xFLAG-HAUS3) (NCBI reference: XM_018267162.1)	K269	S471	0.819929	TRUE
Data\Lara_220114_P1921_MR_MW_Xlink_AugminComplex_BS3_SEC_fr1_R4.raw	Inter	X.laeivs HAUS augmin like complex subunit 1 (Haus1-EGFP-8xHIS) (NCBI reference: XM_018267162.1)	X.laeivs HAUS augmin like complex subunit 3 (2xFLAG-HAUS3) (NCBI reference: XM_018267162.1)	S281	T452	3.50445	TRUE
Data\Lara_220114_P1921_MR_MW_Xlink_AugminComplex_BS3_SEC_fr1_R4.raw	Inter	X.laeivs HAUS augmin like complex subunit 1 (Haus1-EGFP-8xHIS) (NCBI reference: XM_018267162.1)	X.laeivs HAUS augmin like complex subunit 3 (2xFLAG-HAUS3) (NCBI reference: XM_018267162.1)	S281	S455	2.34274	TRUE
Data\Lara_220114_P1921_MR_MW_Xlink_AugminComplex_BS3_SEC_fr1_R4.raw	Inter	X.laeivs HAUS augmin like complex subunit 1 (Haus1-EGFP-8xHIS) (NCBI reference: XM_018267162.1)	X.laeivs HAUS augmin like complex subunit 3 (2xFLAG-HAUS3) (NCBI reference: XM_018267162.1)	S281	S461	1.23114	TRUE
Data\Lara_220114_P1921_MR_MW_Xlink_AugminComplex_BS3_SEC_fr1_R4.raw	Inter	X.laeivs HAUS augmin like complex subunit 1 (Haus1-EGFP-8xHIS) (NCBI reference: XM_018267162.1)	X.laeivs HAUS augmin like complex subunit 3 (2xFLAG-HAUS3) (NCBI reference: XM_018267162.1)	S281	S463	4.7133	TRUE
Data\Lara_220114_P1921_MR_MW_Xlink_AugminComplex_BS3_SEC_fr1_R4.raw	Inter	X.laeivs HAUS augmin like complex subunit 1 (Haus1-EGFP-8xHIS) (NCBI reference: XM_018267162.1)	X.laeivs HAUS augmin like complex subunit 3 (2xFLAG-HAUS3) (NCBI reference: XM_018267162.1)	S281	K464	3.50445	TRUE
Data\Lara_220114_P1921_MR_MW_Xlink_AugminComplex_BS3_SEC_fr1_R4.raw	Inter	X.laeivs HAUS augmin like complex subunit 1 (Haus1-EGFP-8xHIS) (NCBI reference: XM_018267162.1)	X.laeivs HAUS augmin like complex subunit 3 (2xFLAG-HAUS3) (NCBI reference: XM_018267162.1)	S281	S467	2.34274	TRUE
Data\Lara_220114_P1921_MR_MW_Xlink_AugminComplex_BS3_SEC_fr1_R4.raw	Inter	X.laeivs HAUS augmin like complex subunit 1 (Haus1-EGFP-8xHIS) (NCBI reference: XM_018267162.1)	X.laeivs HAUS augmin like complex subunit 3 (2xFLAG-HAUS3) (NCBI reference: XM_018267162.1)	S281	S471	4.7133	TRUE
Data\Lara_220114_P1921_MR_MW_Xlink_AugminComplex_BS3_SEC_fr1_R4.raw	Inter	X.laeivs HAUS augmin like complex subunit 1 (Haus1-EGFP-8xHIS) (NCBI reference: XM_018267162.1)	X.laeivs HAUS augmin like complex subunit 3 (2xFLAG-HAUS3) (NCBI reference: XM_018267162.1)	K282	T452	3.50445	TRUE
Data\Lara_220114_P1921_MR_MW_Xlink_AugminComplex_BS3_SEC_fr1_R4.raw	Inter	X.laeivs HAUS augmin like complex subunit 1 (Haus1-EGFP-8xHIS) (NCBI reference: XM_018267162.1)	X.laeivs HAUS augmin like complex subunit 3 (2xFLAG-HAUS3) (NCBI reference: XM_018267162.1)	K282	S455	2.34274	TRUE
[truncated: 23,476 more rows]
