# Supplementary material for: The augmin complex architecture reveals structural insights into microtubule branching
Source: Nat Commun. 2022 Sep 26;13:5635. doi: 10.1038/s41467-022-33228-6 (PMC9512787; doi:10.1038/s41467-022-33228-6)
Supplement: Supplementary file 5 — Supplementary Data 2 [file 41467_2022_33228_MOESM5_ESM.csv]

Run	Intra/Inter	Protein1	Protein2	AbsPos1	AbsPos2	Aggregate Score
Data\Lara_220113_P1921_MR_MW_Xlink_AugminComplex_BS3_SEC_fr3_R2.raw	Inter	HAUS1	HAUS5	197	610	713.9849853
Data\Lara_220113_P1921_MR_MW_Xlink_AugminComplex_BS3_SEC_fr3_R2.raw	Inter	HAUS1	HAUS5	197	614	659.7693794
Data\Lara_220113_P1921_MR_MW_Xlink_AugminComplex_BS3_SEC_fr2_R1.raw	Intra	HAUS3	HAUS3	309	316	611.6280061
Data\Lara_220113_P1921_MR_MW_Xlink_AugminComplex_BS3_SEC_fr3_R1.raw	Inter	HAUS4	HAUS1	261	185	599.8291708
Data\Lara_220113_P1921_MR_MW_Xlink_AugminComplex_BS3_SEC_fr3_R1.raw	Inter	HAUS4	HAUS1	262	185	587.7255028
Data\Lara_220113_P1921_MR_MW_Xlink_AugminComplex_BS3_SEC_fr2_R1.raw	Intra	HAUS3	HAUS3	309	314	582.8139783
Data\Lara_220113_P1921_MR_MW_Xlink_AugminComplex_BS3_SEC_fr3_R1.raw	Inter	HAUS4	HAUS1	261	186	572.3700768
Data\Lara_220113_P1921_MR_MW_Xlink_AugminComplex_BS3_SEC_fr2_R1.raw	Intra	HAUS3	HAUS3	309	313	568.7787133
Data\Lara_220113_P1921_MR_MW_Xlink_AugminComplex_BS3_SEC_fr3_R1.raw	Inter	HAUS4	HAUS1	262	186	560.5222561
Data\Lara_220113_P1921_MR_MW_Xlink_AugminComplex_BS3_SEC_fr3_R1.raw	Inter	HAUS5	HAUS1	58	152	553.5386227
Data\Lara_220113_P1921_MR_MW_Xlink_AugminComplex_BS3_SEC_fr3_R1.raw	Inter	HAUS5	HAUS1	58	153	552.6007619
Data\Lara_220113_P1921_MR_MW_Xlink_AugminComplex_BS3_SEC_fr2_R1.raw	Intra	HAUS3	HAUS3	304	316	495.442802
Data\Lara_220113_P1921_MR_MW_Xlink_AugminComplex_BS3_SEC_fr3_R1.raw	Intra	HAUS1	HAUS1	152	160	488.2174093
Data\Lara_220113_P1921_MR_MW_Xlink_AugminComplex_BS3_SEC_fr3_R2.raw	Intra	HAUS5	HAUS5	223	432	481.958547
Data\Lara_220113_P1921_MR_MW_Xlink_AugminComplex_BS3_SEC_fr3_R1.raw	Intra	HAUS1	HAUS1	153	160	480.6934215
Data\Lara_220113_P1921_MR_MW_Xlink_AugminComplex_BS3_SEC_fr3_R1.raw	Inter	HAUS4	HAUS1	261	189	476.2349559
Data\Lara_220113_P1921_MR_MW_Xlink_AugminComplex_BS3_SEC_fr2_R2.raw	Intra	HAUS3	HAUS3	309	319	472.3073235
Data\Lara_220113_P1921_MR_MW_Xlink_AugminComplex_BS3_SEC_fr2_R2.raw	Inter	HAUS3	HAUS5	300	354	470.5430719
Data\Lara_220113_P1921_MR_MW_Xlink_AugminComplex_BS3_SEC_fr3_R1.raw	Inter	HAUS4	HAUS1	262	189	468.5820255
Data\Lara_220113_P1921_MR_MW_Xlink_AugminComplex_BS3_SEC_fr2_R1.raw	Intra	HAUS3	HAUS3	304	314	467.213598
Data\Lara_220113_P1921_MR_MW_Xlink_AugminComplex_BS3_SEC_fr2_R1.raw	Intra	HAUS3	HAUS3	302	316	465.3600052
Data\Lara_220113_P1921_MR_MW_Xlink_AugminComplex_BS3_SEC_fr3_R1.raw	Inter	HAUS4	HAUS1	261	183	462.7233531
Data\Lara_220113_P1921_MR_MW_Xlink_AugminComplex_BS3_SEC_fr2_R1.raw	Intra	HAUS3	HAUS3	304	313	460.8224808
Data\Lara_220113_P1921_MR_MW_Xlink_AugminComplex_BS3_SEC_fr3_R2.raw	Inter	HAUS4	HAUS1	262	183	454.9827855
Data\Lara_220113_P1921_MR_MW_Xlink_AugminComplex_BS3_SEC_fr3_R2.raw	Inter	HAUS1	HAUS5	201	610	451.9137151
Data\Lara_220113_P1921_MR_MW_Xlink_AugminComplex_BS3_SEC_fr2_R1.raw	Intra	HAUS3	HAUS3	302	314	442.5725659
Data\Lara_220113_P1921_MR_MW_Xlink_AugminComplex_BS3_SEC_fr2_R2.raw	Inter	HAUS3	HAUS5	302	354	438.448144
Data\Lara_220113_P1921_MR_MW_Xlink_AugminComplex_BS3_SEC_fr2_R1.raw	Intra	HAUS3	HAUS3	302	313	437.8795976
Data\Lara_220113_P1921_MR_MW_Xlink_AugminComplex_BS3_SEC_fr3_R1.raw	Inter	HAUS1	HAUS4	225	302	435.6041054
Data\Lara_220113_P1921_MR_MW_Xlink_AugminComplex_BS3_SEC_fr3_R2.raw	Intra	HAUS5	HAUS5	223	435	430.744602
Data\Lara_220113_P1921_MR_MW_Xlink_AugminComplex_BS3_SEC_fr3_R2.raw	Intra	HAUS5	HAUS5	223	436	420.6791386
Data\Lara_220113_P1921_MR_MW_Xlink_AugminComplex_BS3_SEC_fr3_R2.raw	Inter	HAUS1	HAUS5	202	610	420.5748467
Data\Lara_220113_P1921_MR_MW_Xlink_AugminComplex_BS3_SEC_fr2_R2.raw	Inter	HAUS3	HAUS5	304	354	415.8533923
Data\Lara_220113_P1921_MR_MW_Xlink_AugminComplex_BS3_SEC_fr3_R2.raw	Intra	HAUS5	HAUS5	223	437	413.708274
Data\Lara_220113_P1921_MR_MW_Xlink_AugminComplex_BS3_SEC_fr3_R1.raw	Inter	HAUS1	HAUS4	228	302	412.4708933
Data\Lara_220113_P1921_MR_MW_Xlink_AugminComplex_BS3_SEC_fr3_R1.raw	Intra	HAUS4	HAUS4	87	98	401.3930092
Data\Lara_220113_P1921_MR_MW_Xlink_AugminComplex_BS3_SEC_fr3_R1.raw	Intra	HAUS5	HAUS5	422	437	400.0057944
Data\Lara_220113_P1921_MR_MW_Xlink_AugminComplex_BS3_SEC_fr3_R1.raw	Inter	HAUS5	HAUS3	58	69	398.8844871
Data\Lara_220113_P1921_MR_MW_Xlink_AugminComplex_BS3_SEC_fr3_R2.raw	Inter	HAUS1	HAUS5	201	614	398.281207
Data\Lara_220113_P1921_MR_MW_Xlink_AugminComplex_BS3_SEC_fr2_R2.raw	Inter	HAUS3	HAUS5	333	399	395.5213692
Data\Lara_220113_P1921_MR_MW_Xlink_AugminComplex_BS3_SEC_fr2_R1.raw	Intra	HAUS5	HAUS5	422	214	395.3508842
Data\Lara_220113_P1921_MR_MW_Xlink_AugminComplex_BS3_SEC_fr3_R1.raw	Intra	HAUS5	HAUS5	422	436	391.9977607
Data\Lara_220113_P1921_MR_MW_Xlink_AugminComplex_BS3_SEC_fr2_R1.raw	Intra	HAUS5	HAUS5	422	216	389.9027677
Data\Lara_220113_P1921_MR_MW_Xlink_AugminComplex_BS3_SEC_fr2_R1.raw	Inter	HAUS4	HAUS1	30	19	386.2059056
Data\Lara_220113_P1921_MR_MW_Xlink_AugminComplex_BS3_SEC_fr3_R1.raw	Intra	HAUS5	HAUS5	422	435	385.4736908
Data\Lara_220113_P1921_MR_MW_Xlink_AugminComplex_BS3_SEC_fr2_R1.raw	Intra	HAUS3	HAUS3	304	319	384.9056994
Data\Lara_220113_P1921_MR_MW_Xlink_AugminComplex_BS3_SEC_fr2_R1.raw	Intra	HAUS5	HAUS5	422	217	383.6971761
Data\Lara_220113_P1921_MR_MW_Xlink_AugminComplex_BS3_SEC_fr3_R1.raw	Inter	HAUS5	HAUS3	58	67	382.0413971
Data\Lara_220113_P1921_MR_MW_Xlink_AugminComplex_BS3_SEC_fr2_R1.raw	Intra	HAUS5	HAUS5	422	218	381.6087272
Data\Lara_220113_P1921_MR_MW_Xlink_AugminComplex_BS3_SEC_fr2_R1.raw	Inter	HAUS5	HAUS3	58	65	380.5800403
Data\Lara_220113_P1921_MR_MW_Xlink_AugminComplex_BS3_SEC_fr3_R1.raw	Intra	HAUS3	HAUS3	434	442	377.7506023
Data\Lara_220113_P1921_MR_MW_Xlink_AugminComplex_BS3_SEC_fr3_R1.raw	Inter	HAUS1	HAUS4	225	301	377.4345955
Data\Lara_220113_P1921_MR_MW_Xlink_AugminComplex_BS3_SEC_fr2_R2.raw	Inter	HAUS3	HAUS5	330	399	376.8739921
Data\Lara_220113_P1921_MR_MW_Xlink_AugminComplex_BS3_SEC_fr3_R1.raw	Intra	HAUS5	HAUS5	422	432	369.9388247
Data\Lara_220113_P1921_MR_MW_Xlink_AugminComplex_BS3_SEC_fr2_R1.raw	Intra	HAUS5	HAUS5	422	223	369.3620219
Data\Lara_220113_P1921_MR_MW_Xlink_AugminComplex_BS3_SEC_fr3_R2.raw	Inter	HAUS1	HAUS5	202	614	365.1698826
Data\Lara_220113_P1921_MR_MW_Xlink_AugminComplex_BS3_SEC_fr3_R2.raw	Inter	HAUS1	HAUS4	222	302	364.9237638
Data\Lara_220113_P1921_MR_MW_Xlink_AugminComplex_BS3_SEC_fr3_R1.raw	Inter	HAUS3	HAUS1	460	46	361.5661357
Data\Lara_220113_P1921_MR_MW_Xlink_AugminComplex_BS3_SEC_fr3_R2.raw	Inter	HAUS3	HAUS4	99	209	360.0473997
Data\Lara_220113_P1921_MR_MW_Xlink_AugminComplex_BS3_SEC_fr2_R1.raw	Intra	HAUS3	HAUS3	302	319	356.773508
Data\Lara_220113_P1921_MR_MW_Xlink_AugminComplex_BS3_SEC_fr2_R2.raw	Inter	HAUS3	HAUS5	300	356	356.62236
Data\Lara_220113_P1921_MR_MW_Xlink_AugminComplex_BS3_SEC_fr3_R1.raw	Intra	HAUS3	HAUS3	434	441	355.393002
Data\Lara_220113_P1921_MR_MW_Xlink_AugminComplex_BS3_SEC_fr2_R2.raw	Inter	HAUS3	HAUS5	328	399	354.5108988
Data\Lara_220113_P1921_MR_MW_Xlink_AugminComplex_BS3_SEC_fr3_R1.raw	Inter	HAUS1	HAUS4	228	301	349.3876266
Data\Lara_220113_P1921_MR_MW_Xlink_AugminComplex_BS3_SEC_fr3_R1.raw	Intra	HAUS3	HAUS3	433	442	349.1175632
Data\Lara_220113_P1921_MR_MW_Xlink_AugminComplex_BS3_SEC_fr2_R1.raw	Inter	HAUS5	HAUS3	58	63	348.4127536
Data\Lara_220113_P1921_MR_MW_Xlink_AugminComplex_BS3_SEC_fr2_R2.raw	Inter	HAUS5	HAUS3	502	433	335.296458
Data\Lara_220113_P1921_MR_MW_Xlink_AugminComplex_BS3_SEC_fr2_R2.raw	Inter	HAUS5	HAUS3	502	434	334.5722644
Data\Lara_220113_P1921_MR_MW_Xlink_AugminComplex_BS3_SEC_fr3_R1.raw	Intra	HAUS3	HAUS3	460	434	334.2826576
Data\Lara_220113_P1921_MR_MW_Xlink_AugminComplex_BS3_SEC_fr3_R2.raw	Inter	HAUS3	HAUS5	300	353	332.0392478
Data\Lara_220113_P1921_MR_MW_Xlink_AugminComplex_BS3_SEC_fr2_R2.raw	Inter	HAUS3	HAUS5	326	399	331.5419091
Data\Lara_220113_P1921_MR_MW_Xlink_AugminComplex_BS3_SEC_fr2_R2.raw	Inter	HAUS3	HAUS5	302	356	329.1618315
Data\Lara_220113_P1921_MR_MW_Xlink_AugminComplex_BS3_SEC_fr2_R2.raw	Inter	HAUS5	HAUS3	502	431	328.4495085
Data\Lara_220113_P1921_MR_MW_Xlink_AugminComplex_BS3_SEC_fr2_R2.raw	Inter	HAUS5	HAUS3	491	433	326.477359
Data\Lara_220113_P1921_MR_MW_Xlink_AugminComplex_BS3_SEC_fr3_R1.raw	Inter	HAUS3	HAUS5	75	567	326.4760889
Data\Lara_220113_P1921_MR_MW_Xlink_AugminComplex_BS3_SEC_fr2_R2.raw	Inter	HAUS5	HAUS3	491	434	325.3048911
Data\Lara_220113_P1921_MR_MW_Xlink_AugminComplex_BS3_SEC_fr3_R1.raw	Intra	HAUS5	HAUS5	218	432	325.1949401
Data\Lara_220113_P1921_MR_MW_Xlink_AugminComplex_BS3_SEC_fr3_R1.raw	Intra	HAUS3	HAUS3	433	441	324.9907511
Data\Lara_220113_P1921_MR_MW_Xlink_AugminComplex_BS3_SEC_fr2_R2.raw	Inter	HAUS3	HAUS5	333	400	324.5959325
Data\Lara_220113_P1921_MR_MW_Xlink_AugminComplex_BS3_SEC_fr3_R1.raw	Inter	HAUS3	HAUS5	75	566	324.2396262
Data\Lara_220113_P1921_MR_MW_Xlink_AugminComplex_BS3_SEC_fr3_R1.raw	Intra	HAUS3	HAUS3	458	434	322.8539873
Data\Lara_220113_P1921_MR_MW_Xlink_AugminComplex_BS3_SEC_fr3_R1.raw	Intra	HAUS5	HAUS5	217	432	320.389995
Data\Lara_220113_P1921_MR_MW_Xlink_AugminComplex_BS3_SEC_fr3_R1.raw	Intra	HAUS3	HAUS3	434	445	320.1374411
Data\Lara_220113_P1921_MR_MW_Xlink_AugminComplex_BS3_SEC_fr3_R1.raw	Intra	HAUS3	HAUS3	460	433	320.045982
Data\Lara_220113_P1921_MR_MW_Xlink_AugminComplex_BS3_SEC_fr3_R1.raw	Intra	HAUS5	HAUS5	58	12	319.878363
Data\Lara_220113_P1921_MR_MW_Xlink_AugminComplex_BS3_SEC_fr2_R2.raw	Inter	HAUS5	HAUS3	493	433	318.932365
Data\Lara_220113_P1921_MR_MW_Xlink_AugminComplex_BS3_SEC_fr2_R2.raw	Inter	HAUS5	HAUS3	494	433	318.8235679
Data\Lara_220113_P1921_MR_MW_Xlink_AugminComplex_BS3_SEC_fr2_R2.raw	Inter	HAUS5	HAUS3	493	434	318.7437024
Data\Lara_220113_P1921_MR_MW_Xlink_AugminComplex_BS3_SEC_fr2_R2.raw	Inter	HAUS5	HAUS3	491	431	318.4783833
Data\Lara_220113_P1921_MR_MW_Xlink_AugminComplex_BS3_SEC_fr2_R2.raw	Inter	HAUS5	HAUS3	494	434	317.776651
Data\Lara_220113_P1921_MR_MW_Xlink_AugminComplex_BS3_SEC_fr3_R2.raw	Inter	HAUS4	HAUS1	257	185	317.3096359
Data\Lara_220113_P1921_MR_MW_Xlink_AugminComplex_BS3_SEC_fr2_R2.raw	Inter	HAUS3	HAUS5	330	400	315.6898112
Data\Lara_220113_P1921_MR_MW_Xlink_AugminComplex_BS3_SEC_fr3_R2.raw	Inter	HAUS3	HAUS5	377	267	315.6107222
Data\Lara_220113_P1921_MR_MW_Xlink_AugminComplex_BS3_SEC_fr3_R1.raw	Inter	HAUS3	HAUS1	458	46	313.7958586
Data\Lara_220113_P1921_MR_MW_Xlink_AugminComplex_BS3_SEC_fr3_R1.raw	Intra	HAUS3	HAUS3	434	446	312.5892503
Data\Lara_220113_P1921_MR_MW_Xlink_AugminComplex_BS3_SEC_fr3_R2.raw	Intra	HAUS3	HAUS3	442	460	311.6164284
Data\Lara_220113_P1921_MR_MW_Xlink_AugminComplex_BS3_SEC_fr3_R1.raw	Inter	HAUS4	HAUS5	219	567	310.9767158
Data\Lara_220113_P1921_MR_MW_Xlink_AugminComplex_BS3_SEC_fr2_R2.raw	Inter	HAUS5	HAUS3	494	431	310.4542525
Data\Lara_220113_P1921_MR_MW_Xlink_AugminComplex_BS3_SEC_fr3_R1.raw	Inter	HAUS4	HAUS5	219	566	310.4483381
Data\Lara_220113_P1921_MR_MW_Xlink_AugminComplex_BS3_SEC_fr2_R2.raw	Inter	HAUS5	HAUS3	493	431	310.0598442
Data\Lara_220113_P1921_MR_MW_Xlink_AugminComplex_BS3_SEC_fr3_R1.raw	Inter	HAUS1	HAUS4	222	301	309.4352474
Data\Lara_220113_P1921_MR_MW_Xlink_AugminComplex_BS3_SEC_fr3_R1.raw	Intra	HAUS3	HAUS3	458	433	309.0195199
Data\Lara_220113_P1921_MR_MW_Xlink_AugminComplex_BS3_SEC_fr2_R2.raw	Inter	HAUS3	HAUS5	304	356	307.6180689
Data\Lara_220113_P1921_MR_MW_Xlink_AugminComplex_BS3_SEC_fr3_R2.raw	Intra	HAUS1	HAUS1	56	63	306.9477832
Data\Lara_220113_P1921_MR_MW_Xlink_AugminComplex_BS3_SEC_fr2_R2.raw	Inter	HAUS3	HAUS5	328	400	306.7341409
Data\Lara_220113_P1921_MR_MW_Xlink_AugminComplex_BS3_SEC_fr3_R2.raw	Inter	HAUS3	HAUS5	302	353	306.619048
Data\Lara_220113_P1921_MR_MW_Xlink_AugminComplex_BS3_SEC_fr2_R2.raw	Intra	HAUS1	HAUS1	225	281	305.4444486
Data\Lara_220113_P1921_MR_MW_Xlink_AugminComplex_BS3_SEC_fr3_R1.raw	Inter	HAUS4	HAUS1	261	190	304.8578218
Data\Lara_220113_P1921_MR_MW_Xlink_AugminComplex_BS3_SEC_fr2_R2.raw	Intra	HAUS1	HAUS1	225	282	304.189554
Data\Lara_220113_P1921_MR_MW_Xlink_AugminComplex_BS3_SEC_fr3_R1.raw	Intra	HAUS3	HAUS3	433	445	303.8130089
Data\Lara_220113_P1921_MR_MW_Xlink_AugminComplex_BS3_SEC_fr3_R2.raw	Inter	HAUS1	HAUS4	220	302	302.3930004
Data\Lara_220113_P1921_MR_MW_Xlink_AugminComplex_BS3_SEC_fr3_R1.raw	Intra	HAUS5	HAUS5	223	230	302.2463579
Data\Lara_220113_P1921_MR_MW_Xlink_AugminComplex_BS3_SEC_fr3_R1.raw	Inter	HAUS4	HAUS1	262	190	299.195783
Data\Lara_220113_P1921_MR_MW_Xlink_AugminComplex_BS3_SEC_fr3_R1.raw	Inter	HAUS3	HAUS5	379	214	298.0002275
Data\Lara_220113_P1921_MR_MW_Xlink_AugminComplex_BS3_SEC_fr3_R1.raw	Intra	HAUS5	HAUS5	216	432	297.7075832
Data\Lara_220113_P1921_MR_MW_Xlink_AugminComplex_BS3_SEC_fr3_R1.raw	Intra	HAUS3	HAUS3	433	446	296.4040657
Data\Lara_220113_P1921_MR_MW_Xlink_AugminComplex_BS3_SEC_fr3_R2.raw	Intra	HAUS3	HAUS3	441	460	295.9714924
Data\Lara_220113_P1921_MR_MW_Xlink_AugminComplex_BS3_SEC_fr3_R2.raw	Inter	HAUS5	HAUS1	58	160	295.8917756
Data\Lara_220113_P1921_MR_MW_Xlink_AugminComplex_BS3_SEC_fr3_R1.raw	Inter	HAUS3	HAUS1	99	143	293.713276
Data\Lara_220113_P1921_MR_MW_Xlink_AugminComplex_BS3_SEC_fr3_R2.raw	Inter	HAUS4	HAUS1	257	186	293.5731604
Data\Lara_220113_P1921_MR_MW_Xlink_AugminComplex_BS3_SEC_fr2_R2.raw	Inter	HAUS3	HAUS5	295	354	293.2473753
Data\Lara_220113_P1921_MR_MW_Xlink_AugminComplex_BS3_SEC_fr3_R2.raw	Intra	HAUS5	HAUS5	24	610	291.4901173
Data\Lara_220113_P1921_MR_MW_Xlink_AugminComplex_BS3_SEC_fr3_R1.raw	Intra	HAUS5	HAUS5	218	435	289.7505019
Data\Lara_220113_P1921_MR_MW_Xlink_AugminComplex_BS3_SEC_fr3_R1.raw	Intra	HAUS3	HAUS3	431	442	289.3005131
Data\Lara_220113_P1921_MR_MW_Xlink_AugminComplex_BS3_SEC_fr2_R2.raw	Intra	HAUS1	HAUS1	228	282	287.6144623
Data\Lara_220113_P1921_MR_MW_Xlink_AugminComplex_BS3_SEC_fr2_R2.raw	Inter	HAUS3	HAUS5	326	400	287.20451
Data\Lara_220113_P1921_MR_MW_Xlink_AugminComplex_BS3_SEC_fr3_R1.raw	Inter	HAUS5	HAUS3	278	377	286.012039
Data\Lara_220113_P1921_MR_MW_Xlink_AugminComplex_BS3_SEC_fr2_R2.raw	Intra	HAUS1	HAUS1	228	281	285.6957955
Data\Lara_220113_P1921_MR_MW_Xlink_AugminComplex_BS3_SEC_fr3_R1.raw	Intra	HAUS5	HAUS5	217	435	285.0687169
Data\Lara_220113_P1921_MR_MW_Xlink_AugminComplex_BS3_SEC_fr2_R1.raw	Intra	HAUS5	HAUS5	325	399	283.9092873
Data\Lara_220113_P1921_MR_MW_Xlink_AugminComplex_BS3_SEC_fr3_R1.raw	Intra	HAUS3	HAUS3	460	431	283.4220279
Data\Lara_220113_P1921_MR_MW_Xlink_AugminComplex_BS3_SEC_fr3_R1.raw	Inter	HAUS4	HAUS5	219	565	282.8708306
Data\Lara_220113_P1921_MR_MW_Xlink_AugminComplex_BS3_SEC_fr3_R1.raw	Inter	HAUS3	HAUS1	99	142	282.1727278
Data\Lara_220113_P1921_MR_MW_Xlink_AugminComplex_BS3_SEC_fr3_R1.raw	Intra	HAUS5	HAUS5	218	436	281.4363389
Data\Lara_220113_P1921_MR_MW_Xlink_AugminComplex_BS3_SEC_fr3_R2.raw	Inter	HAUS3	HAUS5	434	479	281.1288517
Data\Lara_220113_P1921_MR_MW_Xlink_AugminComplex_BS3_SEC_fr3_R1.raw	Inter	HAUS3	HAUS5	75	565	280.6612224
Data\Lara_220113_P1921_MR_MW_Xlink_AugminComplex_BS3_SEC_fr3_R1.raw	Inter	HAUS3	HAUS5	379	432	280.5675869
Data\Lara_220113_P1921_MR_MW_Xlink_AugminComplex_BS3_SEC_fr3_R2.raw	Inter	HAUS3	HAUS5	433	479	280.2402209
Data\Lara_220113_P1921_MR_MW_Xlink_AugminComplex_BS3_SEC_fr3_R1.raw	Inter	HAUS4	HAUS1	261	191	280.2383545
Data\Lara_220113_P1921_MR_MW_Xlink_AugminComplex_BS3_SEC_fr2_R1.raw	Intra	HAUS5	HAUS5	422	209	279.2504578
Data\Lara_220113_P1921_MR_MW_Xlink_AugminComplex_BS3_SEC_fr2_R2.raw	Intra	HAUS1	HAUS1	249	260	275.8004453
Data\Lara_220113_P1921_MR_MW_Xlink_AugminComplex_BS3_SEC_fr2_R1.raw	Inter	HAUS1	HAUS3	49	460	275.5512304
Data\Lara_220113_P1921_MR_MW_Xlink_AugminComplex_BS3_SEC_fr2_R1.raw	Intra	HAUS5	HAUS5	327	399	274.7477631
Data\Lara_220113_P1921_MR_MW_Xlink_AugminComplex_BS3_SEC_fr3_R2.raw	Intra	HAUS5	HAUS5	278	266	273.444129
Data\Lara_220113_P1921_MR_MW_Xlink_AugminComplex_BS3_SEC_fr3_R1.raw	Intra	HAUS5	HAUS5	217	436	273.3138548
Data\Lara_220113_P1921_MR_MW_Xlink_AugminComplex_BS3_SEC_fr2_R1.raw	Inter	HAUS1	HAUS3	49	458	273.0146575
Data\Lara_220113_P1921_MR_MW_Xlink_AugminComplex_BS3_SEC_fr2_R2.raw	Intra	HAUS5	HAUS5	399	404	272.5700969
Data\Lara_220113_P1921_MR_MW_Xlink_AugminComplex_BS3_SEC_fr3_R1.raw	Intra	HAUS5	HAUS5	218	437	271.7880324
Data\Lara_220113_P1921_MR_MW_Xlink_AugminComplex_BS3_SEC_fr3_R1.raw	Inter	HAUS4	HAUS1	262	191	271.5841482
Data\Lara_220113_P1921_MR_MW_Xlink_AugminComplex_BS3_SEC_fr2_R1.raw	Intra	HAUS5	HAUS5	328	399	271.5741641
Data\Lara_220113_P1921_MR_MW_Xlink_AugminComplex_BS3_SEC_fr3_R2.raw	Intra	HAUS3	HAUS3	445	460	271.2724452
Data\Lara_220113_P1921_MR_MW_Xlink_AugminComplex_BS3_SEC_fr3_R2.raw	Inter	HAUS5	HAUS1	24	152	271.1619165
Data\Lara_220113_P1921_MR_MW_Xlink_AugminComplex_BS3_SEC_fr3_R2.raw	Inter	HAUS5	HAUS1	24	153	271.1619165
Data\Lara_220113_P1921_MR_MW_Xlink_AugminComplex_BS3_SEC_fr3_R1.raw	Inter	HAUS5	HAUS3	277	377	269.906768
Data\Lara_220113_P1921_MR_MW_Xlink_AugminComplex_BS3_SEC_fr3_R1.raw	Intra	HAUS3	HAUS3	458	431	269.8761822
Data\Lara_220113_P1921_MR_MW_Xlink_AugminComplex_BS3_SEC_fr3_R1.raw	Inter	HAUS3	HAUS5	379	216	268.1985651
Data\Lara_220113_P1921_MR_MW_Xlink_AugminComplex_BS3_SEC_fr2_R1.raw	Inter	HAUS4	HAUS1	30	14	268.1131099
Data\Lara_220113_P1921_MR_MW_Xlink_AugminComplex_BS3_SEC_fr2_R2.raw	Intra	HAUS1	HAUS1	222	281	267.3872113
Data\Lara_220113_P1921_MR_MW_Xlink_AugminComplex_BS3_SEC_fr3_R1.raw	Intra	HAUS5	HAUS5	223	228	267.2612754
Data\Lara_220113_P1921_MR_MW_Xlink_AugminComplex_BS3_SEC_fr2_R2.raw	Intra	HAUS1	HAUS1	222	282	265.9528047
Data\Lara_220113_P1921_MR_MW_Xlink_AugminComplex_BS3_SEC_fr2_R1.raw	Intra	HAUS5	HAUS5	323	399	264.9805978
Data\Lara_220113_P1921_MR_MW_Xlink_AugminComplex_BS3_SEC_fr3_R1.raw	Inter	HAUS5	HAUS3	281	377	264.6116224
Data\Lara_220113_P1921_MR_MW_Xlink_AugminComplex_BS3_SEC_fr3_R1.raw	Intra	HAUS5	HAUS5	217	437	263.5820343
Data\Lara_220113_P1921_MR_MW_Xlink_AugminComplex_BS3_SEC_fr3_R1.raw	Intra	HAUS5	HAUS5	216	435	262.9986943
Data\Lara_220113_P1921_MR_MW_Xlink_AugminComplex_BS3_SEC_fr3_R1.raw	Intra	HAUS1	HAUS1	153	159	262.3001808
Data\Lara_220113_P1921_MR_MW_Xlink_AugminComplex_BS3_SEC_fr3_R2.raw	Intra	HAUS5	HAUS5	476	482	261.8176841
Data\Lara_220113_P1921_MR_MW_Xlink_AugminComplex_BS3_SEC_fr3_R1.raw	Intra	HAUS3	HAUS3	431	445	261.3580392
Data\Lara_220113_P1921_MR_MW_Xlink_AugminComplex_BS3_SEC_fr3_R1.raw	Intra	HAUS1	HAUS1	152	159	260.2681914
Data\Lara_220113_P1921_MR_MW_Xlink_AugminComplex_BS3_SEC_fr3_R1.raw	Intra	HAUS3	HAUS3	431	441	260.2244509
Data\Lara_220113_P1921_MR_MW_Xlink_AugminComplex_BS3_SEC_fr3_R1.raw	Inter	HAUS4	HAUS1	257	183	259.2758143
Data\Lara_220113_P1921_MR_MW_Xlink_AugminComplex_BS3_SEC_fr2_R2.raw	Inter	HAUS3	HAUS5	300	359	258.7140868
Data\Lara_220113_P1921_MR_MW_Xlink_AugminComplex_BS3_SEC_fr3_R2.raw	Inter	HAUS5	HAUS1	27	152	256.9909726
Data\Lara_220113_P1921_MR_MW_Xlink_AugminComplex_BS3_SEC_fr3_R2.raw	Inter	HAUS5	HAUS1	27	153	256.9909726
Data\Lara_220113_P1921_MR_MW_Xlink_AugminComplex_BS3_SEC_fr3_R2.raw	Intra	HAUS3	HAUS3	446	460	256.431428
Data\Lara_220113_P1921_MR_MW_Xlink_AugminComplex_BS3_SEC_fr3_R1.raw	Inter	HAUS3	HAUS5	379	435	256.1889636
Data\Lara_220113_P1921_MR_MW_Xlink_AugminComplex_BS3_SEC_fr2_R2.raw	Inter	HAUS3	HAUS1	88	152	256.050287
Data\Lara_220113_P1921_MR_MW_Xlink_AugminComplex_BS3_SEC_fr3_R2.raw	Intra	HAUS3	HAUS3	442	458	255.3256388
Data\Lara_220113_P1921_MR_MW_Xlink_AugminComplex_BS3_SEC_fr2_R2.raw	Inter	HAUS5	HAUS3	325	270	255.151684
Data\Lara_220113_P1921_MR_MW_Xlink_AugminComplex_BS3_SEC_fr2_R2.raw	Intra	HAUS3	HAUS3	309	326	254.6384207
Data\Lara_220113_P1921_MR_MW_Xlink_AugminComplex_BS3_SEC_fr3_R1.raw	Intra	HAUS3	HAUS3	431	446	254.3409465
Data\Lara_220113_P1921_MR_MW_Xlink_AugminComplex_BS3_SEC_fr3_R1.raw	Inter	HAUS3	HAUS5	379	217	254.0572108
Data\Lara_220113_P1921_MR_MW_Xlink_AugminComplex_BS3_SEC_fr2_R1.raw	Inter	HAUS4	HAUS1	30	24	252.8713999
Data\Lara_220113_P1921_MR_MW_Xlink_AugminComplex_BS3_SEC_fr3_R1.raw	Inter	HAUS1	HAUS4	220	301	252.0431336
Data\Lara_220113_P1921_MR_MW_Xlink_AugminComplex_BS3_SEC_fr2_R2.raw	Inter	HAUS3	HAUS1	87	152	251.8854168
Data\Lara_220113_P1921_MR_MW_Xlink_AugminComplex_BS3_SEC_fr3_R2.raw	Intra	HAUS4	HAUS4	257	268	251.6973549
Data\Lara_220113_P1921_MR_MW_Xlink_AugminComplex_BS3_SEC_fr3_R1.raw	Intra	HAUS5	HAUS5	216	436	251.5244618
Data\Lara_220113_P1921_MR_MW_Xlink_AugminComplex_BS3_SEC_fr3_R2.raw	Intra	HAUS5	HAUS5	277	266	251.2149924
Data\Lara_220113_P1921_MR_MW_Xlink_AugminComplex_BS3_SEC_fr3_R2.raw	Intra	HAUS5	HAUS5	281	266	251.2149924
Data\Lara_220113_P1921_MR_MW_Xlink_AugminComplex_BS3_SEC_fr3_R2.raw	Inter	HAUS4	HAUS1	261	181	250.9661798
Data\Lara_220113_P1921_MR_MW_Xlink_AugminComplex_BS3_SEC_fr2_R2.raw	Inter	HAUS5	HAUS3	327	270	250.3406262
Data\Lara_220113_P1921_MR_MW_Xlink_AugminComplex_BS3_SEC_fr2_R2.raw	Inter	HAUS3	HAUS5	82	566	249.101504
Data\Lara_220113_P1921_MR_MW_Xlink_AugminComplex_BS3_SEC_fr2_R2.raw	Inter	HAUS3	HAUS5	499	573	249.009836
Data\Lara_220113_P1921_MR_MW_Xlink_AugminComplex_BS3_SEC_fr2_R2.raw	Inter	HAUS5	HAUS3	328	270	248.193082
Data\Lara_220113_P1921_MR_MW_Xlink_AugminComplex_BS3_SEC_fr3_R2.raw	Inter	HAUS1	HAUS3	152	82	247.3248919
Data\Lara_220113_P1921_MR_MW_Xlink_AugminComplex_BS3_SEC_fr2_R2.raw	Inter	HAUS3	HAUS5	498	573	247.048447
Data\Lara_220113_P1921_MR_MW_Xlink_AugminComplex_BS3_SEC_fr3_R1.raw	Inter	HAUS3	HAUS5	381	214	246.627759
Data\Lara_220113_P1921_MR_MW_Xlink_AugminComplex_BS3_SEC_fr3_R2.raw	Intra	HAUS5	HAUS5	24	614	245.7937574
Data\Lara_220113_P1921_MR_MW_Xlink_AugminComplex_BS3_SEC_fr2_R2.raw	Inter	HAUS3	HAUS5	82	565	244.81966
Data\Lara_220113_P1921_MR_MW_Xlink_AugminComplex_BS3_SEC_fr2_R2.raw	Inter	HAUS3	HAUS5	82	567	244.5499681
Data\Lara_220113_P1921_MR_MW_Xlink_AugminComplex_BS3_SEC_fr3_R2.raw	Inter	HAUS1	HAUS3	152	83	244.5107499
Data\Lara_220113_P1921_MR_MW_Xlink_AugminComplex_BS3_SEC_fr2_R2.raw	Inter	HAUS5	HAUS3	323	270	244.0152184
Data\Lara_220113_P1921_MR_MW_Xlink_AugminComplex_BS3_SEC_fr2_R2.raw	Inter	HAUS3	HAUS1	88	145	243.7466446
Data\Lara_220113_P1921_MR_MW_Xlink_AugminComplex_BS3_SEC_fr3_R2.raw	Inter	HAUS3	HAUS1	75	152	243.2291067
Data\Lara_220113_P1921_MR_MW_Xlink_AugminComplex_BS3_SEC_fr3_R2.raw	Inter	HAUS3	HAUS5	431	479	241.8225885
Data\Lara_220113_P1921_MR_MW_Xlink_AugminComplex_BS3_SEC_fr2_R2.raw	Inter	HAUS3	HAUS1	88	153	241.6804992
Data\Lara_220113_P1921_MR_MW_Xlink_AugminComplex_BS3_SEC_fr3_R2.raw	Inter	HAUS1	HAUS3	153	82	241.5703086
Data\Lara_220113_P1921_MR_MW_Xlink_AugminComplex_BS3_SEC_fr3_R1.raw	Inter	HAUS3	HAUS5	379	436	241.5103332
Data\Lara_220113_P1921_MR_MW_Xlink_AugminComplex_BS3_SEC_fr3_R2.raw	Intra	HAUS5	HAUS5	27	610	241.1255975
Data\Lara_220113_P1921_MR_MW_Xlink_AugminComplex_BS3_SEC_fr2_R2.raw	Inter	HAUS5	HAUS4	24	261	240.6062421
Data\Lara_220113_P1921_MR_MW_Xlink_AugminComplex_BS3_SEC_fr3_R2.raw	Intra	HAUS3	HAUS3	441	458	240.3178362
Data\Lara_220113_P1921_MR_MW_Xlink_AugminComplex_BS3_SEC_fr3_R2.raw	Inter	HAUS3	HAUS5	304	353	240.2469693
Data\Lara_220113_P1921_MR_MW_Xlink_AugminComplex_BS3_SEC_fr2_R2.raw	Inter	HAUS3	HAUS1	88	143	239.4616787
Data\Lara_220113_P1921_MR_MW_Xlink_AugminComplex_BS3_SEC_fr2_R2.raw	Intra	HAUS5	HAUS5	616	24	239.3796315
Data\Lara_220113_P1921_MR_MW_Xlink_AugminComplex_BS3_SEC_fr3_R2.raw	Inter	HAUS4	HAUS1	262	181	239.0422535
Data\Lara_220113_P1921_MR_MW_Xlink_AugminComplex_BS3_SEC_fr3_R2.raw	Inter	HAUS1	HAUS3	153	83	238.7648471
Data\Lara_220113_P1921_MR_MW_Xlink_AugminComplex_BS3_SEC_fr3_R1.raw	Intra	HAUS5	HAUS5	216	437	238.7623737
Data\Lara_220113_P1921_MR_MW_Xlink_AugminComplex_BS3_SEC_fr2_R2.raw	Inter	HAUS3	HAUS1	87	145	238.6726158
Data\Lara_220113_P1921_MR_MW_Xlink_AugminComplex_BS3_SEC_fr2_R2.raw	Intra	HAUS1	HAUS1	246	260	238.2334357
Data\Lara_220113_P1921_MR_MW_Xlink_AugminComplex_BS3_SEC_fr3_R2.raw	Inter	HAUS3	HAUS1	75	153	237.9502123
Data\Lara_220113_P1921_MR_MW_Xlink_AugminComplex_BS3_SEC_fr3_R1.raw	Inter	HAUS4	HAUS1	257	189	237.83128
Data\Lara_220113_P1921_MR_MW_Xlink_AugminComplex_BS3_SEC_fr2_R2.raw	Inter	HAUS3	HAUS1	87	153	237.5622417
Data\Lara_220113_P1921_MR_MW_Xlink_AugminComplex_BS3_SEC_fr3_R1.raw	Inter	HAUS3	HAUS5	379	218	237.5249256
Data\Lara_220113_P1921_MR_MW_Xlink_AugminComplex_BS3_SEC_fr3_R2.raw	Inter	HAUS1	HAUS4	218	302	235.8547135
Data\Lara_220113_P1921_MR_MW_Xlink_AugminComplex_BS3_SEC_fr3_R1.raw	Intra	HAUS1	HAUS1	197	232	235.1941591
Data\Lara_220113_P1921_MR_MW_Xlink_AugminComplex_BS3_SEC_fr2_R2.raw	Inter	HAUS3	HAUS5	502	573	234.6232921
Data\Lara_220113_P1921_MR_MW_Xlink_AugminComplex_BS3_SEC_fr3_R2.raw	Inter	HAUS3	HAUS5	295	353	234.5804739
Data\Lara_220113_P1921_MR_MW_Xlink_AugminComplex_BS3_SEC_fr2_R2.raw	Inter	HAUS5	HAUS4	24	262	234.3057302
Data\Lara_220113_P1921_MR_MW_Xlink_AugminComplex_BS3_SEC_fr2_R1.raw	Inter	HAUS1	HAUS3	52	460	233.9762408
Data\Lara_220113_P1921_MR_MW_Xlink_AugminComplex_BS3_SEC_fr2_R2.raw	Inter	HAUS3	HAUS1	87	143	233.8287503
Data\Lara_220113_P1921_MR_MW_Xlink_AugminComplex_BS3_SEC_fr3_R2.raw	Inter	HAUS1	HAUS3	152	69	233.235937
Data\Lara_220113_P1921_MR_MW_Xlink_AugminComplex_BS3_SEC_fr3_R2.raw	Inter	HAUS1	HAUS3	152	85	233.0443095
Data\Lara_220113_P1921_MR_MW_Xlink_AugminComplex_BS3_SEC_fr2_R2.raw	Intra	HAUS1	HAUS1	249	262	233.030462
Data\Lara_220113_P1921_MR_MW_Xlink_AugminComplex_BS3_SEC_fr3_R1.raw	Inter	HAUS3	HAUS5	379	437	232.8467375
Data\Lara_220113_P1921_MR_MW_Xlink_AugminComplex_BS3_SEC_fr2_R1.raw	Inter	HAUS1	HAUS3	52	458	232.5219915
Data\Lara_220113_P1921_MR_MW_Xlink_AugminComplex_BS3_SEC_fr3_R1.raw	Intra	HAUS3	HAUS3	498	502	232.2109885
Data\Lara_220113_P1921_MR_MW_Xlink_AugminComplex_BS3_SEC_fr2_R2.raw	Inter	HAUS5	HAUS3	325	266	231.7648359
Data\Lara_220113_P1921_MR_MW_Xlink_AugminComplex_BS3_SEC_fr3_R1.raw	Intra	HAUS4	HAUS4	91	98	231.7622779
Data\Lara_220113_P1921_MR_MW_Xlink_AugminComplex_BS3_SEC_fr2_R2.raw	Inter	HAUS3	HAUS5	494	573	231.7511443
Data\Lara_220113_P1921_MR_MW_Xlink_AugminComplex_BS3_SEC_fr3_R2.raw	Inter	HAUS1	HAUS3	153	69	231.7469975
Data\Lara_220113_P1921_MR_MW_Xlink_AugminComplex_BS3_SEC_fr3_R1.raw	Intra	HAUS1	HAUS1	260	281	230.915384
Data\Lara_220113_P1921_MR_MW_Xlink_AugminComplex_BS3_SEC_fr3_R1.raw	Intra	HAUS5	HAUS5	214	432	230.91024
Data\Lara_220113_P1921_MR_MW_Xlink_AugminComplex_BS3_SEC_fr3_R2.raw	Intra	HAUS3	HAUS3	561	572	230.8950386
Data\Lara_220113_P1921_MR_MW_Xlink_AugminComplex_BS3_SEC_fr3_R1.raw	Intra	HAUS1	HAUS1	260	282	230.206461
Data\Lara_220113_P1921_MR_MW_Xlink_AugminComplex_BS3_SEC_fr2_R1.raw	Inter	HAUS3	HAUS5	295	356	229.8921276
Data\Lara_220113_P1921_MR_MW_Xlink_AugminComplex_BS3_SEC_fr3_R2.raw	Intra	HAUS1	HAUS1	189	197	228.3816257
Data\Lara_220113_P1921_MR_MW_Xlink_AugminComplex_BS3_SEC_fr3_R2.raw	Inter	HAUS1	HAUS3	153	85	227.349607
Data\Lara_220113_P1921_MR_MW_Xlink_AugminComplex_BS3_SEC_fr3_R2.raw	Intra	HAUS1	HAUS1	186	197	227.1980958
Data\Lara_220113_P1921_MR_MW_Xlink_AugminComplex_BS3_SEC_fr2_R2.raw	Inter	HAUS5	HAUS3	327	266	226.8089823
Data\Lara_220113_P1921_MR_MW_Xlink_AugminComplex_BS3_SEC_fr3_R2.raw	Inter	HAUS3	HAUS5	434	482	226.6103934
Data\Lara_220113_P1921_MR_MW_Xlink_AugminComplex_BS3_SEC_fr3_R2.raw	Inter	HAUS3	HAUS5	433	482	225.7956898
Data\Lara_220113_P1921_MR_MW_Xlink_AugminComplex_BS3_SEC_fr2_R2.raw	Inter	HAUS3	HAUS1	85	145	225.7097765
Data\Lara_220113_P1921_MR_MW_Xlink_AugminComplex_BS3_SEC_fr3_R1.raw	Inter	HAUS3	HAUS5	381	432	225.2805296
Data\Lara_220113_P1921_MR_MW_Xlink_AugminComplex_BS3_SEC_fr2_R2.raw	Inter	HAUS3	HAUS5	302	359	224.743946
Data\Lara_220113_P1921_MR_MW_Xlink_AugminComplex_BS3_SEC_fr2_R2.raw	Inter	HAUS5	HAUS3	328	266	224.6498301
Data\Lara_220113_P1921_MR_MW_Xlink_AugminComplex_BS3_SEC_fr2_R2.raw	Inter	HAUS3	HAUS5	83	566	224.2719996
Data\Lara_220113_P1921_MR_MW_Xlink_AugminComplex_BS3_SEC_fr2_R2.raw	Inter	HAUS5	HAUS3	323	266	221.8672094
Data\Lara_220113_P1921_MR_MW_Xlink_AugminComplex_BS3_SEC_fr3_R2.raw	Intra	HAUS1	HAUS1	185	197	221.5476461
Data\Lara_220113_P1921_MR_MW_Xlink_AugminComplex_BS3_SEC_fr2_R2.raw	Inter	HAUS3	HAUS5	83	565	220.2107895
Data\Lara_220113_P1921_MR_MW_Xlink_AugminComplex_BS3_SEC_fr2_R1.raw	Intra	HAUS1	HAUS1	225	152	219.7862815
Data\Lara_220113_P1921_MR_MW_Xlink_AugminComplex_BS3_SEC_fr2_R1.raw	Intra	HAUS1	HAUS1	225	153	219.7862815
Data\Lara_220113_P1921_MR_MW_Xlink_AugminComplex_BS3_SEC_fr3_R2.raw	Inter	HAUS4	HAUS1	261	171	219.7403496
Data\Lara_220113_P1921_MR_MW_Xlink_AugminComplex_BS3_SEC_fr3_R1.raw	Inter	HAUS3	HAUS5	381	216	219.7312652
Data\Lara_220113_P1921_MR_MW_Xlink_AugminComplex_BS3_SEC_fr2_R2.raw	Inter	HAUS3	HAUS5	83	567	219.5034721
Data\Lara_220113_P1921_MR_MW_Xlink_AugminComplex_BS3_SEC_fr2_R1.raw	Intra	HAUS1	HAUS1	286	282	219.1093398
Data\Lara_220113_P1921_MR_MW_Xlink_AugminComplex_BS3_SEC_fr2_R2.raw	Intra	HAUS1	HAUS1	249	267	218.9573798
Data\Lara_220113_P1921_MR_MW_Xlink_AugminComplex_BS3_SEC_fr3_R2.raw	Intra	HAUS3	HAUS3	445	458	218.8416024
Data\Lara_220113_P1921_MR_MW_Xlink_AugminComplex_BS3_SEC_fr2_R2.raw	Inter	HAUS3	HAUS1	85	143	218.538258
Data\Lara_220113_P1921_MR_MW_Xlink_AugminComplex_BS3_SEC_fr2_R1.raw	Inter	HAUS4	HAUS1	30	28	217.9782546
Data\Lara_220113_P1921_MR_MW_Xlink_AugminComplex_BS3_SEC_fr3_R1.raw	Intra	HAUS4	HAUS4	93	98	217.6281269
Data\Lara_220113_P1921_MR_MW_Xlink_AugminComplex_BS3_SEC_fr3_R2.raw	Intra	HAUS3	HAUS3	559	572	217.1764503
Data\Lara_220113_P1921_MR_MW_Xlink_AugminComplex_BS3_SEC_fr2_R1.raw	Intra	HAUS1	HAUS1	286	281	216.8318622
Data\Lara_220113_P1921_MR_MW_Xlink_AugminComplex_BS3_SEC_fr3_R1.raw	Intra	HAUS3	HAUS3	434	437	216.5150726
Data\Lara_220113_P1921_MR_MW_Xlink_AugminComplex_BS3_SEC_fr3_R1.raw	Inter	HAUS3	HAUS1	99	145	215.8557654
Data\Lara_220113_P1921_MR_MW_Xlink_AugminComplex_BS3_SEC_fr3_R2.raw	Intra	HAUS1	HAUS1	46	7	215.6588035
Data\Lara_220113_P1921_MR_MW_Xlink_AugminComplex_BS3_SEC_fr2_R2.raw	Intra	HAUS3	HAUS3	304	326	215.6028923
Data\Lara_220114_P1921_MR_MW_Xlink_AugminComplex_BS3_SEC_fr1_R4.raw	Inter	HAUS5	HAUS1	616	197	215.3421494
Data\Lara_220113_P1921_MR_MW_Xlink_AugminComplex_BS3_SEC_fr2_R2.raw	Intra	HAUS1	HAUS1	220	281	214.7221112
Data\Lara_220113_P1921_MR_MW_Xlink_AugminComplex_BS3_SEC_fr2_R2.raw	Intra	HAUS1	HAUS1	251	260	214.1369173
Data\Lara_220113_P1921_MR_MW_Xlink_AugminComplex_BS3_SEC_fr2_R2.raw	Inter	HAUS5	HAUS4	27	261	213.9447464
Data\Lara_220113_P1921_MR_MW_Xlink_AugminComplex_BS3_SEC_fr3_R2.raw	Intra	HAUS5	HAUS5	223	425	213.5050821
Data\Lara_220113_P1921_MR_MW_Xlink_AugminComplex_BS3_SEC_fr3_R1.raw	Intra	HAUS1	HAUS1	197	160	213.2605581
Data\Lara_220113_P1921_MR_MW_Xlink_AugminComplex_BS3_SEC_fr2_R2.raw	Intra	HAUS1	HAUS1	220	282	212.9332257
Data\Lara_220113_P1921_MR_MW_Xlink_AugminComplex_BS3_SEC_fr2_R2.raw	Inter	HAUS3	HAUS5	330	432	212.5641609
Data\Lara_220113_P1921_MR_MW_Xlink_AugminComplex_BS3_SEC_fr2_R2.raw	Intra	HAUS3	HAUS3	309	328	212.2828818
Data\Lara_220113_P1921_MR_MW_Xlink_AugminComplex_BS3_SEC_fr2_R2.raw	Inter	HAUS3	HAUS5	333	432	212.2739924
Data\Lara_220113_P1921_MR_MW_Xlink_AugminComplex_BS3_SEC_fr3_R2.raw	Inter	HAUS4	HAUS1	262	171	211.9104814
Data\Lara_220113_P1921_MR_MW_Xlink_AugminComplex_BS3_SEC_fr2_R1.raw	Inter	HAUS5	HAUS3	24	433	211.8670078
Data\Lara_220113_P1921_MR_MW_Xlink_AugminComplex_BS3_SEC_fr2_R2.raw	Inter	HAUS3	HAUS5	499	575	210.9874167
Data\Lara_220113_P1921_MR_MW_Xlink_AugminComplex_BS3_SEC_fr2_R1.raw	Intra	HAUS3	HAUS3	304	330	209.9366476
Data\Lara_220113_P1921_MR_MW_Xlink_AugminComplex_BS3_SEC_fr2_R2.raw	Inter	HAUS3	HAUS5	498	575	209.1638257
Data\Lara_220113_P1921_MR_MW_Xlink_AugminComplex_BS3_SEC_fr3_R2.raw	Inter	HAUS3	HAUS5	381	217	209.1394493
Data\Lara_220113_P1921_MR_MW_Xlink_AugminComplex_BS3_SEC_fr3_R1.raw	Inter	HAUS3	HAUS5	379	209	209.1335318
Data\Lara_220113_P1921_MR_MW_Xlink_AugminComplex_BS3_SEC_fr2_R2.raw	Intra	HAUS1	HAUS1	249	268	209.0048694
Data\Lara_220113_P1921_MR_MW_Xlink_AugminComplex_BS3_SEC_fr2_R1.raw	Inter	HAUS3	HAUS5	309	354	208.3059766
Data\Lara_220113_P1921_MR_MW_Xlink_AugminComplex_BS3_SEC_fr3_R1.raw	Inter	HAUS1	HAUS4	225	295	208.2154018
Data\Lara_220113_P1921_MR_MW_Xlink_AugminComplex_BS3_SEC_fr2_R1.raw	Inter	HAUS5	HAUS3	24	434	208.1914901
Data\Lara_220113_P1921_MR_MW_Xlink_AugminComplex_BS3_SEC_fr2_R2.raw	Inter	HAUS5	HAUS4	27	262	208.0125363
Data\Lara_220113_P1921_MR_MW_Xlink_AugminComplex_BS3_SEC_fr2_R2.raw	Intra	HAUS1	HAUS1	234	282	207.9387577
Data\Lara_220113_P1921_MR_MW_Xlink_AugminComplex_BS3_SEC_fr2_R2.raw	Intra	HAUS1	HAUS1	251	262	207.8126475
Data\Lara_220113_P1921_MR_MW_Xlink_AugminComplex_BS3_SEC_fr2_R2.raw	Inter	HAUS3	HAUS5	319	399	207.6514634
Data\Lara_220113_P1921_MR_MW_Xlink_AugminComplex_BS3_SEC_fr2_R1.raw	Intra	HAUS1	HAUS1	228	152	207.5952387
Data\Lara_220113_P1921_MR_MW_Xlink_AugminComplex_BS3_SEC_fr2_R1.raw	Intra	HAUS1	HAUS1	228	153	207.5952387
Data\Lara_220113_P1921_MR_MW_Xlink_AugminComplex_BS3_SEC_fr3_R2.raw	Inter	HAUS5	HAUS3	24	460	207.5775771
Data\Lara_220113_P1921_MR_MW_Xlink_AugminComplex_BS3_SEC_fr2_R2.raw	Inter	HAUS3	HAUS5	304	359	206.9602978
Data\Lara_220113_P1921_MR_MW_Xlink_AugminComplex_BS3_SEC_fr3_R1.raw	Intra	HAUS5	HAUS5	218	230	206.8948288
Data\Lara_220113_P1921_MR_MW_Xlink_AugminComplex_BS3_SEC_fr2_R2.raw	Inter	HAUS3	HAUS5	218	432	206.5388588
Data\Lara_220113_P1921_MR_MW_Xlink_AugminComplex_BS3_SEC_fr2_R2.raw	Inter	HAUS3	HAUS5	333	435	206.5315493
Data\Lara_220113_P1921_MR_MW_Xlink_AugminComplex_BS3_SEC_fr2_R2.raw	Inter	HAUS3	HAUS1	83	145	206.2796265
Data\Lara_220113_P1921_MR_MW_Xlink_AugminComplex_BS3_SEC_fr2_R2.raw	Intra	HAUS1	HAUS1	234	281	206.1963078
Data\Lara_220113_P1921_MR_MW_Xlink_AugminComplex_BS3_SEC_fr2_R1.raw	Inter	HAUS5	HAUS3	522	433	206.1007682
Data\Lara_220113_P1921_MR_MW_Xlink_AugminComplex_BS3_SEC_fr2_R1.raw	Inter	HAUS5	HAUS3	522	434	206.1007682
Data\Lara_220113_P1921_MR_MW_Xlink_AugminComplex_BS3_SEC_fr3_R1.raw	Inter	HAUS1	HAUS3	152	13	205.8076086
Data\Lara_220113_P1921_MR_MW_Xlink_AugminComplex_BS3_SEC_fr2_R2.raw	Intra	HAUS1	HAUS1	246	262	205.2181987
Data\Lara_220113_P1921_MR_MW_Xlink_AugminComplex_BS3_SEC_fr3_R1.raw	Inter	HAUS5	HAUS1	58	145	204.96445
Data\Lara_220113_P1921_MR_MW_Xlink_AugminComplex_BS3_SEC_fr2_R2.raw	Inter	HAUS3	HAUS5	330	435	204.672343
Data\Lara_220113_P1921_MR_MW_Xlink_AugminComplex_BS3_SEC_fr2_R1.raw	Inter	HAUS5	HAUS1	24	281	204.3293954
Data\Lara_220113_P1921_MR_MW_Xlink_AugminComplex_BS3_SEC_fr3_R2.raw	Intra	HAUS3	HAUS3	446	458	204.0462846
Data\Lara_220113_P1921_MR_MW_Xlink_AugminComplex_BS3_SEC_fr3_R2.raw	Intra	HAUS5	HAUS5	223	285	204.0358687
Data\Lara_220113_P1921_MR_MW_Xlink_AugminComplex_BS3_SEC_fr2_R1.raw	Inter	HAUS3	HAUS1	526	160	203.5650107
Data\Lara_220113_P1921_MR_MW_Xlink_AugminComplex_BS3_SEC_fr2_R2.raw	Intra	HAUS5	HAUS5	616	27	202.1382635
Data\Lara_220113_P1921_MR_MW_Xlink_AugminComplex_BS3_SEC_fr2_R2.raw	Inter	HAUS3	HAUS5	217	432	201.8512557
Data\Lara_220113_P1921_MR_MW_Xlink_AugminComplex_BS3_SEC_fr2_R2.raw	Inter	HAUS3	HAUS5	333	436	201.7787732
Data\Lara_220113_P1921_MR_MW_Xlink_AugminComplex_BS3_SEC_fr2_R2.raw	Inter	HAUS5	HAUS3	506	433	201.1709154
Data\Lara_220113_P1921_MR_MW_Xlink_AugminComplex_BS3_SEC_fr2_R2.raw	Inter	HAUS5	HAUS3	506	434	201.1709154
Data\Lara_220113_P1921_MR_MW_Xlink_AugminComplex_BS3_SEC_fr2_R1.raw	Inter	HAUS5	HAUS3	27	433	200.8788363
Data\Lara_220113_P1921_MR_MW_Xlink_AugminComplex_BS3_SEC_fr3_R1.raw	Inter	HAUS1	HAUS3	153	13	200.2371495
Data\Lara_220113_P1921_MR_MW_Xlink_AugminComplex_BS3_SEC_fr3_R2.raw	Inter	HAUS3	HAUS5	431	482	200.190908
Data\Lara_220113_P1921_MR_MW_Xlink_AugminComplex_BS3_SEC_fr2_R2.raw	Inter	HAUS3	HAUS5	333	437	200.1490293
Data\Lara_220113_P1921_MR_MW_Xlink_AugminComplex_BS3_SEC_fr2_R1.raw	Inter	HAUS1	HAUS4	225	304	200.0907117
Data\Lara_220113_P1921_MR_MW_Xlink_AugminComplex_BS3_SEC_fr2_R2.raw	Inter	HAUS3	HAUS5	328	432	199.894093
Data\Lara_220113_P1921_MR_MW_Xlink_AugminComplex_BS3_SEC_fr2_R2.raw	Inter	HAUS3	HAUS5	330	436	199.6566815
Data\Lara_220113_P1921_MR_MW_Xlink_AugminComplex_BS3_SEC_fr2_R2.raw	Inter	HAUS5	HAUS1	24	282	199.1928157
Data\Lara_220113_P1921_MR_MW_Xlink_AugminComplex_BS3_SEC_fr3_R1.raw	Intra	HAUS5	HAUS5	214	435	199.1544906
Data\Lara_220113_P1921_MR_MW_Xlink_AugminComplex_BS3_SEC_fr3_R2.raw	Intra	HAUS5	HAUS5	27	614	199.084982
Data\Lara_220113_P1921_MR_MW_Xlink_AugminComplex_BS3_SEC_fr2_R2.raw	Inter	HAUS3	HAUS5	489	573	198.7727976
Data\Lara_220113_P1921_MR_MW_Xlink_AugminComplex_BS3_SEC_fr2_R2.raw	Inter	HAUS3	HAUS5	502	575	198.5806504
Data\Lara_220113_P1921_MR_MW_Xlink_AugminComplex_BS3_SEC_fr2_R2.raw	Inter	HAUS3	HAUS5	330	437	198.4981077
Data\Lara_220113_P1921_MR_MW_Xlink_AugminComplex_BS3_SEC_fr3_R1.raw	Intra	HAUS5	HAUS5	217	230	198.3203903
Data\Lara_220113_P1921_MR_MW_Xlink_AugminComplex_BS3_SEC_fr2_R2.raw	Inter	HAUS5	HAUS3	506	431	198.1632477
Data\Lara_220113_P1921_MR_MW_Xlink_AugminComplex_BS3_SEC_fr2_R2.raw	Intra	HAUS3	HAUS3	304	328	197.8584308
Data\Lara_220113_P1921_MR_MW_Xlink_AugminComplex_BS3_SEC_fr2_R1.raw	Inter	HAUS5	HAUS3	525	433	197.8374306
Data\Lara_220113_P1921_MR_MW_Xlink_AugminComplex_BS3_SEC_fr2_R1.raw	Inter	HAUS5	HAUS3	525	434	197.8374306
Data\Lara_220113_P1921_MR_MW_Xlink_AugminComplex_BS3_SEC_fr2_R2.raw	Inter	HAUS3	HAUS1	83	143	197.6657194
Data\Lara_220113_P1921_MR_MW_Xlink_AugminComplex_BS3_SEC_fr3_R1.raw	Intra	HAUS3	HAUS3	433	437	197.3969791
Data\Lara_220113_P1921_MR_MW_Xlink_AugminComplex_BS3_SEC_fr2_R2.raw	Intra	HAUS1	HAUS1	246	267	197.2784411
Data\Lara_220113_P1921_MR_MW_Xlink_AugminComplex_BS3_SEC_fr2_R1.raw	Inter	HAUS5	HAUS3	24	431	197.2420331
Data\Lara_220113_P1921_MR_MW_Xlink_AugminComplex_BS3_SEC_fr2_R1.raw	Inter	HAUS5	HAUS3	27	434	197.2420331
Data\Lara_220113_P1921_MR_MW_Xlink_AugminComplex_BS3_SEC_fr3_R2.raw	Inter	HAUS3	HAUS5	381	218	197.1262962
Data\Lara_220113_P1921_MR_MW_Xlink_AugminComplex_BS3_SEC_fr3_R1.raw	Inter	HAUS1	HAUS4	218	301	196.6136831
Data\Lara_220113_P1921_MR_MW_Xlink_AugminComplex_BS3_SEC_fr2_R2.raw	Intra	HAUS1	HAUS1	251	267	196.2091875
Data\Lara_220113_P1921_MR_MW_Xlink_AugminComplex_BS3_SEC_fr2_R1.raw	Inter	HAUS3	HAUS5	85	566	195.7341616
Data\Lara_220113_P1921_MR_MW_Xlink_AugminComplex_BS3_SEC_fr3_R1.raw	Inter	HAUS3	HAUS5	381	435	195.6780807
Data\Lara_220113_P1921_MR_MW_Xlink_AugminComplex_BS3_SEC_fr3_R2.raw	Inter	HAUS5	HAUS1	24	171	195.0370615
Data\Lara_220113_P1921_MR_MW_Xlink_AugminComplex_BS3_SEC_fr3_R1.raw	Inter	HAUS1	HAUS3	152	16	194.7029125
Data\Lara_220113_P1921_MR_MW_Xlink_AugminComplex_BS3_SEC_fr2_R2.raw	Inter	HAUS3	HAUS5	494	575	192.1215885
Data\Lara_220113_P1921_MR_MW_Xlink_AugminComplex_BS3_SEC_fr3_R1.raw	Intra	HAUS5	HAUS5	422	438	191.6162159
Data\Lara_220113_P1921_MR_MW_Xlink_AugminComplex_BS3_SEC_fr2_R2.raw	Inter	HAUS3	HAUS5	218	435	191.0433165
Data\Lara_220113_P1921_MR_MW_Xlink_AugminComplex_BS3_SEC_fr2_R1.raw	Inter	HAUS5	HAUS1	27	281	190.4551033
Data\Lara_220113_P1921_MR_MW_Xlink_AugminComplex_BS3_SEC_fr2_R2.raw	Inter	HAUS3	HAUS5	328	435	190.454333
Data\Lara_220113_P1921_MR_MW_Xlink_AugminComplex_BS3_SEC_fr3_R2.raw	Intra	HAUS1	HAUS1	197	183	190.3934276
Data\Lara_220113_P1921_MR_MW_Xlink_AugminComplex_BS3_SEC_fr2_R2.raw	Inter	HAUS3	HAUS5	215	432	189.864873
Data\Lara_220113_P1921_MR_MW_Xlink_AugminComplex_BS3_SEC_fr3_R2.raw	Inter	HAUS5	HAUS3	27	460	189.8422787
Data\Lara_220113_P1921_MR_MW_Xlink_AugminComplex_BS3_SEC_fr3_R1.raw	Inter	HAUS1	HAUS3	153	16	189.2059227
Data\Lara_220113_P1921_MR_MW_Xlink_AugminComplex_BS3_SEC_fr3_R2.raw	Inter	HAUS1	HAUS4	197	301	188.9922579
Data\Lara_220113_P1921_MR_MW_Xlink_AugminComplex_BS3_SEC_fr2_R2.raw	Inter	HAUS3	HAUS5	85	565	188.8170199
Data\Lara_220113_P1921_MR_MW_Xlink_AugminComplex_BS3_SEC_fr3_R1.raw	Intra	HAUS5	HAUS5	214	436	188.5494099
Data\Lara_220113_P1921_MR_MW_Xlink_AugminComplex_BS3_SEC_fr3_R1.raw	Intra	HAUS1	HAUS1	197	228	188.5097754
Data\Lara_220113_P1921_MR_MW_Xlink_AugminComplex_BS3_SEC_fr3_R1.raw	Intra	HAUS5	HAUS5	473	482	188.4685421
Data\Lara_220113_P1921_MR_MW_Xlink_AugminComplex_BS3_SEC_fr2_R2.raw	Intra	HAUS1	HAUS1	246	268	188.3052363
Data\Lara_220113_P1921_MR_MW_Xlink_AugminComplex_BS3_SEC_fr3_R2.raw	Inter	HAUS5	HAUS1	24	160	188.24094
Data\Lara_220113_P1921_MR_MW_Xlink_AugminComplex_BS3_SEC_fr3_R1.raw	Intra	HAUS1	HAUS1	14	46	188.0397376
Data\Lara_220113_P1921_MR_MW_Xlink_AugminComplex_BS3_SEC_fr2_R1.raw	Inter	HAUS5	HAUS3	527	433	187.9023762
Data\Lara_220113_P1921_MR_MW_Xlink_AugminComplex_BS3_SEC_fr2_R1.raw	Inter	HAUS5	HAUS3	527	434	187.9023762
Data\Lara_220113_P1921_MR_MW_Xlink_AugminComplex_BS3_SEC_fr2_R2.raw	Inter	HAUS3	HAUS5	85	567	187.821697
Data\Lara_220113_P1921_MR_MW_Xlink_AugminComplex_BS3_SEC_fr2_R2.raw	Inter	HAUS3	HAUS5	326	432	187.6536806
Data\Lara_220113_P1921_MR_MW_Xlink_AugminComplex_BS3_SEC_fr3_R2.raw	Intra	HAUS1	HAUS1	46	6	187.1721866
Data\Lara_220113_P1921_MR_MW_Xlink_AugminComplex_BS3_SEC_fr2_R1.raw	Inter	HAUS5	HAUS1	27	282	186.7538277
Data\Lara_220113_P1921_MR_MW_Xlink_AugminComplex_BS3_SEC_fr3_R1.raw	Intra	HAUS1	HAUS1	190	197	186.71667
Data\Lara_220113_P1921_MR_MW_Xlink_AugminComplex_BS3_SEC_fr2_R1.raw	Inter	HAUS5	HAUS3	27	431	186.4118111
Data\Lara_220113_P1921_MR_MW_Xlink_AugminComplex_BS3_SEC_fr2_R2.raw	Inter	HAUS3	HAUS5	217	435	186.3852265
Data\Lara_220113_P1921_MR_MW_Xlink_AugminComplex_BS3_SEC_fr3_R1.raw	Intra	HAUS1	HAUS1	191	197	185.9334542
Data\Lara_220113_P1921_MR_MW_Xlink_AugminComplex_BS3_SEC_fr3_R1.raw	Inter	HAUS1	HAUS4	228	304	185.502906
Data\Lara_220113_P1921_MR_MW_Xlink_AugminComplex_BS3_SEC_fr3_R1.raw	Intra	HAUS5	HAUS5	216	230	185.393411
Data\Lara_220113_P1921_MR_MW_Xlink_AugminComplex_BS3_SEC_fr3_R2.raw	Intra	HAUS1	HAUS1	197	63	184.9116221
Data\Lara_220113_P1921_MR_MW_Xlink_AugminComplex_BS3_SEC_fr2_R2.raw	Inter	HAUS3	HAUS5	328	436	184.8564114
Data\Lara_220113_P1921_MR_MW_Xlink_AugminComplex_BS3_SEC_fr2_R1.raw	Inter	HAUS5	HAUS3	522	431	184.4429923
Data\Lara_220113_P1921_MR_MW_Xlink_AugminComplex_BS3_SEC_fr2_R2.raw	Inter	HAUS3	HAUS5	328	437	183.9013115
Data\Lara_220113_P1921_MR_MW_Xlink_AugminComplex_BS3_SEC_fr2_R1.raw	Inter	HAUS3	HAUS5	87	566	183.6100461
Data\Lara_220113_P1921_MR_MW_Xlink_AugminComplex_BS3_SEC_fr3_R1.raw	Inter	HAUS5	HAUS3	491	441	182.8431403
Data\Lara_220113_P1921_MR_MW_Xlink_AugminComplex_BS3_SEC_fr3_R2.raw	Inter	HAUS5	HAUS3	24	458	182.839695
Data\Lara_220113_P1921_MR_MW_Xlink_AugminComplex_BS3_SEC_fr2_R2.raw	Inter	HAUS3	HAUS5	319	400	182.833268
Data\Lara_220113_P1921_MR_MW_Xlink_AugminComplex_BS3_SEC_fr2_R1.raw	Inter	HAUS5	HAUS3	584	499	182.6166622
Data\Lara_220113_P1921_MR_MW_Xlink_AugminComplex_BS3_SEC_fr2_R2.raw	Intra	HAUS3	HAUS3	302	326	182.2642984
Data\Lara_220113_P1921_MR_MW_Xlink_AugminComplex_BS3_SEC_fr2_R2.raw	Inter	HAUS3	HAUS5	300	362	182.225138
Data\Lara_220113_P1921_MR_MW_Xlink_AugminComplex_BS3_SEC_fr2_R2.raw	Intra	HAUS1	HAUS1	251	268	181.5400094
Data\Lara_220113_P1921_MR_MW_Xlink_AugminComplex_BS3_SEC_fr2_R1.raw	Inter	HAUS5	HAUS3	584	498	181.4131654
Data\Lara_220113_P1921_MR_MW_Xlink_AugminComplex_BS3_SEC_fr3_R1.raw	Intra	HAUS5	HAUS5	422	439	181.3781911
Data\Lara_220113_P1921_MR_MW_Xlink_AugminComplex_BS3_SEC_fr3_R2.raw	Inter	HAUS1	HAUS3	152	67	181.1837921
Data\Lara_220114_P1921_MR_MW_Xlink_AugminComplex_BS3_SEC_fr1_R4.raw	Inter	HAUS5	HAUS1	621	197	180.5411912
Data\Lara_220113_P1921_MR_MW_Xlink_AugminComplex_BS3_SEC_fr3_R1.raw	Inter	HAUS3	HAUS5	381	436	180.4872308
Data\Lara_220113_P1921_MR_MW_Xlink_AugminComplex_BS3_SEC_fr3_R2.raw	Inter	HAUS3	HAUS1	67	160	179.7207277
Data\Lara_220113_P1921_MR_MW_Xlink_AugminComplex_BS3_SEC_fr3_R1.raw	Inter	HAUS1	HAUS4	228	295	179.6515106
Data\Lara_220113_P1921_MR_MW_Xlink_AugminComplex_BS3_SEC_fr3_R1.raw	Inter	HAUS1	HAUS4	197	304	179.1563059
Data\Lara_220113_P1921_MR_MW_Xlink_AugminComplex_BS3_SEC_fr3_R1.raw	Inter	HAUS5	HAUS4	24	304	179.05683
Data\Lara_220113_P1921_MR_MW_Xlink_AugminComplex_BS3_SEC_fr3_R2.raw	Inter	HAUS3	HAUS1	69	160	178.6148489
Data\Lara_220113_P1921_MR_MW_Xlink_AugminComplex_BS3_SEC_fr2_R2.raw	Intra	HAUS3	HAUS3	309	330	178.3575993
Data\Lara_220113_P1921_MR_MW_Xlink_AugminComplex_BS3_SEC_fr2_R1.raw	Inter	HAUS3	HAUS5	87	565	178.3132493
Data\Lara_220113_P1921_MR_MW_Xlink_AugminComplex_BS3_SEC_fr2_R1.raw	Inter	HAUS5	HAUS3	585	499	178.2827243
Data\Lara_220113_P1921_MR_MW_Xlink_AugminComplex_BS3_SEC_fr2_R2.raw	Intra	HAUS1	HAUS1	249	281	178.0686881
Data\Lara_220113_P1921_MR_MW_Xlink_AugminComplex_BS3_SEC_fr2_R1.raw	Inter	HAUS5	HAUS3	491	425	177.8344024
Data\Lara_220113_P1921_MR_MW_Xlink_AugminComplex_BS3_SEC_fr2_R2.raw	Intra	HAUS5	HAUS5	621	24	177.8280065
Data\Lara_220113_P1921_MR_MW_Xlink_AugminComplex_BS3_SEC_fr2_R2.raw	Inter	HAUS3	HAUS1	88	142	177.4482348
Data\Lara_220113_P1921_MR_MW_Xlink_AugminComplex_BS3_SEC_fr2_R1.raw	Inter	HAUS3	HAUS5	88	566	177.3857955
Data\Lara_220113_P1921_MR_MW_Xlink_AugminComplex_BS3_SEC_fr2_R1.raw	Inter	HAUS5	HAUS3	585	498	177.1092836
Data\Lara_220113_P1921_MR_MW_Xlink_AugminComplex_BS3_SEC_fr3_R1.raw	Inter	HAUS3	HAUS5	218	437	177.1033718
Data\Lara_220113_P1921_MR_MW_Xlink_AugminComplex_BS3_SEC_fr3_R1.raw	Intra	HAUS5	HAUS5	214	437	176.8636629
Data\Lara_220113_P1921_MR_MW_Xlink_AugminComplex_BS3_SEC_fr2_R2.raw	Intra	HAUS1	HAUS1	251	269	176.5330769
Data\Lara_220113_P1921_MR_MW_Xlink_AugminComplex_BS3_SEC_fr2_R1.raw	Inter	HAUS5	HAUS3	525	431	176.2826197
Data\Lara_220113_P1921_MR_MW_Xlink_AugminComplex_BS3_SEC_fr3_R1.raw	Inter	HAUS5	HAUS3	491	442	175.9009522
Data\Lara_220113_P1921_MR_MW_Xlink_AugminComplex_BS3_SEC_fr3_R2.raw	Inter	HAUS1	HAUS3	153	67	175.7175089
Data\Lara_220113_P1921_MR_MW_Xlink_AugminComplex_BS3_SEC_fr2_R2.raw	Inter	HAUS3	HAUS5	214	432	175.5458065
Data\Lara_220113_P1921_MR_MW_Xlink_AugminComplex_BS3_SEC_fr2_R2.raw	Intra	HAUS1	HAUS1	249	282	175.4797485
Data\Lara_220113_P1921_MR_MW_Xlink_AugminComplex_BS3_SEC_fr2_R2.raw	Inter	HAUS3	HAUS5	295	359	175.4469026
Data\Lara_220113_P1921_MR_MW_Xlink_AugminComplex_BS3_SEC_fr2_R2.raw	Intra	HAUS3	HAUS3	302	330	175.3202282
Data\Lara_220113_P1921_MR_MW_Xlink_AugminComplex_BS3_SEC_fr3_R1.raw	Inter	HAUS5	HAUS3	285	377	175.1569476
Data\Lara_220113_P1921_MR_MW_Xlink_AugminComplex_BS3_SEC_fr2_R2.raw	Inter	HAUS3	HAUS5	498	24	174.7305907
Data\Lara_220113_P1921_MR_MW_Xlink_AugminComplex_BS3_SEC_fr2_R1.raw	Inter	HAUS1	HAUS4	225	308	174.7064469
Data\Lara_220113_P1921_MR_MW_Xlink_AugminComplex_BS3_SEC_fr3_R1.raw	Intra	HAUS5	HAUS5	218	228	174.5740653
Data\Lara_220113_P1921_MR_MW_Xlink_AugminComplex_BS3_SEC_fr2_R2.raw	Intra	HAUS1	HAUS1	197	225	174.5312192
Data\Lara_220113_P1921_MR_MW_Xlink_AugminComplex_BS3_SEC_fr2_R2.raw	Inter	HAUS3	HAUS5	215	435	174.4722632
Data\Lara_220113_P1921_MR_MW_Xlink_AugminComplex_BS3_SEC_fr2_R2.raw	Inter	HAUS3	HAUS5	499	579	173.7390652
Data\Lara_220113_P1921_MR_MW_Xlink_AugminComplex_BS3_SEC_fr2_R2.raw	Intra	HAUS5	HAUS5	400	404	173.5492233
Data\Lara_220113_P1921_MR_MW_Xlink_AugminComplex_BS3_SEC_fr2_R1.raw	Inter	HAUS3	HAUS5	87	567	173.2534602
Data\Lara_220113_P1921_MR_MW_Xlink_AugminComplex_BS3_SEC_fr2_R2.raw	Inter	HAUS3	HAUS5	498	579	173.1317788
Data\Lara_220113_P1921_MR_MW_Xlink_AugminComplex_BS3_SEC_fr2_R2.raw	Inter	HAUS5	HAUS3	58	75	172.9710756
Data\Lara_220113_P1921_MR_MW_Xlink_AugminComplex_BS3_SEC_fr3_R1.raw	Inter	HAUS3	HAUS5	381	437	172.8030874
Data\Lara_220113_P1921_MR_MW_Xlink_AugminComplex_BS3_SEC_fr3_R1.raw	Intra	HAUS1	HAUS1	197	171	172.5504343
Data\Lara_220113_P1921_MR_MW_Xlink_AugminComplex_BS3_SEC_fr3_R1.raw	Inter	HAUS3	HAUS5	217	437	172.5374635
Data\Lara_220113_P1921_MR_MW_Xlink_AugminComplex_BS3_SEC_fr2_R1.raw	Inter	HAUS3	HAUS5	88	565	172.191145
Data\Lara_220113_P1921_MR_MW_Xlink_AugminComplex_BS3_SEC_fr2_R2.raw	Intra	HAUS1	HAUS1	249	269	172.0025532
Data\Lara_220113_P1921_MR_MW_Xlink_AugminComplex_BS3_SEC_fr3_R1.raw	Intra	HAUS5	HAUS5	223	236	171.9080132
Data\Lara_220113_P1921_MR_MW_Xlink_AugminComplex_BS3_SEC_fr3_R2.raw	Inter	HAUS4	HAUS3	98	135	171.907232
Data\Lara_220113_P1921_MR_MW_Xlink_AugminComplex_BS3_SEC_fr2_R2.raw	Inter	HAUS3	HAUS1	87	142	171.8546181
Data\Lara_220113_P1921_MR_MW_Xlink_AugminComplex_BS3_SEC_fr2_R1.raw	Intra	HAUS1	HAUS1	222	152	171.8232592
Data\Lara_220113_P1921_MR_MW_Xlink_AugminComplex_BS3_SEC_fr2_R1.raw	Intra	HAUS1	HAUS1	222	153	171.8232592
Data\Lara_220113_P1921_MR_MW_Xlink_AugminComplex_BS3_SEC_fr3_R1.raw	Inter	HAUS3	HAUS5	69	567	171.698824
Data\Lara_220113_P1921_MR_MW_Xlink_AugminComplex_BS3_SEC_fr2_R2.raw	Inter	HAUS3	HAUS5	499	24	171.5338713
Data\Lara_220113_P1921_MR_MW_Xlink_AugminComplex_BS3_SEC_fr2_R2.raw	Inter	HAUS3	HAUS5	218	436	171.4561638
Data\Lara_220113_P1921_MR_MW_Xlink_AugminComplex_BS3_SEC_fr3_R2.raw	Inter	HAUS1	HAUS5	210	610	171.1799374
Data\Lara_220113_P1921_MR_MW_Xlink_AugminComplex_BS3_SEC_fr3_R1.raw	Inter	HAUS3	HAUS5	381	209	170.8560472
Data\Lara_220113_P1921_MR_MW_Xlink_AugminComplex_BS3_SEC_fr2_R2.raw	Inter	HAUS3	HAUS5	326	435	170.4918701
Data\Lara_220113_P1921_MR_MW_Xlink_AugminComplex_BS3_SEC_fr3_R2.raw	Inter	HAUS3	HAUS5	425	479	170.3455422
Data\Lara_220113_P1921_MR_MW_Xlink_AugminComplex_BS3_SEC_fr2_R1.raw	Inter	HAUS5	HAUS3	587	499	170.1485955
Data\Lara_220113_P1921_MR_MW_Xlink_AugminComplex_BS3_SEC_fr3_R1.raw	Inter	HAUS1	HAUS4	222	304	169.9425129
Data\Lara_220113_P1921_MR_MW_Xlink_AugminComplex_BS3_SEC_fr2_R1.raw	Inter	HAUS5	HAUS3	584	494	169.776505
Data\Lara_220113_P1921_MR_MW_Xlink_AugminComplex_BS3_SEC_fr2_R1.raw	Inter	HAUS5	HAUS3	518	433	169.4808332
Data\Lara_220113_P1921_MR_MW_Xlink_AugminComplex_BS3_SEC_fr2_R1.raw	Inter	HAUS5	HAUS3	518	434	169.4808332
Data\Lara_220113_P1921_MR_MW_Xlink_AugminComplex_BS3_SEC_fr2_R1.raw	Intra	HAUS3	HAUS3	304	333	169.4484759
Data\Lara_220113_P1921_MR_MW_Xlink_AugminComplex_BS3_SEC_fr2_R2.raw	Inter	HAUS3	HAUS5	82	561	169.2308382
Data\Lara_220113_P1921_MR_MW_Xlink_AugminComplex_BS3_SEC_fr2_R2.raw	Intra	HAUS5	HAUS5	399	400	169.1195497
Data\Lara_220113_P1921_MR_MW_Xlink_AugminComplex_BS3_SEC_fr2_R1.raw	Inter	HAUS5	HAUS3	587	498	168.9797691
Data\Lara_220113_P1921_MR_MW_Xlink_AugminComplex_BS3_SEC_fr3_R2.raw	Intra	HAUS5	HAUS5	223	281	168.5567053
Data\Lara_220113_P1921_MR_MW_Xlink_AugminComplex_BS3_SEC_fr3_R2.raw	Inter	HAUS3	HAUS1	75	160	168.5132587
Data\Lara_220113_P1921_MR_MW_Xlink_AugminComplex_BS3_SEC_fr2_R2.raw	Intra	HAUS5	HAUS5	325	400	168.2892952
Data\Lara_220113_P1921_MR_MW_Xlink_AugminComplex_BS3_SEC_fr3_R1.raw	Inter	HAUS1	HAUS4	216	302	168.2065579
Data\Lara_220113_P1921_MR_MW_Xlink_AugminComplex_BS3_SEC_fr3_R1.raw	Intra	HAUS5	HAUS5	217	228	168.1233202
Data\Lara_220113_P1921_MR_MW_Xlink_AugminComplex_BS3_SEC_fr3_R1.raw	Inter	HAUS3	HAUS5	218	438	168.0911591
Data\Lara_220113_P1921_MR_MW_Xlink_AugminComplex_BS3_SEC_fr2_R1.raw	Intra	HAUS3	HAUS3	313	314	167.7584262
Data\Lara_220113_P1921_MR_MW_Xlink_AugminComplex_BS3_SEC_fr2_R2.raw	Intra	HAUS1	HAUS1	218	281	167.6228468
Data\Lara_220113_P1921_MR_MW_Xlink_AugminComplex_BS3_SEC_fr2_R2.raw	Intra	HAUS1	HAUS1	246	269	167.5557768
Data\Lara_220113_P1921_MR_MW_Xlink_AugminComplex_BS3_SEC_fr2_R1.raw	Inter	HAUS1	HAUS4	225	309	167.4238648
Data\Lara_220113_P1921_MR_MW_Xlink_AugminComplex_BS3_SEC_fr2_R1.raw	Inter	HAUS3	HAUS5	88	567	167.0980695
Data\Lara_220113_P1921_MR_MW_Xlink_AugminComplex_BS3_SEC_fr2_R2.raw	Intra	HAUS5	HAUS5	285	266	167.0791488
Data\Lara_220113_P1921_MR_MW_Xlink_AugminComplex_BS3_SEC_fr2_R2.raw	Inter	HAUS3	HAUS5	217	436	166.9264417
Data\Lara_220113_P1921_MR_MW_Xlink_AugminComplex_BS3_SEC_fr2_R2.raw	Inter	HAUS4	HAUS5	257	24	166.8338798
Data\Lara_220113_P1921_MR_MW_Xlink_AugminComplex_BS3_SEC_fr3_R1.raw	Intra	HAUS3	HAUS3	431	437	166.6484717
Data\Lara_220113_P1921_MR_MW_Xlink_AugminComplex_BS3_SEC_fr2_R1.raw	Inter	HAUS5	HAUS3	527	431	166.5787813
Data\Lara_220113_P1921_MR_MW_Xlink_AugminComplex_BS3_SEC_fr3_R1.raw	Inter	HAUS3	HAUS5	69	566	165.9754376
Data\Lara_220113_P1921_MR_MW_Xlink_AugminComplex_BS3_SEC_fr2_R1.raw	Intra	HAUS5	HAUS5	451	455	165.6781595
Data\Lara_220113_P1921_MR_MW_Xlink_AugminComplex_BS3_SEC_fr2_R1.raw	Inter	HAUS5	HAUS3	585	494	165.6066221
Data\Lara_220113_P1921_MR_MW_Xlink_AugminComplex_BS3_SEC_fr3_R2.raw	Inter	HAUS5	HAUS3	27	458	165.5747114
Data\Lara_220113_P1921_MR_MW_Xlink_AugminComplex_BS3_SEC_fr2_R1.raw	Inter	HAUS5	HAUS3	584	502	165.4648442
Data\Lara_220113_P1921_MR_MW_Xlink_AugminComplex_BS3_SEC_fr2_R2.raw	Intra	HAUS1	HAUS1	218	282	165.325111
Data\Lara_220113_P1921_MR_MW_Xlink_AugminComplex_BS3_SEC_fr3_R2.raw	Inter	HAUS1	HAUS4	197	233	165.3098459
Data\Lara_220113_P1921_MR_MW_Xlink_AugminComplex_BS3_SEC_fr3_R2.raw	Intra	HAUS1	HAUS1	46	5	165.2629813
Data\Lara_220113_P1921_MR_MW_Xlink_AugminComplex_BS3_SEC_fr2_R2.raw	Inter	HAUS3	HAUS5	226	435	165.21397
Data\Lara_220113_P1921_MR_MW_Xlink_AugminComplex_BS3_SEC_fr2_R2.raw	Intra	HAUS3	HAUS3	302	328	165.1579107
Data\Lara_220113_P1921_MR_MW_Xlink_AugminComplex_BS3_SEC_fr2_R2.raw	Inter	HAUS3	HAUS5	326	436	165.1175083
Data\Lara_220113_P1921_MR_MW_Xlink_AugminComplex_BS3_SEC_fr3_R1.raw	Intra	HAUS3	HAUS3	474	458	164.9673722
Data\Lara_220113_P1921_MR_MW_Xlink_AugminComplex_BS3_SEC_fr3_R1.raw	Intra	HAUS3	HAUS3	474	460	164.9673722
Data\Lara_220113_P1921_MR_MW_Xlink_AugminComplex_BS3_SEC_fr2_R1.raw	Inter	HAUS5	HAUS3	493	425	164.8544315
Data\Lara_220113_P1921_MR_MW_Xlink_AugminComplex_BS3_SEC_fr3_R1.raw	Inter	HAUS1	HAUS4	222	295	164.6833428
Data\Lara_220113_P1921_MR_MW_Xlink_AugminComplex_BS3_SEC_fr2_R1.raw	Intra	HAUS3	HAUS3	313	316	164.6372735
Data\Lara_220113_P1921_MR_MW_Xlink_AugminComplex_BS3_SEC_fr2_R1.raw	Intra	HAUS3	HAUS3	314	316	164.6372735
Data\Lara_220113_P1921_MR_MW_Xlink_AugminComplex_BS3_SEC_fr2_R2.raw	Inter	HAUS3	HAUS5	326	437	164.2544005
Data\Lara_220113_P1921_MR_MW_Xlink_AugminComplex_BS3_SEC_fr2_R2.raw	Intra	HAUS5	HAUS5	327	400	164.2186246
Data\Lara_220113_P1921_MR_MW_Xlink_AugminComplex_BS3_SEC_fr3_R1.raw	Inter	HAUS3	HAUS5	217	438	164.1909072
Data\Lara_220113_P1921_MR_MW_Xlink_AugminComplex_BS3_SEC_fr3_R1.raw	Intra	HAUS1	HAUS1	262	281	163.9975848
Data\Lara_220113_P1921_MR_MW_Xlink_AugminComplex_BS3_SEC_fr3_R1.raw	Inter	HAUS5	HAUS4	600	248	163.7915241
Data\Lara_220113_P1921_MR_MW_Xlink_AugminComplex_BS3_SEC_fr2_R2.raw	Inter	HAUS3	HAUS1	85	142	163.7738793
Data\Lara_220113_P1921_MR_MW_Xlink_AugminComplex_BS3_SEC_fr2_R1.raw	Intra	HAUS5	HAUS5	328	400	163.6236179
Data\Lara_220113_P1921_MR_MW_Xlink_AugminComplex_BS3_SEC_fr3_R2.raw	Intra	HAUS5	HAUS5	565	573	163.3740076
Data\Lara_220113_P1921_MR_MW_Xlink_AugminComplex_BS3_SEC_fr3_R1.raw	Intra	HAUS1	HAUS1	262	282	163.147708
Data\Lara_220113_P1921_MR_MW_Xlink_AugminComplex_BS3_SEC_fr3_R2.raw	Intra	HAUS5	HAUS5	218	285	163.0952486
Data\Lara_220113_P1921_MR_MW_Xlink_AugminComplex_BS3_SEC_fr2_R2.raw	Intra	HAUS5	HAUS5	400	285	162.9560683
Data\Lara_220113_P1921_MR_MW_Xlink_AugminComplex_BS3_SEC_fr2_R1.raw	Inter	HAUS3	HAUS5	309	356	162.8231476
Data\Lara_220113_P1921_MR_MW_Xlink_AugminComplex_BS3_SEC_fr2_R1.raw	Inter	HAUS1	HAUS4	225	310	162.7635621
Data\Lara_220113_P1921_MR_MW_Xlink_AugminComplex_BS3_SEC_fr3_R1.raw	Inter	HAUS5	HAUS3	493	441	162.63302
Data\Lara_220113_P1921_MR_MW_Xlink_AugminComplex_BS3_SEC_fr2_R2.raw	Intra	HAUS5	HAUS5	404	285	162.6257964
Data\Lara_220113_P1921_MR_MW_Xlink_AugminComplex_BS3_SEC_fr3_R1.raw	Inter	HAUS3	HAUS5	218	439	162.6054926
Data\Lara_220113_P1921_MR_MW_Xlink_AugminComplex_BS3_SEC_fr3_R1.raw	Inter	HAUS1	HAUS5	197	566	162.3411168
Data\Lara_220113_P1921_MR_MW_Xlink_AugminComplex_BS3_SEC_fr2_R1.raw	Inter	HAUS5	HAUS3	590	499	162.1187645
Data\Lara_220113_P1921_MR_MW_Xlink_AugminComplex_BS3_SEC_fr3_R1.raw	Intra	HAUS1	HAUS1	201	232	162.0361571
Data\Lara_220113_P1921_MR_MW_Xlink_AugminComplex_BS3_SEC_fr3_R1.raw	Inter	HAUS1	HAUS3	197	109	161.4937592
Data\Lara_220113_P1921_MR_MW_Xlink_AugminComplex_BS3_SEC_fr2_R1.raw	Inter	HAUS5	HAUS3	585	502	161.424524
Data\Lara_220113_P1921_MR_MW_Xlink_AugminComplex_BS3_SEC_fr2_R2.raw	Intra	HAUS1	HAUS1	246	281	161.225522
Data\Lara_220113_P1921_MR_MW_Xlink_AugminComplex_BS3_SEC_fr2_R1.raw	Inter	HAUS5	HAUS3	590	498	160.9544263
Data\Lara_220113_P1921_MR_MW_Xlink_AugminComplex_BS3_SEC_fr3_R2.raw	Intra	HAUS5	HAUS5	217	285	160.9020504
Data\Lara_220113_P1921_MR_MW_Xlink_AugminComplex_BS3_SEC_fr2_R2.raw	Inter	HAUS3	HAUS5	214	435	160.4333555
Data\Lara_220113_P1921_MR_MW_Xlink_AugminComplex_BS3_SEC_fr2_R2.raw	Inter	HAUS3	HAUS5	502	579	160.1790347
Data\Lara_220113_P1921_MR_MW_Xlink_AugminComplex_BS3_SEC_fr2_R1.raw	Inter	HAUS5	HAUS3	517	433	160.0861078
Data\Lara_220113_P1921_MR_MW_Xlink_AugminComplex_BS3_SEC_fr2_R1.raw	Inter	HAUS5	HAUS3	517	434	160.0861078
Data\Lara_220113_P1921_MR_MW_Xlink_AugminComplex_BS3_SEC_fr3_R1.raw	Intra	HAUS5	HAUS5	223	292	159.9788916
Data\Lara_220113_P1921_MR_MW_Xlink_AugminComplex_BS3_SEC_fr2_R1.raw	Intra	HAUS5	HAUS5	323	400	159.9099839
Data\Lara_220113_P1921_MR_MW_Xlink_AugminComplex_BS3_SEC_fr3_R2.raw	Intra	HAUS5	HAUS5	278	438	159.7411333
Data\Lara_220113_P1921_MR_MW_Xlink_AugminComplex_BS3_SEC_fr3_R2.raw	Intra	HAUS5	HAUS5	278	439	159.7411333
Data\Lara_220113_P1921_MR_MW_Xlink_AugminComplex_BS3_SEC_fr3_R2.raw	Inter	HAUS3	HAUS1	65	160	159.4622099
Data\Lara_220113_P1921_MR_MW_Xlink_AugminComplex_BS3_SEC_fr3_R2.raw	Intra	HAUS1	HAUS1	52	63	159.267585
Data\Lara_220113_P1921_MR_MW_Xlink_AugminComplex_BS3_SEC_fr3_R1.raw	Inter	HAUS4	HAUS5	224	567	159.0978516
Data\Lara_220113_P1921_MR_MW_Xlink_AugminComplex_BS3_SEC_fr3_R2.raw	Intra	HAUS5	HAUS5	566	573	159.0912144
Data\Lara_220113_P1921_MR_MW_Xlink_AugminComplex_BS3_SEC_fr3_R1.raw	Inter	HAUS3	HAUS5	65	12	158.8088806
Data\Lara_220113_P1921_MR_MW_Xlink_AugminComplex_BS3_SEC_fr3_R1.raw	Inter	HAUS3	HAUS5	217	439	158.7626112
Data\Lara_220114_P1921_MR_MW_Xlink_AugminComplex_BS3_SEC_fr1_R4.raw	Inter	HAUS3	HAUS5	351	400	158.7081181
Data\Lara_220113_P1921_MR_MW_Xlink_AugminComplex_BS3_SEC_fr2_R1.raw	Inter	HAUS5	HAUS3	494	425	158.568505
Data\Lara_220113_P1921_MR_MW_Xlink_AugminComplex_BS3_SEC_fr2_R2.raw	Inter	HAUS3	HAUS5	226	436	158.5508173
Data\Lara_220113_P1921_MR_MW_Xlink_AugminComplex_BS3_SEC_fr2_R2.raw	Intra	HAUS1	HAUS1	246	282	158.3192198
Data\Lara_220113_P1921_MR_MW_Xlink_AugminComplex_BS3_SEC_fr3_R1.raw	Inter	HAUS4	HAUS5	224	566	158.1225928
Data\Lara_220113_P1921_MR_MW_Xlink_AugminComplex_BS3_SEC_fr2_R2.raw	Inter	HAUS3	HAUS5	489	575	157.9882953
Data\Lara_220113_P1921_MR_MW_Xlink_AugminComplex_BS3_SEC_fr2_R1.raw	Inter	HAUS5	HAUS3	587	494	157.5977373
Data\Lara_220113_P1921_MR_MW_Xlink_AugminComplex_BS3_SEC_fr3_R1.raw	Inter	HAUS1	HAUS5	197	565	157.5588406
Data\Lara_220113_P1921_MR_MW_Xlink_AugminComplex_BS3_SEC_fr2_R2.raw	Inter	HAUS3	HAUS5	494	579	157.4292441
Data\Lara_220113_P1921_MR_MW_Xlink_AugminComplex_BS3_SEC_fr3_R1.raw	Intra	HAUS5	HAUS5	216	228	157.369271
Data\Lara_220113_P1921_MR_MW_Xlink_AugminComplex_BS3_SEC_fr3_R1.raw	Intra	HAUS3	HAUS3	69	87	156.4073953
Data\Lara_220114_P1921_MR_MW_Xlink_AugminComplex_BS3_SEC_fr1_R4.raw	Inter	HAUS5	HAUS1	616	201	156.3270752
Data\Lara_220114_P1921_MR_MW_Xlink_AugminComplex_BS3_SEC_fr1_R4.raw	Inter	HAUS3	HAUS5	351	404	156.2831103
Data\Lara_220113_P1921_MR_MW_Xlink_AugminComplex_BS3_SEC_fr3_R1.raw	Inter	HAUS1	HAUS4	220	304	156.1894328
Data\Lara_220113_P1921_MR_MW_Xlink_AugminComplex_BS3_SEC_fr3_R1.raw	Inter	HAUS5	HAUS3	493	442	155.8603259
Data\Lara_220113_P1921_MR_MW_Xlink_AugminComplex_BS3_SEC_fr3_R1.raw	Inter	HAUS1	HAUS5	197	567	155.7765956
Data\Lara_220113_P1921_MR_MW_Xlink_AugminComplex_BS3_SEC_fr3_R1.raw	Intra	HAUS5	HAUS5	214	230	155.4513202
Data\Lara_220113_P1921_MR_MW_Xlink_AugminComplex_BS3_SEC_fr3_R2.raw	Inter	HAUS5	HAUS1	27	160	155.4106522
Data\Lara_220113_P1921_MR_MW_Xlink_AugminComplex_BS3_SEC_fr2_R2.raw	Inter	HAUS3	HAUS5	215	436	155.3866731
Data\Lara_220113_P1921_MR_MW_Xlink_AugminComplex_BS3_SEC_fr3_R2.raw	Intra	HAUS3	HAUS3	437	460	154.7920812
Data\Lara_220113_P1921_MR_MW_Xlink_AugminComplex_BS3_SEC_fr2_R2.raw	Inter	HAUS3	HAUS5	226	437	154.6994791
Data\Lara_220113_P1921_MR_MW_Xlink_AugminComplex_BS3_SEC_fr2_R2.raw	Inter	HAUS3	HAUS5	295	362	154.314706
Data\Lara_220113_P1921_MR_MW_Xlink_AugminComplex_BS3_SEC_fr3_R1.raw	Intra	HAUS3	HAUS3	476	458	154.2341614
Data\Lara_220113_P1921_MR_MW_Xlink_AugminComplex_BS3_SEC_fr3_R1.raw	Intra	HAUS3	HAUS3	476	460	154.2341614
Data\Lara_220113_P1921_MR_MW_Xlink_AugminComplex_BS3_SEC_fr2_R2.raw	Intra	HAUS3	HAUS3	67	88	154.1267639
Data\Lara_220113_P1921_MR_MW_Xlink_AugminComplex_BS3_SEC_fr3_R2.raw	Intra	HAUS5	HAUS5	567	573	154.0994987
Data\Lara_220113_P1921_MR_MW_Xlink_AugminComplex_BS3_SEC_fr3_R2.raw	Inter	HAUS3	HAUS1	83	160	153.9130166
Data\Lara_220113_P1921_MR_MW_Xlink_AugminComplex_BS3_SEC_fr2_R2.raw	Intra	HAUS5	HAUS5	288	266	153.6118583
Data\Lara_220113_P1921_MR_MW_Xlink_AugminComplex_BS3_SEC_fr2_R1.raw	Inter	HAUS1	HAUS4	228	308	153.5837531
Data\Lara_220113_P1921_MR_MW_Xlink_AugminComplex_BS3_SEC_fr2_R1.raw	Inter	HAUS5	HAUS3	587	502	153.444922
Data\Lara_220113_P1921_MR_MW_Xlink_AugminComplex_BS3_SEC_fr2_R2.raw	Intra	HAUS3	HAUS3	69	88	153.2003331
Data\Lara_220113_P1921_MR_MW_Xlink_AugminComplex_BS3_SEC_fr2_R2.raw	Inter	HAUS4	HAUS1	168	197	153.1843991
Data\Lara_220113_P1921_MR_MW_Xlink_AugminComplex_BS3_SEC_fr2_R2.raw	Inter	HAUS3	HAUS5	226	432	153.1214942
Data\Lara_220113_P1921_MR_MW_Xlink_AugminComplex_BS3_SEC_fr3_R2.raw	Intra	HAUS5	HAUS5	278	201	153.0351057
Data\Lara_220113_P1921_MR_MW_Xlink_AugminComplex_BS3_SEC_fr2_R2.raw	Inter	HAUS3	HAUS5	502	24	152.8763354
Data\Lara_220113_P1921_MR_MW_Xlink_AugminComplex_BS3_SEC_fr3_R1.raw	Inter	HAUS3	HAUS5	215	437	152.5804741
Data\Lara_220113_P1921_MR_MW_Xlink_AugminComplex_BS3_SEC_fr2_R2.raw	Inter	HAUS1	HAUS3	56	458	152.4503202
Data\Lara_220113_P1921_MR_MW_Xlink_AugminComplex_BS3_SEC_fr3_R1.raw	Inter	HAUS5	HAUS3	494	441	152.4096193
Data\Lara_220113_P1921_MR_MW_Xlink_AugminComplex_BS3_SEC_fr2_R1.raw	Inter	HAUS5	HAUS3	591	499	152.3655641
Data\Lara_220113_P1921_MR_MW_Xlink_AugminComplex_BS3_SEC_fr3_R1.raw	Intra	HAUS5	HAUS5	223	288	152.3148104
Data\Lara_220113_P1921_MR_MW_Xlink_AugminComplex_BS3_SEC_fr2_R2.raw	Inter	HAUS3	HAUS5	498	27	152.277033
Data\Lara_220113_P1921_MR_MW_Xlink_AugminComplex_BS3_SEC_fr3_R2.raw	Intra	HAUS5	HAUS5	278	437	151.9859133
Data\Lara_220113_P1921_MR_MW_Xlink_AugminComplex_BS3_SEC_fr3_R1.raw	Intra	HAUS3	HAUS3	69	85	151.9828122
Data\Lara_220113_P1921_MR_MW_Xlink_AugminComplex_BS3_SEC_fr3_R1.raw	Intra	HAUS3	HAUS3	494	502	151.9349161
Data\Lara_220113_P1921_MR_MW_Xlink_AugminComplex_BS3_SEC_fr3_R1.raw	Inter	HAUS4	HAUS1	257	190	151.7195193
Data\Lara_220113_P1921_MR_MW_Xlink_AugminComplex_BS3_SEC_fr2_R2.raw	Inter	HAUS3	HAUS5	83	561	151.4221854
Data\Lara_220113_P1921_MR_MW_Xlink_AugminComplex_BS3_SEC_fr3_R1.raw	Intra	HAUS5	HAUS5	285	216	151.2518048
Data\Lara_220113_P1921_MR_MW_Xlink_AugminComplex_BS3_SEC_fr2_R1.raw	Inter	HAUS5	HAUS3	591	498	151.1915188
Data\Lara_220113_P1921_MR_MW_Xlink_AugminComplex_BS3_SEC_fr2_R1.raw	Inter	HAUS5	HAUS3	518	431	151.1547972
Data\Lara_220113_P1921_MR_MW_Xlink_AugminComplex_BS3_SEC_fr3_R1.raw	Intra	HAUS3	HAUS3	67	87	151.0847846
Data\Lara_220113_P1921_MR_MW_Xlink_AugminComplex_BS3_SEC_fr2_R2.raw	Intra	HAUS5	HAUS5	621	27	150.9876513
Data\Lara_220113_P1921_MR_MW_Xlink_AugminComplex_BS3_SEC_fr3_R1.raw	Intra	HAUS3	HAUS3	498	505	150.5306888
Data\Lara_220113_P1921_MR_MW_Xlink_AugminComplex_BS3_SEC_fr3_R1.raw	Inter	HAUS5	HAUS3	491	445	150.2132686
Data\Lara_220113_P1921_MR_MW_Xlink_AugminComplex_BS3_SEC_fr2_R2.raw	Inter	HAUS5	HAUS3	502	425	149.9133649
Data\Lara_220113_P1921_MR_MW_Xlink_AugminComplex_BS3_SEC_fr2_R2.raw	Intra	HAUS1	HAUS1	249	225	149.9004622
Data\Lara_220113_P1921_MR_MW_Xlink_AugminComplex_BS3_SEC_fr3_R2.raw	Intra	HAUS5	HAUS5	278	262	149.7762747
Data\Lara_220113_P1921_MR_MW_Xlink_AugminComplex_BS3_SEC_fr3_R1.raw	Inter	HAUS3	HAUS5	75	573	149.7024644
Data\Lara_220113_P1921_MR_MW_Xlink_AugminComplex_BS3_SEC_fr2_R2.raw	Inter	HAUS3	HAUS5	354	400	149.6702979
Data\Lara_220113_P1921_MR_MW_Xlink_AugminComplex_BS3_SEC_fr2_R2.raw	Inter	HAUS4	HAUS3	168	433	149.0028721
Data\Lara_220113_P1921_MR_MW_Xlink_AugminComplex_BS3_SEC_fr2_R2.raw	Inter	HAUS3	HAUS5	494	24	148.8304195
Data\Lara_220113_P1921_MR_MW_Xlink_AugminComplex_BS3_SEC_fr2_R1.raw	Inter	HAUS5	HAUS3	590	494	148.6294601
Data\Lara_220113_P1921_MR_MW_Xlink_AugminComplex_BS3_SEC_fr3_R1.raw	Inter	HAUS4	HAUS5	98	610	148.6080997
Data\Lara_220113_P1921_MR_MW_Xlink_AugminComplex_BS3_SEC_fr2_R2.raw	Inter	HAUS3	HAUS5	499	27	148.5980634
Data\Lara_220113_P1921_MR_MW_Xlink_AugminComplex_BS3_SEC_fr3_R2.raw	Inter	HAUS1	HAUS4	201	301	148.5258258
Data\Lara_220113_P1921_MR_MW_Xlink_AugminComplex_BS3_SEC_fr3_R2.raw	Inter	HAUS3	HAUS1	85	160	148.3867139
Data\Lara_220113_P1921_MR_MW_Xlink_AugminComplex_BS3_SEC_fr3_R2.raw	Intra	HAUS5	HAUS5	285	277	148.2832765
Data\Lara_220113_P1921_MR_MW_Xlink_AugminComplex_BS3_SEC_fr3_R1.raw	Inter	HAUS5	HAUS3	491	446	148.2594102
Data\Lara_220113_P1921_MR_MW_Xlink_AugminComplex_BS3_SEC_fr2_R2.raw	Inter	HAUS1	HAUS3	56	460	148.1550294
Data\Lara_220113_P1921_MR_MW_Xlink_AugminComplex_BS3_SEC_fr3_R2.raw	Intra	HAUS5	HAUS5	277	438	148.1356617
Data\Lara_220113_P1921_MR_MW_Xlink_AugminComplex_BS3_SEC_fr3_R2.raw	Intra	HAUS5	HAUS5	277	439	148.1356617
Data\Lara_220113_P1921_MR_MW_Xlink_AugminComplex_BS3_SEC_fr3_R2.raw	Intra	HAUS5	HAUS5	600	610	147.9181495
Data\Lara_220113_P1921_MR_MW_Xlink_AugminComplex_BS3_SEC_fr2_R2.raw	Intra	HAUS1	HAUS1	225	246	147.8968427
Data\Lara_220113_P1921_MR_MW_Xlink_AugminComplex_BS3_SEC_fr3_R1.raw	Inter	HAUS1	HAUS3	56	441	147.4222089
Data\Lara_220113_P1921_MR_MW_Xlink_AugminComplex_BS3_SEC_fr3_R1.raw	Inter	HAUS1	HAUS3	56	442	147.4222089
Data\Lara_220113_P1921_MR_MW_Xlink_AugminComplex_BS3_SEC_fr2_R2.raw	Inter	HAUS3	HAUS5	300	365	146.8477422
Data\Lara_220113_P1921_MR_MW_Xlink_AugminComplex_BS3_SEC_fr3_R2.raw	Intra	HAUS4	HAUS4	98	156	146.790137
Data\Lara_220113_P1921_MR_MW_Xlink_AugminComplex_BS3_SEC_fr2_R2.raw	Inter	HAUS3	HAUS1	83	142	146.7790389
Data\Lara_220113_P1921_MR_MW_Xlink_AugminComplex_BS3_SEC_fr2_R2.raw	Inter	HAUS5	HAUS3	455	411	146.6932083
Data\Lara_220113_P1921_MR_MW_Xlink_AugminComplex_BS3_SEC_fr3_R1.raw	Intra	HAUS3	HAUS3	69	83	146.5322749
Data\Lara_220113_P1921_MR_MW_Xlink_AugminComplex_BS3_SEC_fr3_R2.raw	Inter	HAUS3	HAUS1	87	160	146.3723751
Data\Lara_220113_P1921_MR_MW_Xlink_AugminComplex_BS3_SEC_fr2_R1.raw	Inter	HAUS1	HAUS4	228	309	146.184956
Data\Lara_220113_P1921_MR_MW_Xlink_AugminComplex_BS3_SEC_fr3_R2.raw	Intra	HAUS1	HAUS1	186	201	146.0631023
Data\Lara_220113_P1921_MR_MW_Xlink_AugminComplex_BS3_SEC_fr3_R1.raw	Inter	HAUS5	HAUS4	27	304	146.0330495
Data\Lara_220113_P1921_MR_MW_Xlink_AugminComplex_BS3_SEC_fr3_R1.raw	Intra	HAUS3	HAUS3	67	85	145.9225473
Data\Lara_220113_P1921_MR_MW_Xlink_AugminComplex_BS3_SEC_fr3_R1.raw	Inter	HAUS5	HAUS3	494	442	145.7569807
Data\Lara_220113_P1921_MR_MW_Xlink_AugminComplex_BS3_SEC_fr2_R1.raw	Inter	HAUS5	HAUS3	590	502	145.5724666
Data\Lara_220113_P1921_MR_MW_Xlink_AugminComplex_BS3_SEC_fr3_R2.raw	Inter	HAUS5	HAUS1	27	171	145.5710352
Data\Lara_220113_P1921_MR_MW_Xlink_AugminComplex_BS3_SEC_fr2_R2.raw	Inter	HAUS4	HAUS3	168	434	145.5090659
Data\Lara_220113_P1921_MR_MW_Xlink_AugminComplex_BS3_SEC_fr3_R1.raw	Inter	HAUS3	HAUS5	215	438	145.4133786
Data\Lara_220113_P1921_MR_MW_Xlink_AugminComplex_BS3_SEC_fr3_R2.raw	Intra	HAUS1	HAUS1	185	201	145.355483
Data\Lara_220113_P1921_MR_MW_Xlink_AugminComplex_BS3_SEC_fr3_R1.raw	Inter	HAUS3	HAUS5	69	565	145.2860584
Data\Lara_220113_P1921_MR_MW_Xlink_AugminComplex_BS3_SEC_fr3_R2.raw	Inter	HAUS3	HAUS5	379	223	145.2707602
Data\Lara_220114_P1921_MR_MW_Xlink_AugminComplex_BS3_SEC_fr1_R4.raw	Inter	HAUS3	HAUS5	354	404	145.0768553
Data\Lara_220113_P1921_MR_MW_Xlink_AugminComplex_BS3_SEC_fr3_R1.raw	Inter	HAUS5	HAUS3	491	437	145.0298051
Data\Lara_220113_P1921_MR_MW_Xlink_AugminComplex_BS3_SEC_fr2_R1.raw	Intra	HAUS3	HAUS3	302	333	144.8621365
Data\Lara_220113_P1921_MR_MW_Xlink_AugminComplex_BS3_SEC_fr2_R2.raw	Inter	HAUS3	HAUS5	302	362	144.8389968
Data\Lara_220113_P1921_MR_MW_Xlink_AugminComplex_BS3_SEC_fr2_R1.raw	Inter	HAUS1	HAUS4	222	308	144.8043378
Data\Lara_220113_P1921_MR_MW_Xlink_AugminComplex_BS3_SEC_fr3_R1.raw	Inter	HAUS1	HAUS4	218	304	144.7891707
Data\Lara_220113_P1921_MR_MW_Xlink_AugminComplex_BS3_SEC_fr3_R2.raw	Inter	HAUS5	HAUS1	58	143	144.2900223
Data\Lara_220113_P1921_MR_MW_Xlink_AugminComplex_BS3_SEC_fr3_R2.raw	Intra	HAUS1	HAUS1	189	201	144.2085874
Data\Lara_220113_P1921_MR_MW_Xlink_AugminComplex_BS3_SEC_fr2_R2.raw	Inter	HAUS1	HAUS3	35	460	143.8512626
Data\Lara_220113_P1921_MR_MW_Xlink_AugminComplex_BS3_SEC_fr2_R1.raw	Inter	HAUS3	HAUS1	522	160	143.7479108
Data\Lara_220113_P1921_MR_MW_Xlink_AugminComplex_BS3_SEC_fr2_R2.raw	Intra	HAUS1	HAUS1	249	228	143.5048832
Data\Lara_220113_P1921_MR_MW_Xlink_AugminComplex_BS3_SEC_fr2_R2.raw	Inter	HAUS3	HAUS5	295	365	143.4970846
Data\Lara_220113_P1921_MR_MW_Xlink_AugminComplex_BS3_SEC_fr3_R1.raw	Intra	HAUS1	HAUS1	201	160	143.19551
Data\Lara_220113_P1921_MR_MW_Xlink_AugminComplex_BS3_SEC_fr2_R2.raw	Inter	HAUS3	HAUS5	316	451	143.0931128
Data\Lara_220113_P1921_MR_MW_Xlink_AugminComplex_BS3_SEC_fr3_R1.raw	Intra	HAUS3	HAUS3	67	83	142.8859959
Data\Lara_220113_P1921_MR_MW_Xlink_AugminComplex_BS3_SEC_fr2_R1.raw	Inter	HAUS3	HAUS1	534	160	142.8767706
Data\Lara_220113_P1921_MR_MW_Xlink_AugminComplex_BS3_SEC_fr3_R2.raw	Inter	HAUS3	HAUS1	82	160	142.3225045
Data\Lara_220113_P1921_MR_MW_Xlink_AugminComplex_BS3_SEC_fr3_R2.raw	Intra	HAUS3	HAUS3	561	570	142.1181941
Data\Lara_220113_P1921_MR_MW_Xlink_AugminComplex_BS3_SEC_fr2_R1.raw	Inter	HAUS5	HAUS3	517	431	142.1112706
Data\Lara_220113_P1921_MR_MW_Xlink_AugminComplex_BS3_SEC_fr3_R1.raw	Intra	HAUS5	HAUS5	214	228	142.0502428
Data\Lara_220113_P1921_MR_MW_Xlink_AugminComplex_BS3_SEC_fr2_R2.raw	Inter	HAUS3	HAUS5	214	436	141.7376597
Data\Lara_220113_P1921_MR_MW_Xlink_AugminComplex_BS3_SEC_fr2_R1.raw	Inter	HAUS1	HAUS4	228	310	141.6851664
Data\Lara_220113_P1921_MR_MW_Xlink_AugminComplex_BS3_SEC_fr3_R1.raw	Intra	HAUS1	HAUS1	201	63	141.5299129
Data\Lara_220113_P1921_MR_MW_Xlink_AugminComplex_BS3_SEC_fr3_R1.raw	Inter	HAUS1	HAUS4	216	301	141.5188231
Data\Lara_220113_P1921_MR_MW_Xlink_AugminComplex_BS3_SEC_fr3_R1.raw	Inter	HAUS3	HAUS5	67	12	141.3308064
Data\Lara_220113_P1921_MR_MW_Xlink_AugminComplex_BS3_SEC_fr3_R1.raw	Inter	HAUS3	HAUS5	69	12	141.3308064
Data\Lara_220113_P1921_MR_MW_Xlink_AugminComplex_BS3_SEC_fr3_R2.raw	Inter	HAUS3	HAUS5	425	482	141.3242016
Data\Lara_220113_P1921_MR_MW_Xlink_AugminComplex_BS3_SEC_fr3_R1.raw	Inter	HAUS1	HAUS4	220	295	141.283356
Data\Lara_220113_P1921_MR_MW_Xlink_AugminComplex_BS3_SEC_fr3_R2.raw	Intra	HAUS3	HAUS3	559	561	141.0569258
Data\Lara_220113_P1921_MR_MW_Xlink_AugminComplex_BS3_SEC_fr3_R1.raw	Intra	HAUS5	HAUS5	223	294	141.0278036
Data\Lara_220113_P1921_MR_MW_Xlink_AugminComplex_BS3_SEC_fr3_R1.raw	Inter	HAUS1	HAUS3	152	10	140.8940109
Data\Lara_220113_P1921_MR_MW_Xlink_AugminComplex_BS3_SEC_fr3_R2.raw	Inter	HAUS4	HAUS1	257	181	140.7956252
Data\Lara_220113_P1921_MR_MW_Xlink_AugminComplex_BS3_SEC_fr3_R1.raw	Inter	HAUS4	HAUS5	224	565	140.6795599
Data\Lara_220113_P1921_MR_MW_Xlink_AugminComplex_BS3_SEC_fr3_R1.raw	Intra	HAUS3	HAUS3	105	109	140.5491691
Data\Lara_220113_P1921_MR_MW_Xlink_AugminComplex_BS3_SEC_fr3_R2.raw	Intra	HAUS5	HAUS5	277	437	140.4915909
Data\Lara_220113_P1921_MR_MW_Xlink_AugminComplex_BS3_SEC_fr3_R1.raw	Inter	HAUS3	HAUS5	67	566	140.2180419
Data\Lara_220113_P1921_MR_MW_Xlink_AugminComplex_BS3_SEC_fr2_R2.raw	Inter	HAUS5	HAUS3	451	411	140.1301244
Data\Lara_220114_P1921_MR_MW_Xlink_AugminComplex_BS3_SEC_fr1_R3.raw	Intra	HAUS3	HAUS3	251	354	140.1089504
Data\Lara_220113_P1921_MR_MW_Xlink_AugminComplex_BS3_SEC_fr3_R1.raw	Inter	HAUS3	HAUS5	215	439	139.9912818
Data\Lara_220113_P1921_MR_MW_Xlink_AugminComplex_BS3_SEC_fr2_R1.raw	Inter	HAUS1	HAUS4	222	309	139.9457751
Data\Lara_220113_P1921_MR_MW_Xlink_AugminComplex_BS3_SEC_fr2_R2.raw	Intra	HAUS5	HAUS5	404	288	139.9248682
Data\Lara_220113_P1921_MR_MW_Xlink_AugminComplex_BS3_SEC_fr3_R1.raw	Inter	HAUS3	HAUS5	67	567	139.8870378
Data\Lara_220113_P1921_MR_MW_Xlink_AugminComplex_BS3_SEC_fr3_R1.raw	Inter	HAUS5	HAUS1	66	152	139.6653052
Data\Lara_220113_P1921_MR_MW_Xlink_AugminComplex_BS3_SEC_fr2_R2.raw	Intra	HAUS1	HAUS1	249	222	139.2200023
Data\Lara_220113_P1921_MR_MW_Xlink_AugminComplex_BS3_SEC_fr2_R2.raw	Inter	HAUS4	HAUS5	257	27	139.1306959
Data\Lara_220113_P1921_MR_MW_Xlink_AugminComplex_BS3_SEC_fr3_R2.raw	Intra	HAUS3	HAUS3	559	570	139.0223797
Data\Lara_220113_P1921_MR_MW_Xlink_AugminComplex_BS3_SEC_fr3_R1.raw	Inter	HAUS4	HAUS1	257	191	139.0002334
Data\Lara_220113_P1921_MR_MW_Xlink_AugminComplex_BS3_SEC_fr2_R1.raw	Inter	HAUS5	HAUS3	591	494	138.9776162
Data\Lara_220113_P1921_MR_MW_Xlink_AugminComplex_BS3_SEC_fr2_R2.raw	Intra	HAUS1	HAUS1	228	246	138.6535402
Data\Lara_220113_P1921_MR_MW_Xlink_AugminComplex_BS3_SEC_fr2_R2.raw	Intra	HAUS1	HAUS1	201	225	138.4374216
Data\Lara_220113_P1921_MR_MW_Xlink_AugminComplex_BS3_SEC_fr3_R1.raw	Inter	HAUS4	HAUS5	98	614	138.3016123
Data\Lara_220113_P1921_MR_MW_Xlink_AugminComplex_BS3_SEC_fr2_R2.raw	Intra	HAUS5	HAUS5	400	288	138.0404069
Data\Lara_220114_P1921_MR_MW_Xlink_AugminComplex_BS3_SEC_fr1_R3.raw	Intra	HAUS3	HAUS3	251	351	137.9876195
Data\Lara_220114_P1921_MR_MW_Xlink_AugminComplex_BS3_SEC_fr1_R3.raw	Intra	HAUS3	HAUS3	252	354	137.9876195
Data\Lara_220113_P1921_MR_MW_Xlink_AugminComplex_BS3_SEC_fr3_R1.raw	Inter	HAUS3	HAUS5	63	12	137.886207
Data\Lara_220113_P1921_MR_MW_Xlink_AugminComplex_BS3_SEC_fr3_R2.raw	Inter	HAUS1	HAUS4	222	310	137.8102332
Data\Lara_220113_P1921_MR_MW_Xlink_AugminComplex_BS3_SEC_fr3_R2.raw	Inter	HAUS5	HAUS4	24	308	137.7396868
Data\Lara_220113_P1921_MR_MW_Xlink_AugminComplex_BS3_SEC_fr3_R2.raw	Intra	HAUS5	HAUS5	281	437	137.7211189
Data\Lara_220113_P1921_MR_MW_Xlink_AugminComplex_BS3_SEC_fr3_R2.raw	Intra	HAUS4	HAUS4	248	268	137.5752752
Data\Lara_220113_P1921_MR_MW_Xlink_AugminComplex_BS3_SEC_fr3_R2.raw	Inter	HAUS4	HAUS5	98	11	137.5712696
Data\Lara_220113_P1921_MR_MW_Xlink_AugminComplex_BS3_SEC_fr3_R1.raw	Inter	HAUS1	HAUS4	216	304	137.3936857
Data\Lara_220113_P1921_MR_MW_Xlink_AugminComplex_BS3_SEC_fr2_R2.raw	Inter	HAUS3	HAUS5	489	579	137.2996724
Data\Lara_220113_P1921_MR_MW_Xlink_AugminComplex_BS3_SEC_fr3_R1.raw	Inter	HAUS3	HAUS5	214	437	137.1493174
Data\Lara_220113_P1921_MR_MW_Xlink_AugminComplex_BS3_SEC_fr2_R2.raw	Inter	HAUS3	HAUS5	314	451	137.1087852
Data\Lara_220113_P1921_MR_MW_Xlink_AugminComplex_BS3_SEC_fr2_R2.raw	Inter	HAUS1	HAUS3	35	458	136.9709099
Data\Lara_220113_P1921_MR_MW_Xlink_AugminComplex_BS3_SEC_fr2_R2.raw	Intra	HAUS1	HAUS1	222	246	136.7561385
Data\Lara_220113_P1921_MR_MW_Xlink_AugminComplex_BS3_SEC_fr3_R2.raw	Intra	HAUS5	HAUS5	281	438	136.6984977
Data\Lara_220113_P1921_MR_MW_Xlink_AugminComplex_BS3_SEC_fr3_R2.raw	Intra	HAUS5	HAUS5	281	439	136.6984977
Data\Lara_220113_P1921_MR_MW_Xlink_AugminComplex_BS3_SEC_fr3_R2.raw	Intra	HAUS5	HAUS5	277	201	136.6730818
Data\Lara_220113_P1921_MR_MW_Xlink_AugminComplex_BS3_SEC_fr2_R1.raw	Intra	HAUS3	HAUS3	313	319	136.6721628
Data\Lara_220113_P1921_MR_MW_Xlink_AugminComplex_BS3_SEC_fr2_R1.raw	Intra	HAUS3	HAUS3	314	319	136.6721628
Data\Lara_220113_P1921_MR_MW_Xlink_AugminComplex_BS3_SEC_fr2_R2.raw	Inter	HAUS5	HAUS1	24	197	136.6512315
Data\Lara_220113_P1921_MR_MW_Xlink_AugminComplex_BS3_SEC_fr2_R1.raw	Inter	HAUS5	HAUS3	24	474	136.2882744
Data\Lara_220113_P1921_MR_MW_Xlink_AugminComplex_BS3_SEC_fr2_R2.raw	Inter	HAUS5	HAUS3	455	413	135.8754872
Data\Lara_220114_P1921_MR_MW_Xlink_AugminComplex_BS3_SEC_fr1_R3.raw	Intra	HAUS3	HAUS3	252	351	135.8749466
Data\Lara_220113_P1921_MR_MW_Xlink_AugminComplex_BS3_SEC_fr2_R2.raw	Intra	HAUS1	HAUS1	237	282	135.8446708
Data\Lara_220113_P1921_MR_MW_Xlink_AugminComplex_BS3_SEC_fr3_R1.raw	Inter	HAUS1	HAUS3	153	10	135.7033101
Data\Lara_220113_P1921_MR_MW_Xlink_AugminComplex_BS3_SEC_fr3_R2.raw	Intra	HAUS3	HAUS3	437	458	135.4901455
Data\Lara_220113_P1921_MR_MW_Xlink_AugminComplex_BS3_SEC_fr3_R1.raw	Inter	HAUS3	HAUS5	226	438	135.475944
Data\Lara_220113_P1921_MR_MW_Xlink_AugminComplex_BS3_SEC_fr3_R2.raw	Inter	HAUS1	HAUS4	202	301	135.4586743
Data\Lara_220113_P1921_MR_MW_Xlink_AugminComplex_BS3_SEC_fr2_R1.raw	Inter	HAUS5	HAUS3	325	277	135.4423003
Data\Lara_220113_P1921_MR_MW_Xlink_AugminComplex_BS3_SEC_fr2_R2.raw	Inter	HAUS4	HAUS3	168	431	135.1296492
Data\Lara_220113_P1921_MR_MW_Xlink_AugminComplex_BS3_SEC_fr2_R2.raw	Intra	HAUS1	HAUS1	237	281	134.9557305
Data\Lara_220114_P1921_MR_MW_Xlink_AugminComplex_BS3_SEC_fr1_R4.raw	Inter	HAUS5	HAUS1	616	202	134.9453621
Data\Lara_220113_P1921_MR_MW_Xlink_AugminComplex_BS3_SEC_fr3_R2.raw	Inter	HAUS5	HAUS3	278	279	134.2705127
Data\Lara_220113_P1921_MR_MW_Xlink_AugminComplex_BS3_SEC_fr3_R2.raw	Intra	HAUS5	HAUS5	218	425	134.2389896
Data\Lara_220113_P1921_MR_MW_Xlink_AugminComplex_BS3_SEC_fr2_R2.raw	Intra	HAUS5	HAUS5	262	277	134.11085
Data\Lara_220113_P1921_MR_MW_Xlink_AugminComplex_BS3_SEC_fr3_R1.raw	Inter	HAUS5	HAUS1	66	153	134.1007627
Data\Lara_220113_P1921_MR_MW_Xlink_AugminComplex_BS3_SEC_fr3_R1.raw	Intra	HAUS1	HAUS1	201	228	134.0385009
Data\Lara_220113_P1921_MR_MW_Xlink_AugminComplex_BS3_SEC_fr2_R1.raw	Inter	HAUS5	HAUS3	591	502	134.0131906
Data\Lara_220113_P1921_MR_MW_Xlink_AugminComplex_BS3_SEC_fr3_R2.raw	Intra	HAUS1	HAUS1	56	59	133.9552733
Data\Lara_220114_P1921_MR_MW_Xlink_AugminComplex_BS3_SEC_fr1_R4.raw	Intra	HAUS5	HAUS5	66	12	133.6854099
Data\Lara_220113_P1921_MR_MW_Xlink_AugminComplex_BS3_SEC_fr3_R2.raw	Inter	HAUS5	HAUS4	24	309	133.667336
Data\Lara_220113_P1921_MR_MW_Xlink_AugminComplex_BS3_SEC_fr2_R2.raw	Intra	HAUS5	HAUS5	281	261	133.5114589
Data\Lara_220113_P1921_MR_MW_Xlink_AugminComplex_BS3_SEC_fr3_R2.raw	Inter	HAUS1	HAUS4	201	304	133.4836623
Data\Lara_220113_P1921_MR_MW_Xlink_AugminComplex_BS3_SEC_fr2_R2.raw	Intra	HAUS5	HAUS5	278	261	133.4110807
Data\Lara_220114_P1921_MR_MW_Xlink_AugminComplex_BS3_SEC_fr1_R4.raw	Inter	HAUS5	HAUS1	621	201	133.252068
Data\Lara_220113_P1921_MR_MW_Xlink_AugminComplex_BS3_SEC_fr2_R2.raw	Intra	HAUS5	HAUS5	285	262	133.1218413
Data\Lara_220113_P1921_MR_MW_Xlink_AugminComplex_BS3_SEC_fr3_R1.raw	Intra	HAUS1	HAUS1	202	232	133.0198002
Data\Lara_220113_P1921_MR_MW_Xlink_AugminComplex_BS3_SEC_fr2_R2.raw	Intra	HAUS3	HAUS3	309	333	132.861984
Data\Lara_220113_P1921_MR_MW_Xlink_AugminComplex_BS3_SEC_fr3_R1.raw	Intra	HAUS1	HAUS1	202	160	132.4412321
Data\Lara_220113_P1921_MR_MW_Xlink_AugminComplex_BS3_SEC_fr2_R1.raw	Inter	HAUS5	HAUS3	327	277	132.4280687
Data\Lara_220113_P1921_MR_MW_Xlink_AugminComplex_BS3_SEC_fr2_R1.raw	Inter	HAUS5	HAUS3	328	277	132.4280687
Data\Lara_220113_P1921_MR_MW_Xlink_AugminComplex_BS3_SEC_fr3_R2.raw	Inter	HAUS1	HAUS3	197	437	132.2132619
Data\Lara_220113_P1921_MR_MW_Xlink_AugminComplex_BS3_SEC_fr2_R1.raw	Intra	HAUS5	HAUS5	423	425	132.1684059
Data\Lara_220113_P1921_MR_MW_Xlink_AugminComplex_BS3_SEC_fr3_R2.raw	Inter	HAUS1	HAUS5	197	294	132.1590748
Data\Lara_220113_P1921_MR_MW_Xlink_AugminComplex_BS3_SEC_fr2_R1.raw	Inter	HAUS3	HAUS1	521	160	131.914832
Data\Lara_220113_P1921_MR_MW_Xlink_AugminComplex_BS3_SEC_fr3_R2.raw	Inter	HAUS5	HAUS4	24	310	131.6572578
Data\Lara_220113_P1921_MR_MW_Xlink_AugminComplex_BS3_SEC_fr3_R1.raw	Inter	HAUS3	HAUS5	214	438	131.512465
Data\Lara_220113_P1921_MR_MW_Xlink_AugminComplex_BS3_SEC_fr2_R2.raw	Intra	HAUS1	HAUS1	202	225	131.1014482
Data\Lara_220113_P1921_MR_MW_Xlink_AugminComplex_BS3_SEC_fr2_R1.raw	Inter	HAUS5	HAUS3	323	277	131.0019647
Data\Lara_220113_P1921_MR_MW_Xlink_AugminComplex_BS3_SEC_fr3_R1.raw	Inter	HAUS5	HAUS3	493	445	130.8831382
Data\Lara_220113_P1921_MR_MW_Xlink_AugminComplex_BS3_SEC_fr2_R1.raw	Intra	HAUS1	HAUS1	197	222	130.8068276
Data\Lara_220113_P1921_MR_MW_Xlink_AugminComplex_BS3_SEC_fr2_R2.raw	Inter	HAUS3	HAUS5	502	27	130.7804133
Data\Lara_220113_P1921_MR_MW_Xlink_AugminComplex_BS3_SEC_fr3_R2.raw	Intra	HAUS1	HAUS1	201	183	130.7303878
Data\Lara_220113_P1921_MR_MW_Xlink_AugminComplex_BS3_SEC_fr3_R2.raw	Intra	HAUS1	HAUS1	197	59	130.6934679
Data\Lara_220113_P1921_MR_MW_Xlink_AugminComplex_BS3_SEC_fr3_R1.raw	Inter	HAUS3	HAUS5	226	439	130.4683589
Data\Lara_220113_P1921_MR_MW_Xlink_AugminComplex_BS3_SEC_fr2_R2.raw	Intra	HAUS3	HAUS3	481	460	130.4652792
Data\Lara_220113_P1921_MR_MW_Xlink_AugminComplex_BS3_SEC_fr3_R1.raw	Intra	HAUS5	HAUS5	285	214	130.3885834
Data\Lara_220113_P1921_MR_MW_Xlink_AugminComplex_BS3_SEC_fr3_R1.raw	Intra	HAUS5	HAUS5	600	614	130.0716855
Data\Lara_220113_P1921_MR_MW_Xlink_AugminComplex_BS3_SEC_fr3_R1.raw	Intra	HAUS1	HAUS1	201	171	129.8054824
Data\Lara_220113_P1921_MR_MW_Xlink_AugminComplex_BS3_SEC_fr3_R2.raw	Inter	HAUS3	HAUS1	63	160	129.6734597
Data\Lara_220113_P1921_MR_MW_Xlink_AugminComplex_BS3_SEC_fr2_R1.raw	Inter	HAUS3	HAUS5	85	561	129.6418313
Data\Lara_220113_P1921_MR_MW_Xlink_AugminComplex_BS3_SEC_fr2_R2.raw	Inter	HAUS3	HAUS5	319	432	129.5818233
Data\Lara_220113_P1921_MR_MW_Xlink_AugminComplex_BS3_SEC_fr2_R2.raw	Inter	HAUS5	HAUS3	451	413	129.4649557
Data\Lara_220113_P1921_MR_MW_Xlink_AugminComplex_BS3_SEC_fr2_R2.raw	Inter	HAUS3	HAUS5	316	261	129.3697345
Data\Lara_220113_P1921_MR_MW_Xlink_AugminComplex_BS3_SEC_fr3_R2.raw	Intra	HAUS3	HAUS3	555	572	129.3568731
Data\Lara_220113_P1921_MR_MW_Xlink_AugminComplex_BS3_SEC_fr2_R1.raw	Inter	HAUS5	HAUS3	584	489	129.2801343
Data\Lara_220113_P1921_MR_MW_Xlink_AugminComplex_BS3_SEC_fr3_R1.raw	Intra	HAUS1	HAUS1	19	46	129.1630089
Data\Lara_220113_P1921_MR_MW_Xlink_AugminComplex_BS3_SEC_fr2_R2.raw	Inter	HAUS5	HAUS3	314	270	129.1286159
Data\Lara_220113_P1921_MR_MW_Xlink_AugminComplex_BS3_SEC_fr3_R1.raw	Inter	HAUS5	HAUS3	493	446	129.0291737
Data\Lara_220113_P1921_MR_MW_Xlink_AugminComplex_BS3_SEC_fr2_R2.raw	Inter	HAUS3	HAUS5	316	262	128.9759156
Data\Lara_220113_P1921_MR_MW_Xlink_AugminComplex_BS3_SEC_fr3_R2.raw	Inter	HAUS4	HAUS3	98	136	128.8663989
Data\Lara_220113_P1921_MR_MW_Xlink_AugminComplex_BS3_SEC_fr2_R1.raw	Inter	HAUS5	HAUS3	24	476	128.8205383
Data\Lara_220113_P1921_MR_MW_Xlink_AugminComplex_BS3_SEC_fr3_R2.raw	Inter	HAUS1	HAUS5	197	292	128.4997801
Data\Lara_220113_P1921_MR_MW_Xlink_AugminComplex_BS3_SEC_fr2_R2.raw	Inter	HAUS3	HAUS5	313	451	128.4809972
Data\Lara_220113_P1921_MR_MW_Xlink_AugminComplex_BS3_SEC_fr3_R2.raw	Inter	HAUS1	HAUS3	197	441	128.4679911
Data\Lara_220113_P1921_MR_MW_Xlink_AugminComplex_BS3_SEC_fr3_R2.raw	Inter	HAUS1	HAUS4	260	337	128.3791035
Data\Lara_220113_P1921_MR_MW_Xlink_AugminComplex_BS3_SEC_fr3_R1.raw	Intra	HAUS5	HAUS5	217	425	128.2879349
Data\Lara_220113_P1921_MR_MW_Xlink_AugminComplex_BS3_SEC_fr3_R2.raw	Inter	HAUS5	HAUS3	278	280	128.2314284
Data\Lara_220113_P1921_MR_MW_Xlink_AugminComplex_BS3_SEC_fr3_R2.raw	Intra	HAUS5	HAUS5	281	201	128.0526015
Data\Lara_220113_P1921_MR_MW_Xlink_AugminComplex_BS3_SEC_fr3_R1.raw	Inter	HAUS5	HAUS3	288	377	127.883426
Data\Lara_220113_P1921_MR_MW_Xlink_AugminComplex_BS3_SEC_fr2_R2.raw	Inter	HAUS3	HAUS5	316	399	127.8730579
Data\Lara_220113_P1921_MR_MW_Xlink_AugminComplex_BS3_SEC_fr3_R2.raw	Inter	HAUS3	HAUS1	450	46	127.521225
Data\Lara_220114_P1921_MR_MW_Xlink_AugminComplex_BS3_SEC_fr1_R3.raw	Intra	HAUS3	HAUS3	255	351	127.5123684
Data\Lara_220113_P1921_MR_MW_Xlink_AugminComplex_BS3_SEC_fr3_R1.raw	Inter	HAUS4	HAUS5	98	573	127.4875507
Data\Lara_220113_P1921_MR_MW_Xlink_AugminComplex_BS3_SEC_fr2_R2.raw	Inter	HAUS3	HAUS5	494	27	127.4418687
Data\Lara_220113_P1921_MR_MW_Xlink_AugminComplex_BS3_SEC_fr2_R1.raw	Intra	HAUS5	HAUS5	422	423	127.2000524
Data\Lara_220113_P1921_MR_MW_Xlink_AugminComplex_BS3_SEC_fr2_R1.raw	Intra	HAUS5	HAUS5	422	425	127.1963774
Data\Lara_220113_P1921_MR_MW_Xlink_AugminComplex_BS3_SEC_fr2_R2.raw	Inter	HAUS3	HAUS1	88	160	126.8165123
Data\Lara_220113_P1921_MR_MW_Xlink_AugminComplex_BS3_SEC_fr3_R1.raw	Intra	HAUS5	HAUS5	600	566	126.7549946
Data\Lara_220113_P1921_MR_MW_Xlink_AugminComplex_BS3_SEC_fr3_R1.raw	Inter	HAUS1	HAUS4	220	310	126.5281016
Data\Lara_220113_P1921_MR_MW_Xlink_AugminComplex_BS3_SEC_fr2_R2.raw	Inter	HAUS3	HAUS5	351	261	126.3889032
Data\Lara_220113_P1921_MR_MW_Xlink_AugminComplex_BS3_SEC_fr2_R2.raw	Inter	HAUS3	HAUS5	351	262	126.3889032
Data\Lara_220114_P1921_MR_MW_Xlink_AugminComplex_BS3_SEC_fr1_R4.raw	Intra	HAUS3	HAUS3	316	319	126.3650128
Data\Lara_220113_P1921_MR_MW_Xlink_AugminComplex_BS3_SEC_fr3_R1.raw	Intra	HAUS3	HAUS3	481	458	126.3487528
Data\Lara_220113_P1921_MR_MW_Xlink_AugminComplex_BS3_SEC_fr3_R1.raw	Inter	HAUS3	HAUS5	214	439	126.1403059
Data\Lara_220113_P1921_MR_MW_Xlink_AugminComplex_BS3_SEC_fr2_R2.raw	Inter	HAUS5	HAUS3	493	437	126.007833
Data\Lara_220113_P1921_MR_MW_Xlink_AugminComplex_BS3_SEC_fr2_R1.raw	Intra	HAUS5	HAUS5	314	399	125.8836992
Data\Lara_220113_P1921_MR_MW_Xlink_AugminComplex_BS3_SEC_fr2_R2.raw	Inter	HAUS4	HAUS5	30	573	125.7612601
Data\Lara_220113_P1921_MR_MW_Xlink_AugminComplex_BS3_SEC_fr3_R1.raw	Intra	HAUS1	HAUS1	249	232	125.757072
Data\Lara_220113_P1921_MR_MW_Xlink_AugminComplex_BS3_SEC_fr2_R1.raw	Inter	HAUS5	HAUS3	585	489	125.4510124
Data\Lara_220113_P1921_MR_MW_Xlink_AugminComplex_BS3_SEC_fr3_R1.raw	Inter	HAUS1	HAUS4	197	308	125.3776255
Data\Lara_220114_P1921_MR_MW_Xlink_AugminComplex_BS3_SEC_fr1_R4.raw	Intra	HAUS3	HAUS3	245	354	125.3455023
Data\Lara_220113_P1921_MR_MW_Xlink_AugminComplex_BS3_SEC_fr2_R1.raw	Intra	HAUS5	HAUS5	327	328	125.2174114
Data\Lara_220113_P1921_MR_MW_Xlink_AugminComplex_BS3_SEC_fr2_R1.raw	Inter	HAUS1	HAUS4	220	308	125.0819436
Data\Lara_220113_P1921_MR_MW_Xlink_AugminComplex_BS3_SEC_fr3_R2.raw	Inter	HAUS1	HAUS4	202	304	125.0766813
Data\Lara_220113_P1921_MR_MW_Xlink_AugminComplex_BS3_SEC_fr2_R2.raw	Inter	HAUS4	HAUS5	30	24	125.0253294
Data\Lara_220113_P1921_MR_MW_Xlink_AugminComplex_BS3_SEC_fr3_R1.raw	Inter	HAUS1	HAUS5	201	566	125.0050447
Data\Lara_220113_P1921_MR_MW_Xlink_AugminComplex_BS3_SEC_fr3_R1.raw	Intra	HAUS1	HAUS1	202	63	124.9484635
Data\Lara_220113_P1921_MR_MW_Xlink_AugminComplex_BS3_SEC_fr3_R2.raw	Inter	HAUS3	HAUS5	422	479	124.8951975
Data\Lara_220113_P1921_MR_MW_Xlink_AugminComplex_BS3_SEC_fr3_R2.raw	Intra	HAUS5	HAUS5	285	399	124.5358095
Data\Lara_220113_P1921_MR_MW_Xlink_AugminComplex_BS3_SEC_fr3_R2.raw	Intra	HAUS5	HAUS5	566	575	124.2961375
Data\Lara_220113_P1921_MR_MW_Xlink_AugminComplex_BS3_SEC_fr3_R1.raw	Inter	HAUS5	HAUS3	494	445	124.157413
Data\Lara_220113_P1921_MR_MW_Xlink_AugminComplex_BS3_SEC_fr3_R1.raw	Inter	HAUS1	HAUS4	213	302	123.8396055
Data\Lara_220113_P1921_MR_MW_Xlink_AugminComplex_BS3_SEC_fr3_R2.raw	Intra	HAUS5	HAUS5	565	575	123.5971102
Data\Lara_220114_P1921_MR_MW_Xlink_AugminComplex_BS3_SEC_fr1_R3.raw	Intra	HAUS3	HAUS3	255	354	123.3850587
Data\Lara_220113_P1921_MR_MW_Xlink_AugminComplex_BS3_SEC_fr2_R1.raw	Inter	HAUS3	HAUS5	87	561	123.3540705
Data\Lara_220113_P1921_MR_MW_Xlink_AugminComplex_BS3_SEC_fr2_R2.raw	Inter	HAUS3	HAUS4	314	304	123.2268928
Data\Lara_220113_P1921_MR_MW_Xlink_AugminComplex_BS3_SEC_fr3_R2.raw	Intra	HAUS1	HAUS1	185	202	123.216551
Data\Lara_220113_P1921_MR_MW_Xlink_AugminComplex_BS3_SEC_fr2_R2.raw	Inter	HAUS3	HAUS5	351	266	123.1508982
Data\Lara_220113_P1921_MR_MW_Xlink_AugminComplex_BS3_SEC_fr3_R1.raw	Intra	HAUS5	HAUS5	600	565	123.1310617
Data\Lara_220113_P1921_MR_MW_Xlink_AugminComplex_BS3_SEC_fr3_R1.raw	Intra	HAUS5	HAUS5	600	567	123.1310617
Data\Lara_220113_P1921_MR_MW_Xlink_AugminComplex_BS3_SEC_fr3_R2.raw	Inter	HAUS4	HAUS1	257	171	122.806615
Data\Lara_220113_P1921_MR_MW_Xlink_AugminComplex_BS3_SEC_fr3_R1.raw	Intra	HAUS1	HAUS1	190	201	122.7323273
Data\Lara_220113_P1921_MR_MW_Xlink_AugminComplex_BS3_SEC_fr2_R1.raw	Inter	HAUS3	HAUS5	351	399	122.6458691
Data\Lara_220113_P1921_MR_MW_Xlink_AugminComplex_BS3_SEC_fr2_R1.raw	Intra	HAUS1	HAUS1	220	152	122.5839351
Data\Lara_220113_P1921_MR_MW_Xlink_AugminComplex_BS3_SEC_fr2_R1.raw	Intra	HAUS1	HAUS1	220	153	122.5839351
Data\Lara_220113_P1921_MR_MW_Xlink_AugminComplex_BS3_SEC_fr3_R1.raw	Inter	HAUS5	HAUS3	494	446	122.3330948
Data\Lara_220113_P1921_MR_MW_Xlink_AugminComplex_BS3_SEC_fr2_R2.raw	Inter	HAUS3	HAUS4	316	304	122.2692553
Data\Lara_220113_P1921_MR_MW_Xlink_AugminComplex_BS3_SEC_fr2_R2.raw	Intra	HAUS5	HAUS5	24	455	122.2492235
Data\Lara_220113_P1921_MR_MW_Xlink_AugminComplex_BS3_SEC_fr2_R2.raw	Intra	HAUS5	HAUS5	261	277	122.2138352
Data\Lara_220113_P1921_MR_MW_Xlink_AugminComplex_BS3_SEC_fr2_R2.raw	Inter	HAUS3	HAUS5	481	573	122.2026976
Data\Lara_220113_P1921_MR_MW_Xlink_AugminComplex_BS3_SEC_fr3_R1.raw	Intra	HAUS1	HAUS1	191	201	122.0778587
Data\Lara_220113_P1921_MR_MW_Xlink_AugminComplex_BS3_SEC_fr3_R1.raw	Intra	HAUS5	HAUS5	285	267	122.0437045
Data\Lara_220113_P1921_MR_MW_Xlink_AugminComplex_BS3_SEC_fr2_R2.raw	Inter	HAUS5	HAUS3	455	405	122.0196166
Data\Lara_220113_P1921_MR_MW_Xlink_AugminComplex_BS3_SEC_fr3_R2.raw	Intra	HAUS1	HAUS1	225	256	121.981177
Data\Lara_220113_P1921_MR_MW_Xlink_AugminComplex_BS3_SEC_fr3_R1.raw	Inter	HAUS1	HAUS4	213	304	121.8868977
Data\Lara_220113_P1921_MR_MW_Xlink_AugminComplex_BS3_SEC_fr3_R2.raw	Intra	HAUS5	HAUS5	278	436	121.7282355
Data\Lara_220113_P1921_MR_MW_Xlink_AugminComplex_BS3_SEC_fr3_R2.raw	Intra	HAUS1	HAUS1	186	202	121.5994711
Data\Lara_220113_P1921_MR_MW_Xlink_AugminComplex_BS3_SEC_fr3_R1.raw	Intra	HAUS1	HAUS1	201	202	121.5227104
Data\Lara_220113_P1921_MR_MW_Xlink_AugminComplex_BS3_SEC_fr2_R2.raw	Intra	HAUS5	HAUS5	285	261	121.4381136
Data\Lara_220113_P1921_MR_MW_Xlink_AugminComplex_BS3_SEC_fr2_R1.raw	Inter	HAUS5	HAUS3	27	474	121.4352968
Data\Lara_220113_P1921_MR_MW_Xlink_AugminComplex_BS3_SEC_fr2_R2.raw	Intra	HAUS5	HAUS5	400	294	121.3513144
Data\Lara_220113_P1921_MR_MW_Xlink_AugminComplex_BS3_SEC_fr2_R2.raw	Inter	HAUS3	HAUS5	304	362	121.339653
Data\Lara_220114_P1921_MR_MW_Xlink_AugminComplex_BS3_SEC_fr1_R3.raw	Intra	HAUS3	HAUS3	257	351	121.3351867
Data\Lara_220113_P1921_MR_MW_Xlink_AugminComplex_BS3_SEC_fr2_R2.raw	Inter	HAUS3	HAUS5	316	432	121.2638687
Data\Lara_220113_P1921_MR_MW_Xlink_AugminComplex_BS3_SEC_fr3_R1.raw	Inter	HAUS1	HAUS4	220	309	121.2374004
Data\Lara_220114_P1921_MR_MW_Xlink_AugminComplex_BS3_SEC_fr1_R4.raw	Intra	HAUS3	HAUS3	245	351	121.1084497
Data\Lara_220113_P1921_MR_MW_Xlink_AugminComplex_BS3_SEC_fr2_R2.raw	Intra	HAUS1	HAUS1	256	260	121.0689302
Data\Lara_220113_P1921_MR_MW_Xlink_AugminComplex_BS3_SEC_fr2_R1.raw	Intra	HAUS5	HAUS5	325	327	121.0544383
Data\Lara_220113_P1921_MR_MW_Xlink_AugminComplex_BS3_SEC_fr2_R2.raw	Inter	HAUS5	HAUS3	451	405	120.8266335
Data\Lara_220113_P1921_MR_MW_Xlink_AugminComplex_BS3_SEC_fr3_R1.raw	Inter	HAUS1	HAUS5	201	565	120.7886186
Data\Lara_220113_P1921_MR_MW_Xlink_AugminComplex_BS3_SEC_fr2_R2.raw	Inter	HAUS3	HAUS5	489	24	120.6158888
Data\Lara_220113_P1921_MR_MW_Xlink_AugminComplex_BS3_SEC_fr3_R1.raw	Intra	HAUS5	HAUS5	217	288	120.2674907
Data\Lara_220113_P1921_MR_MW_Xlink_AugminComplex_BS3_SEC_fr2_R2.raw	Inter	HAUS3	HAUS5	316	450	120.2340732
Data\Lara_220113_P1921_MR_MW_Xlink_AugminComplex_BS3_SEC_fr2_R2.raw	Inter	HAUS4	HAUS1	171	197	120.1519081
Data\Lara_220113_P1921_MR_MW_Xlink_AugminComplex_BS3_SEC_fr2_R2.raw	Intra	HAUS5	HAUS5	288	262	119.8121278
Data\Lara_220113_P1921_MR_MW_Xlink_AugminComplex_BS3_SEC_fr3_R1.raw	Intra	HAUS1	HAUS1	202	171	119.6679642
Data\Lara_220113_P1921_MR_MW_Xlink_AugminComplex_BS3_SEC_fr3_R1.raw	Inter	HAUS3	HAUS5	75	575	119.5792072
Data\Lara_220113_P1921_MR_MW_Xlink_AugminComplex_BS3_SEC_fr3_R1.raw	Inter	HAUS1	HAUS3	281	279	119.5651672
Data\Lara_220113_P1921_MR_MW_Xlink_AugminComplex_BS3_SEC_fr3_R1.raw	Inter	HAUS1	HAUS3	282	279	119.5651672
Data\Lara_220113_P1921_MR_MW_Xlink_AugminComplex_BS3_SEC_fr2_R1.raw	Intra	HAUS5	HAUS5	325	328	119.5414794
Data\Lara_220113_P1921_MR_MW_Xlink_AugminComplex_BS3_SEC_fr3_R1.raw	Intra	HAUS5	HAUS5	218	236	119.501738
Data\Lara_220113_P1921_MR_MW_Xlink_AugminComplex_BS3_SEC_fr2_R2.raw	Intra	HAUS5	HAUS5	404	294	119.2659803
Data\Lara_220113_P1921_MR_MW_Xlink_AugminComplex_BS3_SEC_fr3_R1.raw	Intra	HAUS5	HAUS5	216	425	119.1745026
Data\Lara_220113_P1921_MR_MW_Xlink_AugminComplex_BS3_SEC_fr2_R1.raw	Inter	HAUS3	HAUS5	351	281	119.0679581
Data\Lara_220113_P1921_MR_MW_Xlink_AugminComplex_BS3_SEC_fr3_R2.raw	Intra	HAUS1	HAUS1	197	152	119.0204176
Data\Lara_220113_P1921_MR_MW_Xlink_AugminComplex_BS3_SEC_fr3_R1.raw	Inter	HAUS5	HAUS1	58	159	119.0073225
Data\Lara_220113_P1921_MR_MW_Xlink_AugminComplex_BS3_SEC_fr3_R2.raw	Inter	HAUS5	HAUS3	277	279	118.9756605
Data\Lara_220113_P1921_MR_MW_Xlink_AugminComplex_BS3_SEC_fr2_R2.raw	Intra	HAUS1	HAUS1	251	256	118.9491641
Data\Lara_220113_P1921_MR_MW_Xlink_AugminComplex_BS3_SEC_fr3_R1.raw	Inter	HAUS1	HAUS4	197	309	118.8921236
Data\Lara_220113_P1921_MR_MW_Xlink_AugminComplex_BS3_SEC_fr2_R2.raw	Intra	HAUS4	HAUS4	262	268	118.8475664
Data\Lara_220113_P1921_MR_MW_Xlink_AugminComplex_BS3_SEC_fr3_R1.raw	Inter	HAUS1	HAUS5	201	567	118.7739169
Data\Lara_220113_P1921_MR_MW_Xlink_AugminComplex_BS3_SEC_fr3_R1.raw	Intra	HAUS1	HAUS1	197	201	118.7662165
Data\Lara_220113_P1921_MR_MW_Xlink_AugminComplex_BS3_SEC_fr3_R2.raw	Intra	HAUS5	HAUS5	567	575	118.7122336
Data\Lara_220113_P1921_MR_MW_Xlink_AugminComplex_BS3_SEC_fr3_R1.raw	Intra	HAUS5	HAUS5	218	288	118.6598748
Data\Lara_220113_P1921_MR_MW_Xlink_AugminComplex_BS3_SEC_fr3_R1.raw	Inter	HAUS5	HAUS3	494	437	118.4538766
Data\Lara_220113_P1921_MR_MW_Xlink_AugminComplex_BS3_SEC_fr3_R2.raw	Inter	HAUS1	HAUS4	260	335	118.3985631
Data\Lara_220113_P1921_MR_MW_Xlink_AugminComplex_BS3_SEC_fr3_R1.raw	Inter	HAUS3	HAUS4	99	188	118.3490871
Data\Lara_220113_P1921_MR_MW_Xlink_AugminComplex_BS3_SEC_fr2_R2.raw	Inter	HAUS4	HAUS3	171	433	118.1891364
Data\Lara_220113_P1921_MR_MW_Xlink_AugminComplex_BS3_SEC_fr2_R1.raw	Inter	HAUS3	HAUS5	88	561	118.1608957
Data\Lara_220113_P1921_MR_MW_Xlink_AugminComplex_BS3_SEC_fr2_R2.raw	Inter	HAUS4	HAUS5	30	575	118.0751684
Data\Lara_220113_P1921_MR_MW_Xlink_AugminComplex_BS3_SEC_fr3_R1.raw	Inter	HAUS5	HAUS3	223	120	118.0750074
Data\Lara_220113_P1921_MR_MW_Xlink_AugminComplex_BS3_SEC_fr3_R2.raw	Intra	HAUS5	HAUS5	217	281	118.0086777
Data\Lara_220113_P1921_MR_MW_Xlink_AugminComplex_BS3_SEC_fr2_R1.raw	Inter	HAUS5	HAUS3	587	489	117.9992729
Data\Lara_220113_P1921_MR_MW_Xlink_AugminComplex_BS3_SEC_fr3_R2.raw	Intra	HAUS3	HAUS3	555	561	117.9643678
Data\Lara_220113_P1921_MR_MW_Xlink_AugminComplex_BS3_SEC_fr2_R1.raw	Inter	HAUS3	HAUS5	351	422	117.845407
Data\Lara_220113_P1921_MR_MW_Xlink_AugminComplex_BS3_SEC_fr3_R1.raw	Intra	HAUS1	HAUS1	189	202	117.7233897
Data\Lara_220113_P1921_MR_MW_Xlink_AugminComplex_BS3_SEC_fr2_R2.raw	Inter	HAUS3	HAUS5	314	261	117.6959047
Data\Lara_220113_P1921_MR_MW_Xlink_AugminComplex_BS3_SEC_fr3_R2.raw	Inter	HAUS4	HAUS3	98	134	117.5053012
Data\Lara_220113_P1921_MR_MW_Xlink_AugminComplex_BS3_SEC_fr2_R2.raw	Inter	HAUS3	HAUS4	313	304	117.4397038
Data\Lara_220113_P1921_MR_MW_Xlink_AugminComplex_BS3_SEC_fr2_R2.raw	Intra	HAUS4	HAUS4	261	262	117.4321131
Data\Lara_220113_P1921_MR_MW_Xlink_AugminComplex_BS3_SEC_fr2_R2.raw	Intra	HAUS4	HAUS4	261	268	117.4321131
Data\Lara_220113_P1921_MR_MW_Xlink_AugminComplex_BS3_SEC_fr2_R2.raw	Inter	HAUS3	HAUS5	314	262	117.3179875
Data\Lara_220114_P1921_MR_MW_Xlink_AugminComplex_BS3_SEC_fr1_R3.raw	Intra	HAUS3	HAUS3	257	354	117.2634374
Data\Lara_220113_P1921_MR_MW_Xlink_AugminComplex_BS3_SEC_fr2_R2.raw	Intra	HAUS4	HAUS4	168	98	117.1857639
Data\Lara_220113_P1921_MR_MW_Xlink_AugminComplex_BS3_SEC_fr2_R1.raw	Inter	HAUS4	HAUS1	45	19	117.0184837
Data\Lara_220113_P1921_MR_MW_Xlink_AugminComplex_BS3_SEC_fr2_R2.raw	Inter	HAUS5	HAUS3	455	416	117.0036807
Data\Lara_220113_P1921_MR_MW_Xlink_AugminComplex_BS3_SEC_fr2_R1.raw	Intra	HAUS5	HAUS5	311	281	116.834227
Data\Lara_220113_P1921_MR_MW_Xlink_AugminComplex_BS3_SEC_fr2_R2.raw	Inter	HAUS3	HAUS5	354	261	116.7283059
Data\Lara_220113_P1921_MR_MW_Xlink_AugminComplex_BS3_SEC_fr2_R2.raw	Inter	HAUS3	HAUS5	354	262	116.7283059
Data\Lara_220113_P1921_MR_MW_Xlink_AugminComplex_BS3_SEC_fr3_R1.raw	Intra	HAUS1	HAUS1	281	160	116.5282112
Data\Lara_220113_P1921_MR_MW_Xlink_AugminComplex_BS3_SEC_fr3_R1.raw	Intra	HAUS1	HAUS1	282	160	116.5282112
Data\Lara_220113_P1921_MR_MW_Xlink_AugminComplex_BS3_SEC_fr2_R2.raw	Inter	HAUS3	HAUS5	319	435	116.474693
Data\Lara_220113_P1921_MR_MW_Xlink_AugminComplex_BS3_SEC_fr3_R1.raw	Intra	HAUS5	HAUS5	216	288	116.4454705
Data\Lara_220113_P1921_MR_MW_Xlink_AugminComplex_BS3_SEC_fr3_R2.raw	Inter	HAUS5	HAUS3	278	282	116.3036732
Data\Lara_220113_P1921_MR_MW_Xlink_AugminComplex_BS3_SEC_fr2_R2.raw	Intra	HAUS5	HAUS5	323	328	116.2716687
Data\Lara_220113_P1921_MR_MW_Xlink_AugminComplex_BS3_SEC_fr2_R2.raw	Intra	HAUS5	HAUS5	323	327	116.1992954
Data\Lara_220113_P1921_MR_MW_Xlink_AugminComplex_BS3_SEC_fr2_R2.raw	Intra	HAUS1	HAUS1	238	282	115.8864333
Data\Lara_220113_P1921_MR_MW_Xlink_AugminComplex_BS3_SEC_fr2_R2.raw	Inter	HAUS3	HAUS5	351	288	115.799604
Data\Lara_220113_P1921_MR_MW_Xlink_AugminComplex_BS3_SEC_fr3_R1.raw	Intra	HAUS5	HAUS5	217	292	115.789872
Data\Lara_220113_P1921_MR_MW_Xlink_AugminComplex_BS3_SEC_fr2_R2.raw	Intra	HAUS1	HAUS1	225	234	115.7614265
Data\Lara_220113_P1921_MR_MW_Xlink_AugminComplex_BS3_SEC_fr2_R2.raw	Intra	HAUS1	HAUS1	228	234	115.7614265
Data\Lara_220113_P1921_MR_MW_Xlink_AugminComplex_BS3_SEC_fr2_R2.raw	Inter	HAUS3	HAUS5	319	451	115.5588934
Data\Lara_220113_P1921_MR_MW_Xlink_AugminComplex_BS3_SEC_fr3_R2.raw	Intra	HAUS1	HAUS1	197	153	115.5271963
Data\Lara_220113_P1921_MR_MW_Xlink_AugminComplex_BS3_SEC_fr3_R1.raw	Intra	HAUS5	HAUS5	323	325	115.4913265
Data\Lara_220113_P1921_MR_MW_Xlink_AugminComplex_BS3_SEC_fr2_R2.raw	Intra	HAUS1	HAUS1	238	281	115.4575442
Data\Lara_220113_P1921_MR_MW_Xlink_AugminComplex_BS3_SEC_fr2_R1.raw	Inter	HAUS5	HAUS3	491	422	115.395438
Data\Lara_220113_P1921_MR_MW_Xlink_AugminComplex_BS3_SEC_fr3_R1.raw	Inter	HAUS1	HAUS3	201	109	115.36478
Data\Lara_220113_P1921_MR_MW_Xlink_AugminComplex_BS3_SEC_fr2_R2.raw	Intra	HAUS5	HAUS5	292	266	115.2232568
Data\Lara_220114_P1921_MR_MW_Xlink_AugminComplex_BS3_SEC_fr1_R3.raw	Inter	HAUS5	HAUS1	621	202	115.095582
Data\Lara_220113_P1921_MR_MW_Xlink_AugminComplex_BS3_SEC_fr3_R2.raw	Inter	HAUS1	HAUS4	201	233	115.0551756
Data\Lara_220113_P1921_MR_MW_Xlink_AugminComplex_BS3_SEC_fr2_R2.raw	Inter	HAUS5	HAUS4	24	98	115.0136896
Data\Lara_220113_P1921_MR_MW_Xlink_AugminComplex_BS3_SEC_fr2_R2.raw	Inter	HAUS3	HAUS5	316	436	114.9758362
Data\Lara_220113_P1921_MR_MW_Xlink_AugminComplex_BS3_SEC_fr2_R2.raw	Inter	HAUS4	HAUS3	171	434	114.8578491
Data\Lara_220114_P1921_MR_MW_Xlink_AugminComplex_BS3_SEC_fr1_R4.raw	Intra	HAUS3	HAUS3	251	362	114.8262871
Data\Lara_220114_P1921_MR_MW_Xlink_AugminComplex_BS3_SEC_fr1_R4.raw	Intra	HAUS3	HAUS3	252	362	114.8262871
Data\Lara_220113_P1921_MR_MW_Xlink_AugminComplex_BS3_SEC_fr2_R2.raw	Inter	HAUS3	HAUS5	314	450	114.7057206
Data\Lara_220113_P1921_MR_MW_Xlink_AugminComplex_BS3_SEC_fr3_R2.raw	Inter	HAUS5	HAUS3	271	377	114.6259754
Data\Lara_220113_P1921_MR_MW_Xlink_AugminComplex_BS3_SEC_fr3_R1.raw	Inter	HAUS1	HAUS4	197	310	114.3791947
Data\Lara_220113_P1921_MR_MW_Xlink_AugminComplex_BS3_SEC_fr3_R2.raw	Intra	HAUS5	HAUS5	277	436	114.3703965
Data\Lara_220113_P1921_MR_MW_Xlink_AugminComplex_BS3_SEC_fr3_R1.raw	Inter	HAUS1	HAUS4	218	310	114.1946747
Data\Lara_220113_P1921_MR_MW_Xlink_AugminComplex_BS3_SEC_fr2_R1.raw	Inter	HAUS5	HAUS3	27	476	114.1361001
Data\Lara_220113_P1921_MR_MW_Xlink_AugminComplex_BS3_SEC_fr2_R2.raw	Intra	HAUS4	HAUS4	30	98	114.0696877
Data\Lara_220113_P1921_MR_MW_Xlink_AugminComplex_BS3_SEC_fr2_R2.raw	Inter	HAUS3	HAUS4	87	209	114.0307324
Data\Lara_220113_P1921_MR_MW_Xlink_AugminComplex_BS3_SEC_fr2_R2.raw	Inter	HAUS3	HAUS4	88	209	114.0307324
Data\Lara_220113_P1921_MR_MW_Xlink_AugminComplex_BS3_SEC_fr3_R2.raw	Intra	HAUS1	HAUS1	202	183	114.0038711
Data\Lara_220113_P1921_MR_MW_Xlink_AugminComplex_BS3_SEC_fr3_R1.raw	Intra	HAUS5	HAUS5	218	292	113.9892593
Data\Lara_220113_P1921_MR_MW_Xlink_AugminComplex_BS3_SEC_fr2_R2.raw	Intra	HAUS5	HAUS5	400	292	113.9443459
Data\Lara_220113_P1921_MR_MW_Xlink_AugminComplex_BS3_SEC_fr2_R2.raw	Inter	HAUS3	HAUS5	302	365	113.8796138
Data\Lara_220113_P1921_MR_MW_Xlink_AugminComplex_BS3_SEC_fr2_R2.raw	Inter	HAUS5	HAUS1	24	201	113.8058611
Data\Lara_220113_P1921_MR_MW_Xlink_AugminComplex_BS3_SEC_fr3_R1.raw	Inter	HAUS1	HAUS3	56	437	113.7960202
Data\Lara_220113_P1921_MR_MW_Xlink_AugminComplex_BS3_SEC_fr3_R2.raw	Intra	HAUS5	HAUS5	24	566	113.6897071
Data\Lara_220113_P1921_MR_MW_Xlink_AugminComplex_BS3_SEC_fr3_R2.raw	Intra	HAUS5	HAUS5	24	567	113.6897071
Data\Lara_220113_P1921_MR_MW_Xlink_AugminComplex_BS3_SEC_fr2_R2.raw	Intra	HAUS5	HAUS5	404	281	113.6654402
Data\Lara_220113_P1921_MR_MW_Xlink_AugminComplex_BS3_SEC_fr3_R1.raw	Intra	HAUS3	HAUS3	434	109	113.558085
Data\Lara_220113_P1921_MR_MW_Xlink_AugminComplex_BS3_SEC_fr2_R2.raw	Inter	HAUS3	HAUS5	354	266	113.5443681
Data\Lara_220113_P1921_MR_MW_Xlink_AugminComplex_BS3_SEC_fr2_R1.raw	Inter	HAUS5	HAUS3	223	381	113.4121406
Data\Lara_220113_P1921_MR_MW_Xlink_AugminComplex_BS3_SEC_fr2_R2.raw	Inter	HAUS4	HAUS1	168	201	113.3778185
Data\Lara_220113_P1921_MR_MW_Xlink_AugminComplex_BS3_SEC_fr2_R1.raw	Intra	HAUS5	HAUS5	311	399	113.3072862
Data\Lara_220113_P1921_MR_MW_Xlink_AugminComplex_BS3_SEC_fr3_R2.raw	Inter	HAUS5	HAUS3	277	280	113.0565642
Data\Lara_220113_P1921_MR_MW_Xlink_AugminComplex_BS3_SEC_fr3_R2.raw	Inter	HAUS1	HAUS5	210	614	112.9126516
Data\Lara_220113_P1921_MR_MW_Xlink_AugminComplex_BS3_SEC_fr3_R1.raw	Intra	HAUS5	HAUS5	216	292	112.7566381
Data\Lara_220114_P1921_MR_MW_Xlink_AugminComplex_BS3_SEC_fr1_R4.raw	Intra	HAUS3	HAUS3	251	363	112.7522009
Data\Lara_220114_P1921_MR_MW_Xlink_AugminComplex_BS3_SEC_fr1_R4.raw	Intra	HAUS3	HAUS3	252	363	112.7522009
Data\Lara_220113_P1921_MR_MW_Xlink_AugminComplex_BS3_SEC_fr3_R2.raw	Intra	HAUS5	HAUS5	285	432	112.7410037
Data\Lara_220113_P1921_MR_MW_Xlink_AugminComplex_BS3_SEC_fr2_R2.raw	Inter	HAUS3	HAUS5	316	400	112.7156178
Data\Lara_220113_P1921_MR_MW_Xlink_AugminComplex_BS3_SEC_fr2_R1.raw	Inter	HAUS5	HAUS4	404	304	112.5585726
Data\Lara_220113_P1921_MR_MW_Xlink_AugminComplex_BS3_SEC_fr3_R2.raw	Intra	HAUS5	HAUS5	281	436	112.3589404
Data\Lara_220113_P1921_MR_MW_Xlink_AugminComplex_BS3_SEC_fr3_R1.raw	Intra	HAUS5	HAUS5	217	236	112.3577101
Data\Lara_220113_P1921_MR_MW_Xlink_AugminComplex_BS3_SEC_fr2_R2.raw	Intra	HAUS1	HAUS1	249	220	112.1666133
Data\Lara_220113_P1921_MR_MW_Xlink_AugminComplex_BS3_SEC_fr2_R2.raw	Intra	HAUS1	HAUS1	216	281	112.1160312
Data\Lara_220113_P1921_MR_MW_Xlink_AugminComplex_BS3_SEC_fr3_R2.raw	Intra	HAUS3	HAUS3	489	502	112.0698669
Data\Lara_220113_P1921_MR_MW_Xlink_AugminComplex_BS3_SEC_fr2_R2.raw	Intra	HAUS5	HAUS5	404	292	112.0167211
Data\Lara_220113_P1921_MR_MW_Xlink_AugminComplex_BS3_SEC_fr2_R2.raw	Inter	HAUS3	HAUS5	316	437	111.8986814
Data\Lara_220113_P1921_MR_MW_Xlink_AugminComplex_BS3_SEC_fr2_R2.raw	Inter	HAUS3	HAUS5	319	436	111.8624269
Data\Lara_220113_P1921_MR_MW_Xlink_AugminComplex_BS3_SEC_fr3_R1.raw	Inter	HAUS5	HAUS3	522	120	111.7908037
Data\Lara_220113_P1921_MR_MW_Xlink_AugminComplex_BS3_SEC_fr2_R2.raw	Inter	HAUS5	HAUS1	27	197	111.2611435
Data\Lara_220113_P1921_MR_MW_Xlink_AugminComplex_BS3_SEC_fr3_R2.raw	Inter	HAUS3	HAUS1	65	171	111.2214398
Data\Lara_220113_P1921_MR_MW_Xlink_AugminComplex_BS3_SEC_fr2_R2.raw	Inter	HAUS5	HAUS3	311	270	111.1901798
Data\Lara_220113_P1921_MR_MW_Xlink_AugminComplex_BS3_SEC_fr2_R2.raw	Intra	HAUS5	HAUS5	328	335	111.1775179
Data\Lara_220113_P1921_MR_MW_Xlink_AugminComplex_BS3_SEC_fr3_R2.raw	Inter	HAUS4	HAUS1	248	185	111.0318341
Data\Lara_220113_P1921_MR_MW_Xlink_AugminComplex_BS3_SEC_fr2_R2.raw	Intra	HAUS5	HAUS5	24	451	110.9999729
Data\Lara_220113_P1921_MR_MW_Xlink_AugminComplex_BS3_SEC_fr3_R1.raw	Inter	HAUS3	HAUS5	67	565	110.9025726
Data\Lara_220113_P1921_MR_MW_Xlink_AugminComplex_BS3_SEC_fr3_R2.raw	Inter	HAUS4	HAUS3	98	138	110.86069
Data\Lara_220113_P1921_MR_MW_Xlink_AugminComplex_BS3_SEC_fr2_R1.raw	Intra	HAUS5	HAUS5	24	58	110.8196163
Data\Lara_220113_P1921_MR_MW_Xlink_AugminComplex_BS3_SEC_fr2_R2.raw	Inter	HAUS3	HAUS5	316	435	110.7036672
Data\Lara_220113_P1921_MR_MW_Xlink_AugminComplex_BS3_SEC_fr3_R1.raw	Intra	HAUS4	HAUS4	30	304	110.6901394
Data\Lara_220113_P1921_MR_MW_Xlink_AugminComplex_BS3_SEC_fr2_R2.raw	Inter	HAUS5	HAUS3	451	416	110.6791932
Data\Lara_220114_P1921_MR_MW_Xlink_AugminComplex_BS3_SEC_fr1_R4.raw	Intra	HAUS3	HAUS3	316	333	110.6539453
Data\Lara_220113_P1921_MR_MW_Xlink_AugminComplex_BS3_SEC_fr2_R1.raw	Inter	HAUS5	HAUS3	24	481	110.5199641
Data\Lara_220113_P1921_MR_MW_Xlink_AugminComplex_BS3_SEC_fr2_R2.raw	Inter	HAUS1	HAUS4	197	98	110.4546666
Data\Lara_220113_P1921_MR_MW_Xlink_AugminComplex_BS3_SEC_fr3_R1.raw	Intra	HAUS1	HAUS1	202	228	110.0117664
Data\Lara_220113_P1921_MR_MW_Xlink_AugminComplex_BS3_SEC_fr3_R2.raw	Intra	HAUS4	HAUS4	98	304	109.9926923
Data\Lara_220113_P1921_MR_MW_Xlink_AugminComplex_BS3_SEC_fr2_R1.raw	Inter	HAUS4	HAUS1	13	19	109.84531
Data\Lara_220113_P1921_MR_MW_Xlink_AugminComplex_BS3_SEC_fr2_R2.raw	Inter	HAUS3	HAUS5	319	437	109.8407781
Data\Lara_220113_P1921_MR_MW_Xlink_AugminComplex_BS3_SEC_fr3_R1.raw	Inter	HAUS1	HAUS3	142	69	109.8292199
Data\Lara_220114_P1921_MR_MW_Xlink_AugminComplex_BS3_SEC_fr1_R4.raw	Inter	HAUS5	HAUS1	58	142	109.8015532
Data\Lara_220113_P1921_MR_MW_Xlink_AugminComplex_BS3_SEC_fr3_R1.raw	Intra	HAUS1	HAUS1	14	49	109.7503279
Data\Lara_220113_P1921_MR_MW_Xlink_AugminComplex_BS3_SEC_fr2_R1.raw	Inter	HAUS5	HAUS3	590	489	109.7339629
Data\Lara_220113_P1921_MR_MW_Xlink_AugminComplex_BS3_SEC_fr2_R2.raw	Intra	HAUS5	HAUS5	24	573	109.7186326
Data\Lara_220113_P1921_MR_MW_Xlink_AugminComplex_BS3_SEC_fr3_R2.raw	Intra	HAUS1	HAUS1	197	251	109.6857024
Data\Lara_220113_P1921_MR_MW_Xlink_AugminComplex_BS3_SEC_fr3_R1.raw	Intra	HAUS3	HAUS3	433	109	109.5757524
Data\Lara_220113_P1921_MR_MW_Xlink_AugminComplex_BS3_SEC_fr2_R2.raw	Intra	HAUS1	HAUS1	220	246	109.5014512
Data\Lara_220113_P1921_MR_MW_Xlink_AugminComplex_BS3_SEC_fr2_R2.raw	Intra	HAUS1	HAUS1	216	282	109.4763611
Data\Lara_220113_P1921_MR_MW_Xlink_AugminComplex_BS3_SEC_fr3_R1.raw	Inter	HAUS1	HAUS4	218	295	109.461193
Data\Lara_220113_P1921_MR_MW_Xlink_AugminComplex_BS3_SEC_fr3_R2.raw	Inter	HAUS3	HAUS5	354	399	109.4582277
Data\Lara_220113_P1921_MR_MW_Xlink_AugminComplex_BS3_SEC_fr2_R1.raw	Intra	HAUS5	HAUS5	314	281	109.4234736
Data\Lara_220113_P1921_MR_MW_Xlink_AugminComplex_BS3_SEC_fr2_R2.raw	Intra	HAUS3	HAUS3	304	309	109.1217397
Data\Lara_220114_P1921_MR_MW_Xlink_AugminComplex_BS3_SEC_fr1_R4.raw	Intra	HAUS3	HAUS3	313	333	109.0572836
Data\Lara_220114_P1921_MR_MW_Xlink_AugminComplex_BS3_SEC_fr1_R4.raw	Intra	HAUS3	HAUS3	314	333	109.0233682
Data\Lara_220113_P1921_MR_MW_Xlink_AugminComplex_BS3_SEC_fr3_R2.raw	Intra	HAUS3	HAUS3	75	109	108.9552962
Data\Lara_220113_P1921_MR_MW_Xlink_AugminComplex_BS3_SEC_fr2_R2.raw	Inter	HAUS3	HAUS5	362	400	108.9179646
Data\Lara_220113_P1921_MR_MW_Xlink_AugminComplex_BS3_SEC_fr3_R1.raw	Inter	HAUS5	HAUS3	422	272	108.8244773
Data\Lara_220113_P1921_MR_MW_Xlink_AugminComplex_BS3_SEC_fr3_R2.raw	Intra	HAUS1	HAUS1	249	256	108.8138926
Data\Lara_220114_P1921_MR_MW_Xlink_AugminComplex_BS3_SEC_fr1_R4.raw	Intra	HAUS3	HAUS3	245	362	108.6345897
Data\Lara_220114_P1921_MR_MW_Xlink_AugminComplex_BS3_SEC_fr1_R4.raw	Intra	HAUS3	HAUS3	255	362	108.6345897
Data\Lara_220113_P1921_MR_MW_Xlink_AugminComplex_BS3_SEC_fr3_R2.raw	Intra	HAUS1	HAUS1	228	256	108.3739927
Data\Lara_220113_P1921_MR_MW_Xlink_AugminComplex_BS3_SEC_fr2_R2.raw	Intra	HAUS5	HAUS5	288	261	108.2873129
Data\Lara_220113_P1921_MR_MW_Xlink_AugminComplex_BS3_SEC_fr3_R2.raw	Inter	HAUS5	HAUS4	27	308	108.2188628
Data\Lara_220113_P1921_MR_MW_Xlink_AugminComplex_BS3_SEC_fr2_R2.raw	Inter	HAUS4	HAUS5	30	27	108.1904486
Data\Lara_220113_P1921_MR_MW_Xlink_AugminComplex_BS3_SEC_fr2_R2.raw	Inter	HAUS3	HAUS5	314	432	108.1050793
Data\Lara_220113_P1921_MR_MW_Xlink_AugminComplex_BS3_SEC_fr2_R2.raw	Inter	HAUS4	HAUS1	261	225	108.1045854
Data\Lara_220113_P1921_MR_MW_Xlink_AugminComplex_BS3_SEC_fr3_R2.raw	Inter	HAUS5	HAUS3	281	280	107.9422452
Data\Lara_220113_P1921_MR_MW_Xlink_AugminComplex_BS3_SEC_fr2_R1.raw	Inter	HAUS5	HAUS4	404	308	107.9288489
Data\Lara_220113_P1921_MR_MW_Xlink_AugminComplex_BS3_SEC_fr3_R1.raw	Inter	HAUS1	HAUS4	218	309	107.8827291
Data\Lara_220113_P1921_MR_MW_Xlink_AugminComplex_BS3_SEC_fr2_R2.raw	Inter	HAUS3	HAUS5	362	404	107.824561
Data\Lara_220113_P1921_MR_MW_Xlink_AugminComplex_BS3_SEC_fr2_R2.raw	Inter	HAUS3	HAUS5	363	404	107.6661717
Data\Lara_220113_P1921_MR_MW_Xlink_AugminComplex_BS3_SEC_fr3_R1.raw	Inter	HAUS5	HAUS4	24	302	107.6595171
Data\Lara_220113_P1921_MR_MW_Xlink_AugminComplex_BS3_SEC_fr2_R2.raw	Inter	HAUS3	HAUS4	319	304	107.6469008
Data\Lara_220113_P1921_MR_MW_Xlink_AugminComplex_BS3_SEC_fr2_R2.raw	Intra	HAUS5	HAUS5	327	335	107.6042391
Data\Lara_220113_P1921_MR_MW_Xlink_AugminComplex_BS3_SEC_fr2_R2.raw	Inter	HAUS4	HAUS1	168	202	107.5743031
Data\Lara_220113_P1921_MR_MW_Xlink_AugminComplex_BS3_SEC_fr2_R2.raw	Inter	HAUS3	HAUS5	313	450	107.4376019
Data\Lara_220113_P1921_MR_MW_Xlink_AugminComplex_BS3_SEC_fr2_R2.raw	Intra	HAUS5	HAUS5	323	335	107.4368759
Data\Lara_220113_P1921_MR_MW_Xlink_AugminComplex_BS3_SEC_fr3_R1.raw	Inter	HAUS1	HAUS4	218	308	107.4094998
Data\Lara_220113_P1921_MR_MW_Xlink_AugminComplex_BS3_SEC_fr2_R2.raw	Intra	HAUS5	HAUS5	27	455	107.2976704
Data\Lara_220113_P1921_MR_MW_Xlink_AugminComplex_BS3_SEC_fr2_R2.raw	Inter	HAUS5	HAUS3	476	425	107.131326
Data\Lara_220113_P1921_MR_MW_Xlink_AugminComplex_BS3_SEC_fr3_R1.raw	Intra	HAUS3	HAUS3	460	120	107.022307
Data\Lara_220113_P1921_MR_MW_Xlink_AugminComplex_BS3_SEC_fr2_R2.raw	Intra	HAUS3	HAUS3	489	460	107.0018969
Data\Lara_220113_P1921_MR_MW_Xlink_AugminComplex_BS3_SEC_fr3_R2.raw	Inter	HAUS1	HAUS5	201	294	106.9834871
Data\Lara_220113_P1921_MR_MW_Xlink_AugminComplex_BS3_SEC_fr2_R2.raw	Inter	HAUS5	HAUS3	314	266	106.9736545
Data\Lara_220113_P1921_MR_MW_Xlink_AugminComplex_BS3_SEC_fr3_R1.raw	Inter	HAUS1	HAUS5	202	565	106.8769034
Data\Lara_220113_P1921_MR_MW_Xlink_AugminComplex_BS3_SEC_fr3_R1.raw	Inter	HAUS1	HAUS5	202	566	106.8769034
Data\Lara_220114_P1921_MR_MW_Xlink_AugminComplex_BS3_SEC_fr1_R4.raw	Intra	HAUS3	HAUS3	245	363	106.5912752
Data\Lara_220114_P1921_MR_MW_Xlink_AugminComplex_BS3_SEC_fr1_R4.raw	Intra	HAUS3	HAUS3	251	365	106.5912752
Data\Lara_220114_P1921_MR_MW_Xlink_AugminComplex_BS3_SEC_fr1_R4.raw	Intra	HAUS3	HAUS3	252	365	106.5912752
Data\Lara_220114_P1921_MR_MW_Xlink_AugminComplex_BS3_SEC_fr1_R4.raw	Intra	HAUS3	HAUS3	255	363	106.5912752
Data\Lara_220113_P1921_MR_MW_Xlink_AugminComplex_BS3_SEC_fr2_R1.raw	Inter	HAUS3	HAUS5	354	422	106.590182
Data\Lara_220113_P1921_MR_MW_Xlink_AugminComplex_BS3_SEC_fr3_R2.raw	Inter	HAUS1	HAUS4	197	295	106.4907226
Data\Lara_220113_P1921_MR_MW_Xlink_AugminComplex_BS3_SEC_fr3_R1.raw	Intra	HAUS1	HAUS1	145	160	106.4762943
Data\Lara_220113_P1921_MR_MW_Xlink_AugminComplex_BS3_SEC_fr3_R1.raw	Inter	HAUS1	HAUS4	216	310	106.4306308
Data\Lara_220113_P1921_MR_MW_Xlink_AugminComplex_BS3_SEC_fr2_R2.raw	Inter	HAUS3	HAUS5	366	404	106.246396
Data\Lara_220113_P1921_MR_MW_Xlink_AugminComplex_BS3_SEC_fr2_R2.raw	Inter	HAUS3	HAUS4	85	209	106.1579805
Data\Lara_220113_P1921_MR_MW_Xlink_AugminComplex_BS3_SEC_fr2_R2.raw	Inter	HAUS5	HAUS1	24	202	106.120703
Data\Lara_220113_P1921_MR_MW_Xlink_AugminComplex_BS3_SEC_fr2_R1.raw	Intra	HAUS5	HAUS5	323	285	106.0484169
Data\Lara_220113_P1921_MR_MW_Xlink_AugminComplex_BS3_SEC_fr2_R2.raw	Inter	HAUS3	HAUS4	316	98	105.9015041
Data\Lara_220113_P1921_MR_MW_Xlink_AugminComplex_BS3_SEC_fr3_R1.raw	Inter	HAUS4	HAUS5	98	575	105.8915669
Data\Lara_220113_P1921_MR_MW_Xlink_AugminComplex_BS3_SEC_fr3_R1.raw	Intra	HAUS3	HAUS3	105	111	105.8670591
Data\Lara_220113_P1921_MR_MW_Xlink_AugminComplex_BS3_SEC_fr3_R1.raw	Inter	HAUS1	HAUS3	202	109	105.8179357
Data\Lara_220113_P1921_MR_MW_Xlink_AugminComplex_BS3_SEC_fr2_R2.raw	Intra	HAUS1	HAUS1	256	262	105.7583685
Data\Lara_220113_P1921_MR_MW_Xlink_AugminComplex_BS3_SEC_fr2_R2.raw	Intra	HAUS1	HAUS1	260	262	105.7583685
Data\Lara_220113_P1921_MR_MW_Xlink_AugminComplex_BS3_SEC_fr3_R2.raw	Inter	HAUS5	HAUS3	399	270	105.7506302
Data\Lara_220113_P1921_MR_MW_Xlink_AugminComplex_BS3_SEC_fr2_R1.raw	Inter	HAUS3	HAUS5	354	281	105.7082485
Data\Lara_220113_P1921_MR_MW_Xlink_AugminComplex_BS3_SEC_fr3_R2.raw	Inter	HAUS1	HAUS4	260	339	105.6859615
Data\Lara_220113_P1921_MR_MW_Xlink_AugminComplex_BS3_SEC_fr2_R2.raw	Inter	HAUS3	HAUS5	313	261	105.5411521
Data\Lara_220113_P1921_MR_MW_Xlink_AugminComplex_BS3_SEC_fr3_R1.raw	Intra	HAUS5	HAUS5	281	267	105.496574
Data\Lara_220113_P1921_MR_MW_Xlink_AugminComplex_BS3_SEC_fr2_R2.raw	Intra	HAUS5	HAUS5	400	281	105.4219656
Data\Lara_220114_P1921_MR_MW_Xlink_AugminComplex_BS3_SEC_fr1_R4.raw	Intra	HAUS3	HAUS3	313	330	105.4118711
Data\Lara_220113_P1921_MR_MW_Xlink_AugminComplex_BS3_SEC_fr3_R1.raw	Inter	HAUS5	HAUS3	502	442	105.3755057
Data\Lara_220113_P1921_MR_MW_Xlink_AugminComplex_BS3_SEC_fr3_R1.raw	Intra	HAUS5	HAUS5	209	432	105.3365823
Data\Lara_220113_P1921_MR_MW_Xlink_AugminComplex_BS3_SEC_fr2_R1.raw	Inter	HAUS4	HAUS3	30	13	105.2089788
Data\Lara_220113_P1921_MR_MW_Xlink_AugminComplex_BS3_SEC_fr2_R1.raw	Inter	HAUS4	HAUS3	171	431	105.178971
Data\Lara_220113_P1921_MR_MW_Xlink_AugminComplex_BS3_SEC_fr2_R2.raw	Inter	HAUS3	HAUS5	313	262	105.1773559
Data\Lara_220113_P1921_MR_MW_Xlink_AugminComplex_BS3_SEC_fr2_R2.raw	Intra	HAUS1	HAUS1	56	67	105.1758545
Data\Lara_220113_P1921_MR_MW_Xlink_AugminComplex_BS3_SEC_fr3_R2.raw	Intra	HAUS4	HAUS4	98	163	105.0555187
Data\Lara_220113_P1921_MR_MW_Xlink_AugminComplex_BS3_SEC_fr2_R2.raw	Inter	HAUS1	HAUS5	197	573	105.0256915
Data\Lara_220113_P1921_MR_MW_Xlink_AugminComplex_BS3_SEC_fr2_R1.raw	Intra	HAUS5	HAUS5	323	281	104.8744083
Data\Lara_220113_P1921_MR_MW_Xlink_AugminComplex_BS3_SEC_fr2_R2.raw	Inter	HAUS3	HAUS5	316	285	104.7900844
Data\Lara_220113_P1921_MR_MW_Xlink_AugminComplex_BS3_SEC_fr3_R1.raw	Inter	HAUS5	HAUS3	502	441	104.5660928
Data\Lara_220114_P1921_MR_MW_Xlink_AugminComplex_BS3_SEC_fr1_R4.raw	Intra	HAUS3	HAUS3	251	366	104.5584319
Data\Lara_220114_P1921_MR_MW_Xlink_AugminComplex_BS3_SEC_fr1_R4.raw	Intra	HAUS3	HAUS3	252	366	104.5584319
Data\Lara_220114_P1921_MR_MW_Xlink_AugminComplex_BS3_SEC_fr1_R4.raw	Intra	HAUS3	HAUS3	257	362	104.5584319
Data\Lara_220113_P1921_MR_MW_Xlink_AugminComplex_BS3_SEC_fr3_R2.raw	Inter	HAUS1	HAUS4	234	337	104.4537893
Data\Lara_220113_P1921_MR_MW_Xlink_AugminComplex_BS3_SEC_fr2_R2.raw	Inter	HAUS3	HAUS5	354	288	104.3907074
Data\Lara_220114_P1921_MR_MW_Xlink_AugminComplex_BS3_SEC_fr1_R4.raw	Intra	HAUS3	HAUS3	316	330	104.3662469
Data\Lara_220113_P1921_MR_MW_Xlink_AugminComplex_BS3_SEC_fr2_R1.raw	Inter	HAUS5	HAUS1	482	222	104.2039429
Data\Lara_220113_P1921_MR_MW_Xlink_AugminComplex_BS3_SEC_fr2_R2.raw	Intra	HAUS5	HAUS5	328	341	103.8576641
Data\Lara_220113_P1921_MR_MW_Xlink_AugminComplex_BS3_SEC_fr3_R1.raw	Inter	HAUS5	HAUS3	277	363	103.810919
Data\Lara_220113_P1921_MR_MW_Xlink_AugminComplex_BS3_SEC_fr3_R1.raw	Inter	HAUS5	HAUS3	278	363	103.810919
Data\Lara_220113_P1921_MR_MW_Xlink_AugminComplex_BS3_SEC_fr3_R2.raw	Intra	HAUS1	HAUS1	197	143	103.572117
Data\Lara_220113_P1921_MR_MW_Xlink_AugminComplex_BS3_SEC_fr2_R2.raw	Inter	HAUS4	HAUS1	262	225	103.5532645
Data\Lara_220113_P1921_MR_MW_Xlink_AugminComplex_BS3_SEC_fr2_R2.raw	Intra	HAUS5	HAUS5	24	575	103.4966444
Data\Lara_220113_P1921_MR_MW_Xlink_AugminComplex_BS3_SEC_fr3_R2.raw	Inter	HAUS1	HAUS5	201	292	103.4750152
Data\Lara_220113_P1921_MR_MW_Xlink_AugminComplex_BS3_SEC_fr3_R2.raw	Inter	HAUS5	HAUS4	27	309	103.3920164
Data\Lara_220113_P1921_MR_MW_Xlink_AugminComplex_BS3_SEC_fr3_R2.raw	Intra	HAUS5	HAUS5	24	565	103.3486865
Data\Lara_220113_P1921_MR_MW_Xlink_AugminComplex_BS3_SEC_fr2_R2.raw	Intra	HAUS1	HAUS1	201	222	103.1641751
Data\Lara_220113_P1921_MR_MW_Xlink_AugminComplex_BS3_SEC_fr2_R2.raw	Inter	HAUS3	HAUS5	366	400	103.136051
Data\Lara_220114_P1921_MR_MW_Xlink_AugminComplex_BS3_SEC_fr1_R4.raw	Intra	HAUS3	HAUS3	314	330	103.0815234
Data\Lara_220113_P1921_MR_MW_Xlink_AugminComplex_BS3_SEC_fr3_R1.raw	Inter	HAUS1	HAUS3	56	445	103.0676776
Data\Lara_220113_P1921_MR_MW_Xlink_AugminComplex_BS3_SEC_fr3_R2.raw	Inter	HAUS1	HAUS3	201	437	103.0290493
Data\Lara_220113_P1921_MR_MW_Xlink_AugminComplex_BS3_SEC_fr2_R2.raw	Intra	HAUS5	HAUS5	323	341	102.9860871
Data\Lara_220113_P1921_MR_MW_Xlink_AugminComplex_BS3_SEC_fr2_R2.raw	Inter	HAUS3	HAUS5	363	400	102.9849672
Data\Lara_220113_P1921_MR_MW_Xlink_AugminComplex_BS3_SEC_fr3_R1.raw	Intra	HAUS3	HAUS3	470	458	102.9273963
Data\Lara_220113_P1921_MR_MW_Xlink_AugminComplex_BS3_SEC_fr3_R1.raw	Intra	HAUS3	HAUS3	470	460	102.9273963
Data\Lara_220113_P1921_MR_MW_Xlink_AugminComplex_BS3_SEC_fr3_R1.raw	Intra	HAUS3	HAUS3	302	304	102.8442315
Data\Lara_220113_P1921_MR_MW_Xlink_AugminComplex_BS3_SEC_fr3_R1.raw	Intra	HAUS3	HAUS3	460	425	102.8302145
Data\Lara_220113_P1921_MR_MW_Xlink_AugminComplex_BS3_SEC_fr3_R1.raw	Intra	HAUS5	HAUS5	281	277	102.8293026
Data\Lara_220113_P1921_MR_MW_Xlink_AugminComplex_BS3_SEC_fr3_R2.raw	Inter	HAUS5	HAUS3	400	270	102.8248257
Data\Lara_220113_P1921_MR_MW_Xlink_AugminComplex_BS3_SEC_fr2_R2.raw	Inter	HAUS3	HAUS5	365	404	102.8081196
Data\Lara_220113_P1921_MR_MW_Xlink_AugminComplex_BS3_SEC_fr3_R1.raw	Inter	HAUS1	HAUS3	282	280	102.7717111
Data\Lara_220113_P1921_MR_MW_Xlink_AugminComplex_BS3_SEC_fr2_R2.raw	Intra	HAUS4	HAUS4	301	302	102.7313062
Data\Lara_220113_P1921_MR_MW_Xlink_AugminComplex_BS3_SEC_fr2_R2.raw	Intra	HAUS4	HAUS4	301	304	102.7313062
Data\Lara_220113_P1921_MR_MW_Xlink_AugminComplex_BS3_SEC_fr2_R2.raw	Intra	HAUS4	HAUS4	302	304	102.7313062
Data\Lara_220114_P1921_MR_MW_Xlink_AugminComplex_BS3_SEC_fr1_R4.raw	Intra	HAUS3	HAUS3	313	328	102.7297762
Data\Lara_220113_P1921_MR_MW_Xlink_AugminComplex_BS3_SEC_fr3_R1.raw	Intra	HAUS1	HAUS1	197	202	102.7275417
Data\Lara_220113_P1921_MR_MW_Xlink_AugminComplex_BS3_SEC_fr2_R2.raw	Inter	HAUS4	HAUS1	261	222	102.6855883
Data\Lara_220113_P1921_MR_MW_Xlink_AugminComplex_BS3_SEC_fr2_R2.raw	Inter	HAUS3	HAUS5	314	436	102.6019018
Data\Lara_220113_P1921_MR_MW_Xlink_AugminComplex_BS3_SEC_fr2_R2.raw	Inter	HAUS3	HAUS4	109	188	102.552298
Data\Lara_220114_P1921_MR_MW_Xlink_AugminComplex_BS3_SEC_fr1_R4.raw	Intra	HAUS3	HAUS3	255	365	102.5361708
Data\Lara_220114_P1921_MR_MW_Xlink_AugminComplex_BS3_SEC_fr1_R4.raw	Intra	HAUS3	HAUS3	255	366	102.5361708
Data\Lara_220114_P1921_MR_MW_Xlink_AugminComplex_BS3_SEC_fr1_R4.raw	Intra	HAUS3	HAUS3	257	363	102.5361708
Data\Lara_220113_P1921_MR_MW_Xlink_AugminComplex_BS3_SEC_fr3_R1.raw	Intra	HAUS5	HAUS5	288	277	102.4453276
Data\Lara_220113_P1921_MR_MW_Xlink_AugminComplex_BS3_SEC_fr3_R2.raw	Inter	HAUS1	HAUS4	234	304	102.3744952
Data\Lara_220113_P1921_MR_MW_Xlink_AugminComplex_BS3_SEC_fr2_R1.raw	Inter	HAUS3	HAUS5	309	359	102.3361922
Data\Lara_220113_P1921_MR_MW_Xlink_AugminComplex_BS3_SEC_fr3_R2.raw	Intra	HAUS1	HAUS1	49	7	102.2693737
Data\Lara_220113_P1921_MR_MW_Xlink_AugminComplex_BS3_SEC_fr3_R2.raw	Inter	HAUS3	HAUS5	69	573	102.2610335
Data\Lara_220113_P1921_MR_MW_Xlink_AugminComplex_BS3_SEC_fr2_R2.raw	Intra	HAUS5	HAUS5	327	341	102.1196902
Data\Lara_220113_P1921_MR_MW_Xlink_AugminComplex_BS3_SEC_fr3_R1.raw	Inter	HAUS1	HAUS4	216	309	101.9649413
Data\Lara_220113_P1921_MR_MW_Xlink_AugminComplex_BS3_SEC_fr3_R1.raw	Inter	HAUS5	HAUS3	277	362	101.8919566
Data\Lara_220113_P1921_MR_MW_Xlink_AugminComplex_BS3_SEC_fr3_R1.raw	Inter	HAUS5	HAUS3	278	362	101.8919566
Data\Lara_220113_P1921_MR_MW_Xlink_AugminComplex_BS3_SEC_fr3_R1.raw	Intra	HAUS1	HAUS1	201	59	101.8475781
Data\Lara_220113_P1921_MR_MW_Xlink_AugminComplex_BS3_SEC_fr2_R1.raw	Inter	HAUS3	HAUS4	316	310	101.8406899
Data\Lara_220113_P1921_MR_MW_Xlink_AugminComplex_BS3_SEC_fr2_R2.raw	Inter	HAUS3	HAUS5	489	27	101.7870962
Data\Lara_220113_P1921_MR_MW_Xlink_AugminComplex_BS3_SEC_fr3_R2.raw	Inter	HAUS5	HAUS4	27	310	101.743836
Data\Lara_220113_P1921_MR_MW_Xlink_AugminComplex_BS3_SEC_fr3_R1.raw	Inter	HAUS1	HAUS3	143	69	101.6583876
Data\Lara_220113_P1921_MR_MW_Xlink_AugminComplex_BS3_SEC_fr2_R2.raw	Inter	HAUS3	HAUS4	314	98	101.629771
Data\Lara_220113_P1921_MR_MW_Xlink_AugminComplex_BS3_SEC_fr3_R2.raw	Intra	HAUS1	HAUS1	225	13	101.5507021
Data\Lara_220113_P1921_MR_MW_Xlink_AugminComplex_BS3_SEC_fr3_R2.raw	Inter	HAUS1	HAUS4	202	233	101.4865618
Data\Lara_220113_P1921_MR_MW_Xlink_AugminComplex_BS3_SEC_fr3_R2.raw	Intra	HAUS5	HAUS5	271	266	101.4818953
Data\Lara_220113_P1921_MR_MW_Xlink_AugminComplex_BS3_SEC_fr2_R1.raw	Inter	HAUS5	HAUS3	493	422	101.4731313
Data\Lara_220113_P1921_MR_MW_Xlink_AugminComplex_BS3_SEC_fr3_R2.raw	Inter	HAUS5	HAUS3	277	282	101.3819471
Data\Lara_220113_P1921_MR_MW_Xlink_AugminComplex_BS3_SEC_fr2_R2.raw	Inter	HAUS3	HAUS5	210	432	101.3036085
Data\Lara_220113_P1921_MR_MW_Xlink_AugminComplex_BS3_SEC_fr2_R2.raw	Intra	HAUS5	HAUS5	325	335	101.2394128
Data\Lara_220113_P1921_MR_MW_Xlink_AugminComplex_BS3_SEC_fr2_R1.raw	Inter	HAUS5	HAUS1	24	222	101.1839028
Data\Lara_220113_P1921_MR_MW_Xlink_AugminComplex_BS3_SEC_fr2_R1.raw	Inter	HAUS5	HAUS1	24	225	101.1839028
Data\Lara_220113_P1921_MR_MW_Xlink_AugminComplex_BS3_SEC_fr3_R1.raw	Intra	HAUS5	HAUS5	223	201	101.0463276
Data\Lara_220114_P1921_MR_MW_Xlink_AugminComplex_BS3_SEC_fr1_R4.raw	Intra	HAUS3	HAUS3	316	328	101.0423426
Data\Lara_220113_P1921_MR_MW_Xlink_AugminComplex_BS3_SEC_fr3_R1.raw	Inter	HAUS1	HAUS5	202	567	100.853573
Data\Lara_220113_P1921_MR_MW_Xlink_AugminComplex_BS3_SEC_fr2_R2.raw	Inter	HAUS5	HAUS4	27	98	100.8322309
Data\Lara_220113_P1921_MR_MW_Xlink_AugminComplex_BS3_SEC_fr2_R1.raw	Inter	HAUS5	HAUS3	591	489	100.7940618
Data\Lara_220113_P1921_MR_MW_Xlink_AugminComplex_BS3_SEC_fr2_R2.raw	Inter	HAUS3	HAUS4	83	209	100.6436212
Data\Lara_220113_P1921_MR_MW_Xlink_AugminComplex_BS3_SEC_fr2_R2.raw	Inter	HAUS5	HAUS4	455	98	100.6190819
Data\Lara_220113_P1921_MR_MW_Xlink_AugminComplex_BS3_SEC_fr2_R2.raw	Intra	HAUS1	HAUS1	56	68	100.6116208
Data\Lara_220114_P1921_MR_MW_Xlink_AugminComplex_BS3_SEC_fr1_R4.raw	Intra	HAUS3	HAUS3	245	365	100.5246049
Data\Lara_220114_P1921_MR_MW_Xlink_AugminComplex_BS3_SEC_fr1_R4.raw	Intra	HAUS3	HAUS3	245	366	100.5246049
Data\Lara_220114_P1921_MR_MW_Xlink_AugminComplex_BS3_SEC_fr1_R4.raw	Intra	HAUS3	HAUS3	314	328	100.4731098
Data\Lara_220113_P1921_MR_MW_Xlink_AugminComplex_BS3_SEC_fr3_R2.raw	Intra	HAUS3	HAUS3	494	505	100.4663934
Data\Lara_220113_P1921_MR_MW_Xlink_AugminComplex_BS3_SEC_fr2_R2.raw	Inter	HAUS3	HAUS5	314	285	100.2899434
Data\Lara_220113_P1921_MR_MW_Xlink_AugminComplex_BS3_SEC_fr3_R1.raw	Intra	HAUS5	HAUS5	217	294	100.2066806
Data\Lara_220113_P1921_MR_MW_Xlink_AugminComplex_BS3_SEC_fr2_R2.raw	Intra	HAUS1	HAUS1	249	218	100.1590401
Data\Lara_220113_P1921_MR_MW_Xlink_AugminComplex_BS3_SEC_fr3_R1.raw	Intra	HAUS1	HAUS1	246	232	100.0648222
Data\Lara_220113_P1921_MR_MW_Xlink_AugminComplex_BS3_SEC_fr2_R2.raw	Inter	HAUS3	HAUS5	365	400	100.0473095
Data\Lara_220113_P1921_MR_MW_Xlink_AugminComplex_BS3_SEC_fr3_R1.raw	Inter	HAUS5	HAUS3	281	363	100.0298317
Data\Lara_220113_P1921_MR_MW_Xlink_AugminComplex_BS3_SEC_fr3_R2.raw	Intra	HAUS5	HAUS5	285	435	100.0227268
Data\Lara_220113_P1921_MR_MW_Xlink_AugminComplex_BS3_SEC_fr2_R1.raw	Inter	HAUS5	HAUS4	24	219	99.94504963
Data\Lara_220113_P1921_MR_MW_Xlink_AugminComplex_BS3_SEC_fr3_R1.raw	Inter	HAUS1	HAUS4	216	308	99.89981641
Data\Lara_220113_P1921_MR_MW_Xlink_AugminComplex_BS3_SEC_fr2_R2.raw	Inter	HAUS3	HAUS5	227	436	99.87317641
Data\Lara_220113_P1921_MR_MW_Xlink_AugminComplex_BS3_SEC_fr2_R2.raw	Inter	HAUS3	HAUS5	316	266	99.86741398
Data\Lara_220113_P1921_MR_MW_Xlink_AugminComplex_BS3_SEC_fr3_R1.raw	Intra	HAUS3	HAUS3	425	445	99.8061323
Data\Lara_220113_P1921_MR_MW_Xlink_AugminComplex_BS3_SEC_fr2_R2.raw	Intra	HAUS5	HAUS5	294	266	99.72308538
Data\Lara_220114_P1921_MR_MW_Xlink_AugminComplex_BS3_SEC_fr1_R4.raw	Intra	HAUS3	HAUS3	351	330	99.72124286
Data\Lara_220113_P1921_MR_MW_Xlink_AugminComplex_BS3_SEC_fr2_R2.raw	Inter	HAUS3	HAUS5	314	399	99.58805682
Data\Lara_220113_P1921_MR_MW_Xlink_AugminComplex_BS3_SEC_fr3_R2.raw	Inter	HAUS1	HAUS3	201	441	99.52440741
Data\Lara_220113_P1921_MR_MW_Xlink_AugminComplex_BS3_SEC_fr2_R1.raw	Inter	HAUS3	HAUS5	351	277	99.48475461
Data\Lara_220114_P1921_MR_MW_Xlink_AugminComplex_BS3_SEC_fr1_R4.raw	Intra	HAUS3	HAUS3	313	326	99.41321372
Data\Lara_220113_P1921_MR_MW_Xlink_AugminComplex_BS3_SEC_fr3_R1.raw	Intra	HAUS4	HAUS4	156	87	99.37451837
Data\Lara_220113_P1921_MR_MW_Xlink_AugminComplex_BS3_SEC_fr2_R2.raw	Inter	HAUS3	HAUS5	314	437	99.34143371
Data\Lara_220113_P1921_MR_MW_Xlink_AugminComplex_BS3_SEC_fr3_R1.raw	Intra	HAUS1	HAUS1	190	202	99.02853662
Data\Lara_220113_P1921_MR_MW_Xlink_AugminComplex_BS3_SEC_fr2_R1.raw	Inter	HAUS5	HAUS3	422	379	98.93227356
Data\Lara_220113_P1921_MR_MW_Xlink_AugminComplex_BS3_SEC_fr3_R1.raw	Intra	HAUS5	HAUS5	216	236	98.92802827
Data\Lara_220113_P1921_MR_MW_Xlink_AugminComplex_BS3_SEC_fr3_R1.raw	Inter	HAUS3	HAUS5	379	425	98.88879583
Data\Lara_220113_P1921_MR_MW_Xlink_AugminComplex_BS3_SEC_fr3_R2.raw	Inter	HAUS5	HAUS3	288	363	98.83176842
Data\Lara_220113_P1921_MR_MW_Xlink_AugminComplex_BS3_SEC_fr2_R1.raw	Inter	HAUS5	HAUS1	636	225	98.80265335
Data\Lara_220113_P1921_MR_MW_Xlink_AugminComplex_BS3_SEC_fr3_R2.raw	Intra	HAUS1	HAUS1	225	251	98.78481538
Data\Lara_220113_P1921_MR_MW_Xlink_AugminComplex_BS3_SEC_fr2_R2.raw	Intra	HAUS3	HAUS3	302	309	98.74062112
Data\Lara_220113_P1921_MR_MW_Xlink_AugminComplex_BS3_SEC_fr3_R2.raw	Inter	HAUS5	HAUS3	573	120	98.60177393
Data\Lara_220114_P1921_MR_MW_Xlink_AugminComplex_BS3_SEC_fr1_R4.raw	Intra	HAUS3	HAUS3	351	328	98.55516944
Data\Lara_220114_P1921_MR_MW_Xlink_AugminComplex_BS3_SEC_fr1_R4.raw	Intra	HAUS3	HAUS3	257	365	98.52385001
Data\Lara_220114_P1921_MR_MW_Xlink_AugminComplex_BS3_SEC_fr1_R4.raw	Intra	HAUS3	HAUS3	257	366	98.52385001
Data\Lara_220113_P1921_MR_MW_Xlink_AugminComplex_BS3_SEC_fr2_R1.raw	Intra	HAUS5	HAUS5	311	285	98.52294077
Data\Lara_220113_P1921_MR_MW_Xlink_AugminComplex_BS3_SEC_fr2_R2.raw	Intra	HAUS3	HAUS3	489	458	98.47332325
Data\Lara_220113_P1921_MR_MW_Xlink_AugminComplex_BS3_SEC_fr3_R1.raw	Intra	HAUS5	HAUS5	218	294	98.39586062
Data\Lara_220113_P1921_MR_MW_Xlink_AugminComplex_BS3_SEC_fr3_R1.raw	Intra	HAUS1	HAUS1	191	202	98.32060142
Data\Lara_220113_P1921_MR_MW_Xlink_AugminComplex_BS3_SEC_fr2_R2.raw	Intra	HAUS1	HAUS1	202	222	98.24930756
Data\Lara_220113_P1921_MR_MW_Xlink_AugminComplex_BS3_SEC_fr3_R2.raw	Inter	HAUS3	HAUS1	67	171	98.23897855
Data\Lara_220113_P1921_MR_MW_Xlink_AugminComplex_BS3_SEC_fr2_R2.raw	Inter	HAUS3	HAUS5	314	435	98.18151465
Data\Lara_220113_P1921_MR_MW_Xlink_AugminComplex_BS3_SEC_fr2_R2.raw	Inter	HAUS4	HAUS1	262	222	98.14330499
Data\Lara_220113_P1921_MR_MW_Xlink_AugminComplex_BS3_SEC_fr3_R2.raw	Intra	HAUS3	HAUS3	272	279	97.84571802
Data\Lara_220113_P1921_MR_MW_Xlink_AugminComplex_BS3_SEC_fr2_R1.raw	Inter	HAUS1	HAUS4	213	301	97.8065521
Data\Lara_220114_P1921_MR_MW_Xlink_AugminComplex_BS3_SEC_fr1_R4.raw	Intra	HAUS3	HAUS3	351	333	97.78054567
Data\Lara_220113_P1921_MR_MW_Xlink_AugminComplex_BS3_SEC_fr2_R2.raw	Intra	HAUS4	HAUS4	171	98	97.7505967
Data\Lara_220113_P1921_MR_MW_Xlink_AugminComplex_BS3_SEC_fr2_R2.raw	Inter	HAUS3	HAUS5	351	292	97.69327246
Data\Lara_220113_P1921_MR_MW_Xlink_AugminComplex_BS3_SEC_fr2_R2.raw	Inter	HAUS1	HAUS5	201	573	97.65966765
Data\Lara_220113_P1921_MR_MW_Xlink_AugminComplex_BS3_SEC_fr3_R2.raw	Intra	HAUS1	HAUS1	228	13	97.63510126
Data\Lara_220113_P1921_MR_MW_Xlink_AugminComplex_BS3_SEC_fr3_R2.raw	Intra	HAUS3	HAUS3	99	69	97.51000976
Data\Lara_220113_P1921_MR_MW_Xlink_AugminComplex_BS3_SEC_fr2_R1.raw	Intra	HAUS5	HAUS5	311	278	97.43282048
Data\Lara_220113_P1921_MR_MW_Xlink_AugminComplex_BS3_SEC_fr3_R1.raw	Intra	HAUS5	HAUS5	216	294	97.42606125
Data\Lara_220113_P1921_MR_MW_Xlink_AugminComplex_BS3_SEC_fr3_R1.raw	Inter	HAUS5	HAUS3	66	69	97.30181718
Data\Lara_220113_P1921_MR_MW_Xlink_AugminComplex_BS3_SEC_fr3_R2.raw	Inter	HAUS1	HAUS4	201	308	97.27866202
Data\Lara_220113_P1921_MR_MW_Xlink_AugminComplex_BS3_SEC_fr3_R2.raw	Inter	HAUS3	HAUS5	379	230	97.13736757
Data\Lara_220113_P1921_MR_MW_Xlink_AugminComplex_BS3_SEC_fr2_R2.raw	Inter	HAUS5	HAUS3	473	425	97.07037236
Data\Lara_220113_P1921_MR_MW_Xlink_AugminComplex_BS3_SEC_fr2_R2.raw	Intra	HAUS5	HAUS5	325	341	96.99287717
Data\Lara_220113_P1921_MR_MW_Xlink_AugminComplex_BS3_SEC_fr3_R1.raw	Inter	HAUS5	HAUS3	281	362	96.9214445
Data\Lara_220113_P1921_MR_MW_Xlink_AugminComplex_BS3_SEC_fr2_R2.raw	Intra	HAUS1	HAUS1	225	267	96.88715203
Data\Lara_220113_P1921_MR_MW_Xlink_AugminComplex_BS3_SEC_fr3_R2.raw	Inter	HAUS1	HAUS3	202	437	96.75300374
Data\Lara_220113_P1921_MR_MW_Xlink_AugminComplex_BS3_SEC_fr2_R2.raw	Inter	HAUS3	HAUS5	319	450	96.70727307
Data\Lara_220113_P1921_MR_MW_Xlink_AugminComplex_BS3_SEC_fr3_R1.raw	Intra	HAUS5	HAUS5	214	288	96.70187954
Data\Lara_220113_P1921_MR_MW_Xlink_AugminComplex_BS3_SEC_fr2_R2.raw	Inter	HAUS3	HAUS4	319	98	96.63286755
Data\Lara_220113_P1921_MR_MW_Xlink_AugminComplex_BS3_SEC_fr2_R2.raw	Inter	HAUS3	HAUS5	319	261	96.50784968
Data\Lara_220113_P1921_MR_MW_Xlink_AugminComplex_BS3_SEC_fr2_R2.raw	Intra	HAUS1	HAUS1	218	246	96.43713067
Data\Lara_220113_P1921_MR_MW_Xlink_AugminComplex_BS3_SEC_fr3_R2.raw	Intra	HAUS5	HAUS5	288	432	96.34776197
Data\Lara_220113_P1921_MR_MW_Xlink_AugminComplex_BS3_SEC_fr2_R2.raw	Intra	HAUS5	HAUS5	27	451	96.34145194
Data\Lara_220113_P1921_MR_MW_Xlink_AugminComplex_BS3_SEC_fr3_R1.raw	Inter	HAUS1	HAUS3	56	446	96.31362193
Data\Lara_220113_P1921_MR_MW_Xlink_AugminComplex_BS3_SEC_fr2_R1.raw	Inter	HAUS5	HAUS3	24	470	96.29085715
Data\Lara_220113_P1921_MR_MW_Xlink_AugminComplex_BS3_SEC_fr2_R1.raw	Inter	HAUS5	HAUS3	27	481	96.29085715
Data\Lara_220113_P1921_MR_MW_Xlink_AugminComplex_BS3_SEC_fr3_R1.raw	Intra	HAUS5	HAUS5	285	610	96.28007199
Data\Lara_220113_P1921_MR_MW_Xlink_AugminComplex_BS3_SEC_fr3_R2.raw	Intra	HAUS5	HAUS5	24	436	96.25454741
Data\Lara_220113_P1921_MR_MW_Xlink_AugminComplex_BS3_SEC_fr3_R2.raw	Intra	HAUS5	HAUS5	24	437	96.25454741
Data\Lara_220113_P1921_MR_MW_Xlink_AugminComplex_BS3_SEC_fr3_R2.raw	Intra	HAUS5	HAUS5	24	438	96.25454741
Data\Lara_220113_P1921_MR_MW_Xlink_AugminComplex_BS3_SEC_fr2_R1.raw	Intra	HAUS5	HAUS5	308	281	96.16984936
Data\Lara_220113_P1921_MR_MW_Xlink_AugminComplex_BS3_SEC_fr2_R2.raw	Inter	HAUS3	HAUS5	319	262	96.1399572
Data\Lara_220113_P1921_MR_MW_Xlink_AugminComplex_BS3_SEC_fr3_R2.raw	Inter	HAUS5	HAUS3	223	280	96.05752444
Data\Lara_220113_P1921_MR_MW_Xlink_AugminComplex_BS3_SEC_fr2_R1.raw	Intra	HAUS5	HAUS5	311	277	96.04292782
Data\Lara_220114_P1921_MR_MW_Xlink_AugminComplex_BS3_SEC_fr1_R4.raw	Intra	HAUS3	HAUS3	351	326	96.03075165
Data\Lara_220113_P1921_MR_MW_Xlink_AugminComplex_BS3_SEC_fr2_R2.raw	Inter	HAUS3	HAUS5	313	432	95.90228349
Data\Lara_220113_P1921_MR_MW_Xlink_AugminComplex_BS3_SEC_fr2_R1.raw	Inter	HAUS3	HAUS4	314	310	95.86855466
Data\Lara_220113_P1921_MR_MW_Xlink_AugminComplex_BS3_SEC_fr2_R1.raw	Intra	HAUS5	HAUS5	308	278	95.8661599
Data\Lara_220113_P1921_MR_MW_Xlink_AugminComplex_BS3_SEC_fr2_R1.raw	Inter	HAUS5	HAUS1	636	222	95.86330612
Data\Lara_220113_P1921_MR_MW_Xlink_AugminComplex_BS3_SEC_fr3_R2.raw	Intra	HAUS5	HAUS5	285	436	95.86248507
Data\Lara_220113_P1921_MR_MW_Xlink_AugminComplex_BS3_SEC_fr3_R2.raw	Inter	HAUS1	HAUS4	234	339	95.75514243
Data\Lara_220113_P1921_MR_MW_Xlink_AugminComplex_BS3_SEC_fr3_R2.raw	Inter	HAUS4	HAUS5	30	467	95.75225888
Data\Lara_220113_P1921_MR_MW_Xlink_AugminComplex_BS3_SEC_fr2_R2.raw	Inter	HAUS1	HAUS4	201	98	95.73281257
Data\Lara_220113_P1921_MR_MW_Xlink_AugminComplex_BS3_SEC_fr3_R1.raw	Intra	HAUS3	HAUS3	458	120	95.65332261
Data\Lara_220113_P1921_MR_MW_Xlink_AugminComplex_BS3_SEC_fr3_R2.raw	Intra	HAUS1	HAUS1	197	145	95.64813149
Data\Lara_220113_P1921_MR_MW_Xlink_AugminComplex_BS3_SEC_fr2_R2.raw	Inter	HAUS4	HAUS5	30	579	95.60087597
Data\Lara_220113_P1921_MR_MW_Xlink_AugminComplex_BS3_SEC_fr3_R1.raw	Intra	HAUS3	HAUS3	425	446	95.60021983
Data\Lara_220113_P1921_MR_MW_Xlink_AugminComplex_BS3_SEC_fr3_R2.raw	Inter	HAUS5	HAUS3	502	437	95.58619506
Data\Lara_220113_P1921_MR_MW_Xlink_AugminComplex_BS3_SEC_fr2_R1.raw	Inter	HAUS3	HAUS5	333	266	95.5522707
Data\Lara_220113_P1921_MR_MW_Xlink_AugminComplex_BS3_SEC_fr2_R2.raw	Inter	HAUS3	HAUS5	227	437	95.50583689
Data\Lara_220113_P1921_MR_MW_Xlink_AugminComplex_BS3_SEC_fr2_R2.raw	Inter	HAUS3	HAUS5	351	294	95.48638315
Data\Lara_220113_P1921_MR_MW_Xlink_AugminComplex_BS3_SEC_fr3_R2.raw	Inter	HAUS5	HAUS1	573	160	95.42018278
Data\Lara_220113_P1921_MR_MW_Xlink_AugminComplex_BS3_SEC_fr3_R1.raw	Inter	HAUS1	HAUS4	281	304	95.3885546
Data\Lara_220113_P1921_MR_MW_Xlink_AugminComplex_BS3_SEC_fr3_R1.raw	Inter	HAUS1	HAUS4	282	304	95.3885546
Data\Lara_220113_P1921_MR_MW_Xlink_AugminComplex_BS3_SEC_fr2_R2.raw	Inter	HAUS3	HAUS4	105	188	95.36773771
Data\Lara_220113_P1921_MR_MW_Xlink_AugminComplex_BS3_SEC_fr3_R2.raw	Intra	HAUS3	HAUS3	99	111	95.35884833
Data\Lara_220113_P1921_MR_MW_Xlink_AugminComplex_BS3_SEC_fr3_R1.raw	Intra	HAUS4	HAUS4	168	163	95.27760897
Data\Lara_220113_P1921_MR_MW_Xlink_AugminComplex_BS3_SEC_fr3_R1.raw	Inter	HAUS5	HAUS3	277	365	95.24876518
Data\Lara_220113_P1921_MR_MW_Xlink_AugminComplex_BS3_SEC_fr3_R1.raw	Inter	HAUS5	HAUS3	278	365	95.24876518
Data\Lara_220113_P1921_MR_MW_Xlink_AugminComplex_BS3_SEC_fr3_R1.raw	Inter	HAUS3	HAUS5	422	482	95.23109383
Data\Lara_220114_P1921_MR_MW_Xlink_AugminComplex_BS3_SEC_fr1_R4.raw	Intra	HAUS3	HAUS3	314	326	95.21425294
Data\Lara_220113_P1921_MR_MW_Xlink_AugminComplex_BS3_SEC_fr2_R2.raw	Inter	HAUS1	HAUS5	197	575	95.16763592
Data\Lara_220114_P1921_MR_MW_Xlink_AugminComplex_BS3_SEC_fr1_R4.raw	Intra	HAUS3	HAUS3	316	326	95.14137257
Data\Lara_220113_P1921_MR_MW_Xlink_AugminComplex_BS3_SEC_fr2_R1.raw	Intra	HAUS5	HAUS5	308	277	95.07374124
Data\Lara_220113_P1921_MR_MW_Xlink_AugminComplex_BS3_SEC_fr3_R1.raw	Inter	HAUS5	HAUS3	525	120	94.99060746
Data\Lara_220113_P1921_MR_MW_Xlink_AugminComplex_BS3_SEC_fr2_R1.raw	Intra	HAUS1	HAUS1	197	220	94.88483076
Data\Lara_220113_P1921_MR_MW_Xlink_AugminComplex_BS3_SEC_fr3_R2.raw	Inter	HAUS5	HAUS3	281	282	94.83259508
Data\Lara_220113_P1921_MR_MW_Xlink_AugminComplex_BS3_SEC_fr2_R2.raw	Inter	HAUS4	HAUS1	261	220	94.80207128
Data\Lara_220113_P1921_MR_MW_Xlink_AugminComplex_BS3_SEC_fr2_R2.raw	Intra	HAUS1	HAUS1	225	268	94.75989495
Data\Lara_220113_P1921_MR_MW_Xlink_AugminComplex_BS3_SEC_fr2_R1.raw	Inter	HAUS5	HAUS1	24	234	94.72610971
Data\Lara_220113_P1921_MR_MW_Xlink_AugminComplex_BS3_SEC_fr2_R1.raw	Inter	HAUS5	HAUS1	482	225	94.7094617
Data\Lara_220113_P1921_MR_MW_Xlink_AugminComplex_BS3_SEC_fr2_R2.raw	Inter	HAUS4	HAUS1	261	228	94.59120323
Data\Lara_220113_P1921_MR_MW_Xlink_AugminComplex_BS3_SEC_fr2_R2.raw	Intra	HAUS5	HAUS5	27	573	94.31626615
Data\Lara_220113_P1921_MR_MW_Xlink_AugminComplex_BS3_SEC_fr3_R1.raw	Inter	HAUS1	HAUS3	52	441	94.29683264
Data\Lara_220113_P1921_MR_MW_Xlink_AugminComplex_BS3_SEC_fr2_R2.raw	Inter	HAUS3	HAUS4	313	98	94.1371591
Data\Lara_220113_P1921_MR_MW_Xlink_AugminComplex_BS3_SEC_fr3_R1.raw	Inter	HAUS1	HAUS5	281	11	94.12170974
Data\Lara_220113_P1921_MR_MW_Xlink_AugminComplex_BS3_SEC_fr3_R1.raw	Inter	HAUS1	HAUS5	282	11	94.12170974
Data\Lara_220113_P1921_MR_MW_Xlink_AugminComplex_BS3_SEC_fr2_R2.raw	Intra	HAUS1	HAUS1	218	152	94.10731471
Data\Lara_220113_P1921_MR_MW_Xlink_AugminComplex_BS3_SEC_fr3_R2.raw	Inter	HAUS3	HAUS5	379	228	94.08490733
Data\Lara_220113_P1921_MR_MW_Xlink_AugminComplex_BS3_SEC_fr3_R1.raw	Inter	HAUS4	HAUS1	248	186	94.05905897
Data\Lara_220113_P1921_MR_MW_Xlink_AugminComplex_BS3_SEC_fr3_R1.raw	Inter	HAUS5	HAUS3	292	377	94.0434082
Data\Lara_220113_P1921_MR_MW_Xlink_AugminComplex_BS3_SEC_fr2_R2.raw	Inter	HAUS3	HAUS5	313	285	93.95464778
Data\Lara_220113_P1921_MR_MW_Xlink_AugminComplex_BS3_SEC_fr2_R2.raw	Inter	HAUS3	HAUS5	316	281	93.95464778
Data\Lara_220113_P1921_MR_MW_Xlink_AugminComplex_BS3_SEC_fr2_R1.raw	Inter	HAUS3	HAUS5	379	267	93.94065553
Data\Lara_220113_P1921_MR_MW_Xlink_AugminComplex_BS3_SEC_fr3_R2.raw	Intra	HAUS5	HAUS5	281	399	93.92207748
Data\Lara_220113_P1921_MR_MW_Xlink_AugminComplex_BS3_SEC_fr2_R1.raw	Inter	HAUS5	HAUS4	404	309	93.91260446
Data\Lara_220113_P1921_MR_MW_Xlink_AugminComplex_BS3_SEC_fr2_R1.raw	Intra	HAUS5	HAUS5	314	400	93.77953343
Data\Lara_220113_P1921_MR_MW_Xlink_AugminComplex_BS3_SEC_fr3_R2.raw	Inter	HAUS4	HAUS3	219	83	93.75754907
Data\Lara_220113_P1921_MR_MW_Xlink_AugminComplex_BS3_SEC_fr3_R2.raw	Inter	HAUS4	HAUS3	219	82	93.72556451
Data\Lara_220113_P1921_MR_MW_Xlink_AugminComplex_BS3_SEC_fr3_R2.raw	Inter	HAUS3	HAUS5	316	353	93.66244544
Data\Lara_220113_P1921_MR_MW_Xlink_AugminComplex_BS3_SEC_fr2_R2.raw	Inter	HAUS3	HAUS5	481	579	93.64402095
Data\Lara_220113_P1921_MR_MW_Xlink_AugminComplex_BS3_SEC_fr2_R2.raw	Inter	HAUS3	HAUS5	227	438	93.58489239
Data\Lara_220113_P1921_MR_MW_Xlink_AugminComplex_BS3_SEC_fr2_R1.raw	Inter	HAUS5	HAUS3	66	65	93.5359582
Data\Lara_220113_P1921_MR_MW_Xlink_AugminComplex_BS3_SEC_fr3_R2.raw	Inter	HAUS1	HAUS4	262	337	93.51628958
Data\Lara_220113_P1921_MR_MW_Xlink_AugminComplex_BS3_SEC_fr2_R1.raw	Inter	HAUS4	HAUS3	30	10	93.51346208
Data\Lara_220113_P1921_MR_MW_Xlink_AugminComplex_BS3_SEC_fr2_R1.raw	Inter	HAUS4	HAUS3	30	16	93.51346208
Data\Lara_220113_P1921_MR_MW_Xlink_AugminComplex_BS3_SEC_fr2_R1.raw	Inter	HAUS3	HAUS5	351	278	93.48980109
Data\Lara_220113_P1921_MR_MW_Xlink_AugminComplex_BS3_SEC_fr2_R1.raw	Intra	HAUS5	HAUS5	314	285	93.48694808
Data\Lara_220113_P1921_MR_MW_Xlink_AugminComplex_BS3_SEC_fr2_R1.raw	Inter	HAUS5	HAUS3	494	422	93.48282854
Data\Lara_220113_P1921_MR_MW_Xlink_AugminComplex_BS3_SEC_fr2_R1.raw	Inter	HAUS3	HAUS4	316	308	93.41110684
Data\Lara_220113_P1921_MR_MW_Xlink_AugminComplex_BS3_SEC_fr2_R2.raw	Inter	HAUS3	HAUS4	333	304	93.39020246
Data\Lara_220113_P1921_MR_MW_Xlink_AugminComplex_BS3_SEC_fr3_R1.raw	Inter	HAUS5	HAUS3	277	366	93.38008257
Data\Lara_220113_P1921_MR_MW_Xlink_AugminComplex_BS3_SEC_fr3_R1.raw	Inter	HAUS5	HAUS3	278	366	93.38008257
Data\Lara_220113_P1921_MR_MW_Xlink_AugminComplex_BS3_SEC_fr3_R1.raw	Intra	HAUS5	HAUS5	285	271	93.34207652
Data\Lara_220113_P1921_MR_MW_Xlink_AugminComplex_BS3_SEC_fr3_R2.raw	Intra	HAUS5	HAUS5	27	566	93.21471762
Data\Lara_220113_P1921_MR_MW_Xlink_AugminComplex_BS3_SEC_fr3_R2.raw	Intra	HAUS5	HAUS5	27	567	93.21471762
Data\Lara_220113_P1921_MR_MW_Xlink_AugminComplex_BS3_SEC_fr3_R2.raw	Intra	HAUS3	HAUS3	272	280	93.1871291
Data\Lara_220113_P1921_MR_MW_Xlink_AugminComplex_BS3_SEC_fr2_R2.raw	Inter	HAUS1	HAUS5	202	573	93.16218646
Data\Lara_220113_P1921_MR_MW_Xlink_AugminComplex_BS3_SEC_fr3_R2.raw	Inter	HAUS4	HAUS3	98	304	93.15421828
Data\Lara_220113_P1921_MR_MW_Xlink_AugminComplex_BS3_SEC_fr3_R2.raw	Intra	HAUS1	HAUS1	160	260	93.12073688
Data\Lara_220113_P1921_MR_MW_Xlink_AugminComplex_BS3_SEC_fr3_R2.raw	Inter	HAUS1	HAUS5	202	294	93.09307881
Data\Lara_220113_P1921_MR_MW_Xlink_AugminComplex_BS3_SEC_fr2_R2.raw	Intra	HAUS5	HAUS5	325	285	93.06020779
Data\Lara_220113_P1921_MR_MW_Xlink_AugminComplex_BS3_SEC_fr2_R1.raw	Inter	HAUS5	HAUS1	24	220	92.956426
Data\Lara_220113_P1921_MR_MW_Xlink_AugminComplex_BS3_SEC_fr3_R1.raw	Intra	HAUS1	HAUS1	234	251	92.92899428
Data\Lara_220113_P1921_MR_MW_Xlink_AugminComplex_BS3_SEC_fr3_R1.raw	Intra	HAUS5	HAUS5	214	292	92.92643202
Data\Lara_220113_P1921_MR_MW_Xlink_AugminComplex_BS3_SEC_fr3_R2.raw	Intra	HAUS1	HAUS1	228	251	92.8783627
Data\Lara_220113_P1921_MR_MW_Xlink_AugminComplex_BS3_SEC_fr2_R1.raw	Inter	HAUS5	HAUS3	24	87	92.85222211
Data\Lara_220113_P1921_MR_MW_Xlink_AugminComplex_BS3_SEC_fr2_R1.raw	Inter	HAUS5	HAUS3	24	88	92.85222211
Data\Lara_220113_P1921_MR_MW_Xlink_AugminComplex_BS3_SEC_fr3_R1.raw	Inter	HAUS5	HAUS3	399	266	92.84343812
Data\Lara_220113_P1921_MR_MW_Xlink_AugminComplex_BS3_SEC_fr2_R1.raw	Inter	HAUS3	HAUS5	330	266	92.83701909
Data\Lara_220113_P1921_MR_MW_Xlink_AugminComplex_BS3_SEC_fr2_R1.raw	Inter	HAUS3	HAUS4	316	309	92.81527693
Data\Lara_220113_P1921_MR_MW_Xlink_AugminComplex_BS3_SEC_fr3_R2.raw	Intra	HAUS5	HAUS5	24	439	92.70107259
Data\Lara_220113_P1921_MR_MW_Xlink_AugminComplex_BS3_SEC_fr3_R2.raw	Inter	HAUS5	HAUS3	479	63	92.65776317
Data\Lara_220113_P1921_MR_MW_Xlink_AugminComplex_BS3_SEC_fr2_R2.raw	Intra	HAUS1	HAUS1	222	234	92.54830608
Data\Lara_220113_P1921_MR_MW_Xlink_AugminComplex_BS3_SEC_fr3_R1.raw	Intra	HAUS3	HAUS3	99	120	92.4565075
Data\Lara_220113_P1921_MR_MW_Xlink_AugminComplex_BS3_SEC_fr3_R2.raw	Inter	HAUS5	HAUS3	288	362	92.37965245
Data\Lara_220113_P1921_MR_MW_Xlink_AugminComplex_BS3_SEC_fr3_R2.raw	Inter	HAUS5	HAUS3	288	365	92.37965245
Data\Lara_220113_P1921_MR_MW_Xlink_AugminComplex_BS3_SEC_fr2_R1.raw	Inter	HAUS4	HAUS3	98	434	92.18298439
Data\Lara_220113_P1921_MR_MW_Xlink_AugminComplex_BS3_SEC_fr2_R1.raw	Inter	HAUS5	HAUS3	24	425	92.18073851
Data\Lara_220113_P1921_MR_MW_Xlink_AugminComplex_BS3_SEC_fr3_R1.raw	Inter	HAUS4	HAUS3	98	279	92.11535728
Data\Lara_220114_P1921_MR_MW_Xlink_AugminComplex_BS3_SEC_fr1_R4.raw	Intra	HAUS3	HAUS3	319	333	92.02184165
Data\Lara_220113_P1921_MR_MW_Xlink_AugminComplex_BS3_SEC_fr3_R1.raw	Inter	HAUS5	HAUS3	281	365	91.97099987
Data\Lara_220113_P1921_MR_MW_Xlink_AugminComplex_BS3_SEC_fr2_R2.raw	Inter	HAUS4	HAUS1	257	225	91.95303545
Data\Lara_220113_P1921_MR_MW_Xlink_AugminComplex_BS3_SEC_fr3_R2.raw	Inter	HAUS3	HAUS1	69	171	91.88068443
Data\Lara_220113_P1921_MR_MW_Xlink_AugminComplex_BS3_SEC_fr2_R2.raw	Inter	HAUS5	HAUS3	506	425	91.80557181
Data\Lara_220113_P1921_MR_MW_Xlink_AugminComplex_BS3_SEC_fr3_R2.raw	Intra	HAUS5	HAUS5	285	437	91.74381649
Data\Lara_220113_P1921_MR_MW_Xlink_AugminComplex_BS3_SEC_fr2_R2.raw	Inter	HAUS3	HAUS5	227	435	91.69536467
Data\Lara_220113_P1921_MR_MW_Xlink_AugminComplex_BS3_SEC_fr2_R2.raw	Inter	HAUS4	HAUS1	261	218	91.68537519
Data\Lara_220114_P1921_MR_MW_Xlink_AugminComplex_BS3_SEC_fr1_R4.raw	Intra	HAUS3	HAUS3	354	330	91.59282824
Data\Lara_220113_P1921_MR_MW_Xlink_AugminComplex_BS3_SEC_fr3_R1.raw	Inter	HAUS5	HAUS3	217	120	91.49633008
Data\Lara_220113_P1921_MR_MW_Xlink_AugminComplex_BS3_SEC_fr3_R1.raw	Inter	HAUS5	HAUS3	218	120	91.49633008
Data\Lara_220113_P1921_MR_MW_Xlink_AugminComplex_BS3_SEC_fr2_R2.raw	Inter	HAUS3	HAUS5	313	399	91.44681095
Data\Lara_220113_P1921_MR_MW_Xlink_AugminComplex_BS3_SEC_fr2_R2.raw	Inter	HAUS3	HAUS5	316	91	91.38886855
Data\Lara_220113_P1921_MR_MW_Xlink_AugminComplex_BS3_SEC_fr3_R2.raw	Inter	HAUS5	HAUS3	573	442	91.30520679
Data\Lara_220114_P1921_MR_MW_Xlink_AugminComplex_BS3_SEC_fr1_R4.raw	Intra	HAUS5	HAUS5	423	216	91.29072249
Data\Lara_220114_P1921_MR_MW_Xlink_AugminComplex_BS3_SEC_fr1_R4.raw	Intra	HAUS5	HAUS5	423	217	91.29072249
Data\Lara_220113_P1921_MR_MW_Xlink_AugminComplex_BS3_SEC_fr3_R1.raw	Inter	HAUS1	HAUS3	52	442	91.23859973
Data\Lara_220113_P1921_MR_MW_Xlink_AugminComplex_BS3_SEC_fr2_R1.raw	Inter	HAUS3	HAUS4	314	308	91.20890745
Data\Lara_220113_P1921_MR_MW_Xlink_AugminComplex_BS3_SEC_fr3_R2.raw	Intra	HAUS1	HAUS1	46	13	91.16883695
Data\Lara_220113_P1921_MR_MW_Xlink_AugminComplex_BS3_SEC_fr3_R2.raw	Intra	HAUS4	HAUS4	98	308	91.06126249
Data\Lara_220113_P1921_MR_MW_Xlink_AugminComplex_BS3_SEC_fr2_R1.raw	Inter	HAUS5	HAUS1	482	220	90.98347973
Data\Lara_220113_P1921_MR_MW_Xlink_AugminComplex_BS3_SEC_fr3_R1.raw	Intra	HAUS3	HAUS3	437	450	90.9820038
Data\Lara_220113_P1921_MR_MW_Xlink_AugminComplex_BS3_SEC_fr3_R1.raw	Intra	HAUS4	HAUS4	30	308	90.91086797
Data\Lara_220113_P1921_MR_MW_Xlink_AugminComplex_BS3_SEC_fr3_R1.raw	Intra	HAUS5	HAUS5	11	12	90.86393964
Data\Lara_220113_P1921_MR_MW_Xlink_AugminComplex_BS3_SEC_fr2_R2.raw	Intra	HAUS1	HAUS1	218	153	90.82567657
Data\Lara_220114_P1921_MR_MW_Xlink_AugminComplex_BS3_SEC_fr1_R4.raw	Intra	HAUS3	HAUS3	354	328	90.64246836
Data\Lara_220113_P1921_MR_MW_Xlink_AugminComplex_BS3_SEC_fr2_R1.raw	Intra	HAUS4	HAUS4	30	219	90.62853273
Data\Lara_220113_P1921_MR_MW_Xlink_AugminComplex_BS3_SEC_fr2_R1.raw	Intra	HAUS5	HAUS5	27	58	90.59677693
Data\Lara_220113_P1921_MR_MW_Xlink_AugminComplex_BS3_SEC_fr2_R1.raw	Intra	HAUS3	HAUS3	65	87	90.57066915
Data\Lara_220113_P1921_MR_MW_Xlink_AugminComplex_BS3_SEC_fr2_R1.raw	Intra	HAUS3	HAUS3	65	88	90.57066915
Data\Lara_220113_P1921_MR_MW_Xlink_AugminComplex_BS3_SEC_fr3_R2.raw	Inter	HAUS1	HAUS4	201	309	90.56698342
Data\Lara_220113_P1921_MR_MW_Xlink_AugminComplex_BS3_SEC_fr2_R2.raw	Inter	HAUS3	HAUS5	227	439	90.48456899
Data\Lara_220114_P1921_MR_MW_Xlink_AugminComplex_BS3_SEC_fr1_R4.raw	Intra	HAUS3	HAUS3	354	333	90.39577165
Data\Lara_220113_P1921_MR_MW_Xlink_AugminComplex_BS3_SEC_fr2_R2.raw	Inter	HAUS4	HAUS1	262	220	90.3159394
Data\Lara_220113_P1921_MR_MW_Xlink_AugminComplex_BS3_SEC_fr2_R2.raw	Inter	HAUS4	HAUS1	262	228	90.18433198
Data\Lara_220113_P1921_MR_MW_Xlink_AugminComplex_BS3_SEC_fr2_R2.raw	Inter	HAUS5	HAUS3	311	266	90.1730932
Data\Lara_220113_P1921_MR_MW_Xlink_AugminComplex_BS3_SEC_fr3_R2.raw	Intra	HAUS3	HAUS3	272	282	90.14856816
Data\Lara_220113_P1921_MR_MW_Xlink_AugminComplex_BS3_SEC_fr2_R1.raw	Inter	HAUS5	HAUS1	636	220	90.0944913
Data\Lara_220113_P1921_MR_MW_Xlink_AugminComplex_BS3_SEC_fr3_R1.raw	Intra	HAUS3	HAUS3	431	109	90.07936757
Data\Lara_220113_P1921_MR_MW_Xlink_AugminComplex_BS3_SEC_fr3_R2.raw	Inter	HAUS4	HAUS1	248	183	90.05395079
Data\Lara_220113_P1921_MR_MW_Xlink_AugminComplex_BS3_SEC_fr3_R2.raw	Inter	HAUS1	HAUS4	234	335	90.05254229
Data\Lara_220113_P1921_MR_MW_Xlink_AugminComplex_BS3_SEC_fr2_R2.raw	Inter	HAUS3	HAUS5	314	444	90.0154547
Data\Lara_220113_P1921_MR_MW_Xlink_AugminComplex_BS3_SEC_fr2_R2.raw	Inter	HAUS3	HAUS5	314	445	90.0154547
Data\Lara_220113_P1921_MR_MW_Xlink_AugminComplex_BS3_SEC_fr2_R1.raw	Inter	HAUS3	HAUS5	354	277	89.93107791
Data\Lara_220113_P1921_MR_MW_Xlink_AugminComplex_BS3_SEC_fr2_R1.raw	Inter	HAUS4	HAUS3	219	87	89.80603786
Data\Lara_220113_P1921_MR_MW_Xlink_AugminComplex_BS3_SEC_fr2_R1.raw	Inter	HAUS4	HAUS3	219	88	89.80603786
Data\Lara_220113_P1921_MR_MW_Xlink_AugminComplex_BS3_SEC_fr2_R2.raw	Inter	HAUS3	HAUS5	319	285	89.76272618
Data\Lara_220113_P1921_MR_MW_Xlink_AugminComplex_BS3_SEC_fr2_R1.raw	Inter	HAUS5	HAUS4	404	302	89.74467198
Data\Lara_220113_P1921_MR_MW_Xlink_AugminComplex_BS3_SEC_fr3_R1.raw	Intra	HAUS3	HAUS3	425	442	89.70202206
Data\Lara_220113_P1921_MR_MW_Xlink_AugminComplex_BS3_SEC_fr2_R2.raw	Inter	HAUS3	HAUS5	313	436	89.70108405
Data\Lara_220113_P1921_MR_MW_Xlink_AugminComplex_BS3_SEC_fr3_R2.raw	Inter	HAUS1	HAUS5	202	292	89.68224541
Data\Lara_220113_P1921_MR_MW_Xlink_AugminComplex_BS3_SEC_fr3_R1.raw	Inter	HAUS3	HAUS5	75	561	89.64863778
Data\Lara_220113_P1921_MR_MW_Xlink_AugminComplex_BS3_SEC_fr3_R1.raw	Inter	HAUS5	HAUS3	216	120	89.55967674
Data\Lara_220113_P1921_MR_MW_Xlink_AugminComplex_BS3_SEC_fr2_R2.raw	Inter	HAUS3	HAUS5	314	281	89.52661787
Data\Lara_220113_P1921_MR_MW_Xlink_AugminComplex_BS3_SEC_fr2_R2.raw	Inter	HAUS3	HAUS4	313	308	89.50591284
Data\Lara_220113_P1921_MR_MW_Xlink_AugminComplex_BS3_SEC_fr2_R1.raw	Inter	HAUS5	HAUS4	404	310	89.50048762
Data\Lara_220113_P1921_MR_MW_Xlink_AugminComplex_BS3_SEC_fr2_R1.raw	Intra	HAUS3	HAUS3	82	83	89.48483562
Data\Lara_220113_P1921_MR_MW_Xlink_AugminComplex_BS3_SEC_fr3_R2.raw	Inter	HAUS5	HAUS1	66	160	89.48004047
Data\Lara_220114_P1921_MR_MW_Xlink_AugminComplex_BS3_SEC_fr1_R4.raw	Intra	HAUS5	HAUS5	423	218	89.47668056
Data\Lara_220113_P1921_MR_MW_Xlink_AugminComplex_BS3_SEC_fr3_R2.raw	Inter	HAUS1	HAUS4	202	308	89.46980359
Data\Lara_220113_P1921_MR_MW_Xlink_AugminComplex_BS3_SEC_fr3_R2.raw	Inter	HAUS4	HAUS3	219	85	89.40238384
Data\Lara_220113_P1921_MR_MW_Xlink_AugminComplex_BS3_SEC_fr2_R1.raw	Intra	HAUS1	HAUS1	197	218	89.37528595
Data\Lara_220113_P1921_MR_MW_Xlink_AugminComplex_BS3_SEC_fr3_R2.raw	Intra	HAUS5	HAUS5	278	435	89.35486477
Data\Lara_220113_P1921_MR_MW_Xlink_AugminComplex_BS3_SEC_fr2_R2.raw	Inter	HAUS3	HAUS5	314	266	89.32694354
Data\Lara_220113_P1921_MR_MW_Xlink_AugminComplex_BS3_SEC_fr3_R1.raw	Inter	HAUS5	HAUS4	479	233	89.30471286
Data\Lara_220113_P1921_MR_MW_Xlink_AugminComplex_BS3_SEC_fr3_R2.raw	Inter	HAUS4	HAUS3	98	302	89.26823961
Data\Lara_220113_P1921_MR_MW_Xlink_AugminComplex_BS3_SEC_fr3_R2.raw	Inter	HAUS5	HAUS3	288	366	89.18782042
Data\Lara_220113_P1921_MR_MW_Xlink_AugminComplex_BS3_SEC_fr3_R2.raw	Inter	HAUS5	HAUS3	292	363	89.18782042
Data\Lara_220113_P1921_MR_MW_Xlink_AugminComplex_BS3_SEC_fr2_R2.raw	Intra	HAUS5	HAUS5	327	285	89.18668143
Data\Lara_220113_P1921_MR_MW_Xlink_AugminComplex_BS3_SEC_fr2_R1.raw	Inter	HAUS3	HAUS5	87	91	89.14785423
Data\Lara_220113_P1921_MR_MW_Xlink_AugminComplex_BS3_SEC_fr2_R1.raw	Inter	HAUS3	HAUS5	88	91	89.14785423
Data\Lara_220113_P1921_MR_MW_Xlink_AugminComplex_BS3_SEC_fr2_R1.raw	Intra	HAUS5	HAUS5	314	278	88.91706444
Data\Lara_220113_P1921_MR_MW_Xlink_AugminComplex_BS3_SEC_fr3_R1.raw	Intra	HAUS5	HAUS5	281	214	88.89998595
Data\Lara_220113_P1921_MR_MW_Xlink_AugminComplex_BS3_SEC_fr2_R1.raw	Inter	HAUS5	HAUS1	24	218	88.88982211
Data\Lara_220113_P1921_MR_MW_Xlink_AugminComplex_BS3_SEC_fr2_R1.raw	Inter	HAUS5	HAUS1	24	228	88.88982211
Data\Lara_220113_P1921_MR_MW_Xlink_AugminComplex_BS3_SEC_fr2_R1.raw	Inter	HAUS5	HAUS1	27	222	88.88982211
Data\Lara_220113_P1921_MR_MW_Xlink_AugminComplex_BS3_SEC_fr2_R1.raw	Inter	HAUS5	HAUS1	27	225	88.88982211
Data\Lara_220113_P1921_MR_MW_Xlink_AugminComplex_BS3_SEC_fr3_R1.raw	Inter	HAUS5	HAUS3	281	366	88.88580622
Data\Lara_220113_P1921_MR_MW_Xlink_AugminComplex_BS3_SEC_fr2_R2.raw	Intra	HAUS1	HAUS1	220	267	88.84310862
Data\Lara_220113_P1921_MR_MW_Xlink_AugminComplex_BS3_SEC_fr2_R2.raw	Intra	HAUS1	HAUS1	222	267	88.84310862
Data\Lara_220113_P1921_MR_MW_Xlink_AugminComplex_BS3_SEC_fr3_R1.raw	Intra	HAUS1	HAUS1	202	59	88.79901382
Data\Lara_220113_P1921_MR_MW_Xlink_AugminComplex_BS3_SEC_fr3_R1.raw	Inter	HAUS5	HAUS3	24	69	88.77830742
Data\Lara_220113_P1921_MR_MW_Xlink_AugminComplex_BS3_SEC_fr2_R1.raw	Inter	HAUS5	HAUS3	24	85	88.72200854
Data\Lara_220113_P1921_MR_MW_Xlink_AugminComplex_BS3_SEC_fr2_R1.raw	Intra	HAUS4	HAUS4	257	262	88.71586504
Data\Lara_220113_P1921_MR_MW_Xlink_AugminComplex_BS3_SEC_fr3_R2.raw	Inter	HAUS4	HAUS1	98	13	88.66052921
Data\Lara_220113_P1921_MR_MW_Xlink_AugminComplex_BS3_SEC_fr2_R2.raw	Intra	HAUS1	HAUS1	52	67	88.64302016
Data\Lara_220113_P1921_MR_MW_Xlink_AugminComplex_BS3_SEC_fr2_R2.raw	Inter	HAUS4	HAUS1	177	197	88.60546146
Data\Lara_220114_P1921_MR_MW_Xlink_AugminComplex_BS3_SEC_fr1_R4.raw	Inter	HAUS3	HAUS5	314	91	88.52301213
Data\Lara_220113_P1921_MR_MW_Xlink_AugminComplex_BS3_SEC_fr2_R1.raw	Inter	HAUS4	HAUS3	98	433	88.49661606
Data\Lara_220113_P1921_MR_MW_Xlink_AugminComplex_BS3_SEC_fr2_R2.raw	Intra	HAUS1	HAUS1	225	262	88.48057485
Data\Lara_220113_P1921_MR_MW_Xlink_AugminComplex_BS3_SEC_fr3_R2.raw	Inter	HAUS5	HAUS3	573	441	88.39783945
Data\Lara_220113_P1921_MR_MW_Xlink_AugminComplex_BS3_SEC_fr3_R2.raw	Intra	HAUS1	HAUS1	201	152	88.38007159
Data\Lara_220113_P1921_MR_MW_Xlink_AugminComplex_BS3_SEC_fr3_R1.raw	Inter	HAUS4	HAUS3	98	67	88.37630879
Data\Lara_220113_P1921_MR_MW_Xlink_AugminComplex_BS3_SEC_fr3_R2.raw	Intra	HAUS3	HAUS3	555	570	88.37012705
Data\Lara_220113_P1921_MR_MW_Xlink_AugminComplex_BS3_SEC_fr3_R2.raw	Inter	HAUS5	HAUS3	223	282	88.36875554
Data\Lara_220113_P1921_MR_MW_Xlink_AugminComplex_BS3_SEC_fr3_R1.raw	Intra	HAUS3	HAUS3	458	425	88.3672285
Data\Lara_220113_P1921_MR_MW_Xlink_AugminComplex_BS3_SEC_fr2_R2.raw	Intra	HAUS5	HAUS5	27	575	88.3028227
Data\Lara_220113_P1921_MR_MW_Xlink_AugminComplex_BS3_SEC_fr2_R2.raw	Inter	HAUS3	HAUS1	316	260	88.22544728
Data\Lara_220113_P1921_MR_MW_Xlink_AugminComplex_BS3_SEC_fr3_R2.raw	Intra	HAUS5	HAUS5	281	435	88.21864404
Data\Lara_220113_P1921_MR_MW_Xlink_AugminComplex_BS3_SEC_fr2_R2.raw	Inter	HAUS5	HAUS1	27	201	88.2091901
Data\Lara_220114_P1921_MR_MW_Xlink_AugminComplex_BS3_SEC_fr1_R4.raw	Intra	HAUS3	HAUS3	354	326	88.19302641
Data\Lara_220113_P1921_MR_MW_Xlink_AugminComplex_BS3_SEC_fr3_R2.raw	Inter	HAUS4	HAUS3	98	142	88.19291342
Data\Lara_220113_P1921_MR_MW_Xlink_AugminComplex_BS3_SEC_fr3_R2.raw	Intra	HAUS1	HAUS1	201	143	88.15701459
Data\Lara_220113_P1921_MR_MW_Xlink_AugminComplex_BS3_SEC_fr3_R2.raw	Intra	HAUS4	HAUS4	98	309	88.15518282
Data\Lara_220113_P1921_MR_MW_Xlink_AugminComplex_BS3_SEC_fr3_R2.raw	Intra	HAUS4	HAUS4	98	310	88.15518282
Data\Lara_220113_P1921_MR_MW_Xlink_AugminComplex_BS3_SEC_fr3_R1.raw	Inter	HAUS5	HAUS3	502	446	88.13557351
Data\Lara_220113_P1921_MR_MW_Xlink_AugminComplex_BS3_SEC_fr2_R2.raw	Inter	HAUS4	HAUS1	315	234	88.09183565
Data\Lara_220113_P1921_MR_MW_Xlink_AugminComplex_BS3_SEC_fr2_R2.raw	Inter	HAUS4	HAUS1	316	234	88.09183565
Data\Lara_220113_P1921_MR_MW_Xlink_AugminComplex_BS3_SEC_fr2_R2.raw	Inter	HAUS4	HAUS1	317	234	88.09183565
Data\Lara_220113_P1921_MR_MW_Xlink_AugminComplex_BS3_SEC_fr3_R2.raw	Inter	HAUS5	HAUS3	400	266	88.09060494
Data\Lara_220113_P1921_MR_MW_Xlink_AugminComplex_BS3_SEC_fr3_R1.raw	Inter	HAUS5	HAUS3	66	67	88.01453064
Data\Lara_220113_P1921_MR_MW_Xlink_AugminComplex_BS3_SEC_fr2_R2.raw	Inter	HAUS3	HAUS5	255	281	87.99322845
Data\Lara_220113_P1921_MR_MW_Xlink_AugminComplex_BS3_SEC_fr2_R2.raw	Inter	HAUS1	HAUS5	201	575	87.97909773
Data\Lara_220113_P1921_MR_MW_Xlink_AugminComplex_BS3_SEC_fr2_R2.raw	Inter	HAUS3	HAUS5	316	444	87.97483723
Data\Lara_220113_P1921_MR_MW_Xlink_AugminComplex_BS3_SEC_fr2_R2.raw	Inter	HAUS3	HAUS5	316	445	87.97483723
Data\Lara_220113_P1921_MR_MW_Xlink_AugminComplex_BS3_SEC_fr2_R1.raw	Inter	HAUS3	HAUS5	333	262	87.91673296
Data\Lara_220113_P1921_MR_MW_Xlink_AugminComplex_BS3_SEC_fr2_R2.raw	Inter	HAUS3	HAUS5	209	432	87.76938652
Data\Lara_220113_P1921_MR_MW_Xlink_AugminComplex_BS3_SEC_fr3_R1.raw	Intra	HAUS3	HAUS3	109	111	87.74790571
Data\Lara_220113_P1921_MR_MW_Xlink_AugminComplex_BS3_SEC_fr2_R2.raw	Inter	HAUS3	HAUS5	210	435	87.7207557
Data\Lara_220113_P1921_MR_MW_Xlink_AugminComplex_BS3_SEC_fr2_R2.raw	Inter	HAUS4	HAUS5	248	24	87.67866473
Data\Lara_220113_P1921_MR_MW_Xlink_AugminComplex_BS3_SEC_fr3_R1.raw	Inter	HAUS5	HAUS4	27	302	87.66156872
Data\Lara_220113_P1921_MR_MW_Xlink_AugminComplex_BS3_SEC_fr2_R2.raw	Intra	HAUS5	HAUS5	425	432	87.61397191
Data\Lara_220113_P1921_MR_MW_Xlink_AugminComplex_BS3_SEC_fr3_R1.raw	Inter	HAUS4	HAUS1	268	185	87.57966107
Data\Lara_220113_P1921_MR_MW_Xlink_AugminComplex_BS3_SEC_fr3_R2.raw	Intra	HAUS1	HAUS1	201	251	87.56552884
Data\Lara_220113_P1921_MR_MW_Xlink_AugminComplex_BS3_SEC_fr2_R1.raw	Inter	HAUS3	HAUS5	314	455	87.51802561
Data\Lara_220113_P1921_MR_MW_Xlink_AugminComplex_BS3_SEC_fr2_R1.raw	Inter	HAUS3	HAUS5	316	455	87.51802561
Data\Lara_220113_P1921_MR_MW_Xlink_AugminComplex_BS3_SEC_fr2_R1.raw	Intra	HAUS5	HAUS5	314	277	87.44906092
Data\Lara_220113_P1921_MR_MW_Xlink_AugminComplex_BS3_SEC_fr2_R2.raw	Inter	HAUS3	HAUS5	304	365	87.43702367
Data\Lara_220113_P1921_MR_MW_Xlink_AugminComplex_BS3_SEC_fr3_R2.raw	Intra	HAUS5	HAUS5	566	579	87.40774691
Data\Lara_220113_P1921_MR_MW_Xlink_AugminComplex_BS3_SEC_fr2_R1.raw	Inter	HAUS3	HAUS4	313	310	87.39162563
Data\Lara_220113_P1921_MR_MW_Xlink_AugminComplex_BS3_SEC_fr2_R1.raw	Inter	HAUS5	HAUS1	479	222	87.29982858
Data\Lara_220113_P1921_MR_MW_Xlink_AugminComplex_BS3_SEC_fr2_R1.raw	Inter	HAUS5	HAUS1	482	228	87.29982858
Data\Lara_220113_P1921_MR_MW_Xlink_AugminComplex_BS3_SEC_fr2_R2.raw	Intra	HAUS5	HAUS5	328	285	87.26680446
Data\Lara_220113_P1921_MR_MW_Xlink_AugminComplex_BS3_SEC_fr2_R2.raw	Inter	HAUS4	HAUS1	257	222	87.21554766
Data\Lara_220113_P1921_MR_MW_Xlink_AugminComplex_BS3_SEC_fr2_R2.raw	Inter	HAUS4	HAUS1	262	218	87.21554766
Data\Lara_220113_P1921_MR_MW_Xlink_AugminComplex_BS3_SEC_fr2_R2.raw	Inter	HAUS4	HAUS1	171	201	87.19736647
Data\Lara_220113_P1921_MR_MW_Xlink_AugminComplex_BS3_SEC_fr2_R2.raw	Intra	HAUS3	HAUS3	494	460	87.17755507
Data\Lara_220114_P1921_MR_MW_Xlink_AugminComplex_BS3_SEC_fr1_R4.raw	Intra	HAUS3	HAUS3	272	284	87.16678222
Data\Lara_220113_P1921_MR_MW_Xlink_AugminComplex_BS3_SEC_fr3_R2.raw	Inter	HAUS5	HAUS3	455	309	87.099549
Data\Lara_220113_P1921_MR_MW_Xlink_AugminComplex_BS3_SEC_fr3_R1.raw	Intra	HAUS4	HAUS4	30	309	87.04380837
Data\Lara_220113_P1921_MR_MW_Xlink_AugminComplex_BS3_SEC_fr2_R2.raw	Intra	HAUS1	HAUS1	220	268	87.03447094
Data\Lara_220113_P1921_MR_MW_Xlink_AugminComplex_BS3_SEC_fr2_R2.raw	Intra	HAUS1	HAUS1	222	268	87.03447094
Data\Lara_220113_P1921_MR_MW_Xlink_AugminComplex_BS3_SEC_fr2_R1.raw	Inter	HAUS3	HAUS4	314	309	86.98115182
Data\Lara_220113_P1921_MR_MW_Xlink_AugminComplex_BS3_SEC_fr3_R1.raw	Inter	HAUS1	HAUS4	213	308	86.89233106
Data\Lara_220113_P1921_MR_MW_Xlink_AugminComplex_BS3_SEC_fr2_R2.raw	Inter	HAUS5	HAUS3	476	431	86.88839365
Data\Lara_220114_P1921_MR_MW_Xlink_AugminComplex_BS3_SEC_fr1_R4.raw	Inter	HAUS5	HAUS3	296	333	86.81218164
Data\Lara_220113_P1921_MR_MW_Xlink_AugminComplex_BS3_SEC_fr2_R2.raw	Inter	HAUS3	HAUS5	354	292	86.7913016
Data\Lara_220113_P1921_MR_MW_Xlink_AugminComplex_BS3_SEC_fr2_R2.raw	Inter	HAUS3	HAUS5	316	258	86.71640564
Data\Lara_220113_P1921_MR_MW_Xlink_AugminComplex_BS3_SEC_fr2_R2.raw	Inter	HAUS1	HAUS4	202	98	86.60957697
Data\Lara_220113_P1921_MR_MW_Xlink_AugminComplex_BS3_SEC_fr3_R2.raw	Inter	HAUS1	HAUS3	202	441	86.60318222
Data\Lara_220113_P1921_MR_MW_Xlink_AugminComplex_BS3_SEC_fr3_R1.raw	Inter	HAUS1	HAUS4	197	209	86.5592651
Data\Lara_220113_P1921_MR_MW_Xlink_AugminComplex_BS3_SEC_fr3_R2.raw	Inter	HAUS3	HAUS5	314	353	86.54382595
Data\Lara_220113_P1921_MR_MW_Xlink_AugminComplex_BS3_SEC_fr2_R2.raw	Inter	HAUS3	HAUS5	313	437	86.52288051
Data\Lara_220113_P1921_MR_MW_Xlink_AugminComplex_BS3_SEC_fr3_R2.raw	Inter	HAUS5	HAUS3	223	279	86.51219334
Data\Lara_220113_P1921_MR_MW_Xlink_AugminComplex_BS3_SEC_fr2_R1.raw	Inter	HAUS5	HAUS1	636	228	86.50587712
Data\Lara_220113_P1921_MR_MW_Xlink_AugminComplex_BS3_SEC_fr2_R1.raw	Intra	HAUS1	HAUS1	197	234	86.47230234
Data\Lara_220113_P1921_MR_MW_Xlink_AugminComplex_BS3_SEC_fr2_R1.raw	Intra	HAUS3	HAUS3	63	87	86.47010424
Data\Lara_220113_P1921_MR_MW_Xlink_AugminComplex_BS3_SEC_fr2_R1.raw	Intra	HAUS3	HAUS3	63	88	86.47010424
Data\Lara_220113_P1921_MR_MW_Xlink_AugminComplex_BS3_SEC_fr2_R1.raw	Inter	HAUS4	HAUS5	168	285	86.41802214
Data\Lara_220113_P1921_MR_MW_Xlink_AugminComplex_BS3_SEC_fr2_R1.raw	Inter	HAUS3	HAUS5	330	262	86.33415721
Data\Lara_220114_P1921_MR_MW_Xlink_AugminComplex_BS3_SEC_fr1_R3.raw	Inter	HAUS4	HAUS5	219	561	86.30647545
Data\Lara_220113_P1921_MR_MW_Xlink_AugminComplex_BS3_SEC_fr2_R2.raw	Inter	HAUS3	HAUS1	314	260	86.26708045
Data\Lara_220113_P1921_MR_MW_Xlink_AugminComplex_BS3_SEC_fr3_R2.raw	Intra	HAUS5	HAUS5	610	573	86.26113018
Data\Lara_220113_P1921_MR_MW_Xlink_AugminComplex_BS3_SEC_fr3_R1.raw	Intra	HAUS1	HAUS1	143	160	86.21712932
Data\Lara_220113_P1921_MR_MW_Xlink_AugminComplex_BS3_SEC_fr2_R1.raw	Inter	HAUS5	HAUS3	422	381	86.10857968
Data\Lara_220113_P1921_MR_MW_Xlink_AugminComplex_BS3_SEC_fr3_R1.raw	Inter	HAUS5	HAUS3	214	120	86.06294465
Data\Lara_220113_P1921_MR_MW_Xlink_AugminComplex_BS3_SEC_fr3_R1.raw	Intra	HAUS5	HAUS5	223	354	86.03027861
Data\Lara_220113_P1921_MR_MW_Xlink_AugminComplex_BS3_SEC_fr3_R2.raw	Inter	HAUS5	HAUS3	294	363	86.01951888
Data\Lara_220113_P1921_MR_MW_Xlink_AugminComplex_BS3_SEC_fr3_R1.raw	Inter	HAUS3	HAUS1	63	171	85.9669801
Data\Lara_220113_P1921_MR_MW_Xlink_AugminComplex_BS3_SEC_fr3_R1.raw	Inter	HAUS1	HAUS4	191	240	85.95967842
Data\Lara_220113_P1921_MR_MW_Xlink_AugminComplex_BS3_SEC_fr3_R1.raw	Inter	HAUS1	HAUS4	192	240	85.95967842
Data\Lara_220114_P1921_MR_MW_Xlink_AugminComplex_BS3_SEC_fr1_R4.raw	Intra	HAUS3	HAUS3	319	330	85.91993781
Data\Lara_220113_P1921_MR_MW_Xlink_AugminComplex_BS3_SEC_fr3_R2.raw	Intra	HAUS5	HAUS5	565	579	85.91005184
Data\Lara_220113_P1921_MR_MW_Xlink_AugminComplex_BS3_SEC_fr3_R2.raw	Intra	HAUS5	HAUS5	277	435	85.88267929
Data\Lara_220113_P1921_MR_MW_Xlink_AugminComplex_BS3_SEC_fr3_R1.raw	Intra	HAUS5	HAUS5	24	450	85.84870994
Data\Lara_220113_P1921_MR_MW_Xlink_AugminComplex_BS3_SEC_fr2_R1.raw	Inter	HAUS3	HAUS5	99	567	85.80923295
Data\Lara_220114_P1921_MR_MW_Xlink_AugminComplex_BS3_SEC_fr1_R4.raw	Intra	HAUS5	HAUS5	72	12	85.7645767
Data\Lara_220113_P1921_MR_MW_Xlink_AugminComplex_BS3_SEC_fr3_R2.raw	Intra	HAUS1	HAUS1	256	222	85.65729303
Data\Lara_220113_P1921_MR_MW_Xlink_AugminComplex_BS3_SEC_fr3_R1.raw	Intra	HAUS5	HAUS5	314	323	85.56636198
Data\Lara_220113_P1921_MR_MW_Xlink_AugminComplex_BS3_SEC_fr3_R1.raw	Inter	HAUS5	HAUS1	24	159	85.53854775
Data\Lara_220113_P1921_MR_MW_Xlink_AugminComplex_BS3_SEC_fr2_R2.raw	Inter	HAUS3	HAUS5	313	435	85.53161742
Data\Lara_220113_P1921_MR_MW_Xlink_AugminComplex_BS3_SEC_fr2_R2.raw	Inter	HAUS5	HAUS4	451	98	85.51243161
Data\Lara_220113_P1921_MR_MW_Xlink_AugminComplex_BS3_SEC_fr2_R1.raw	Inter	HAUS5	HAUS1	482	218	85.47416156
Data\Lara_220113_P1921_MR_MW_Xlink_AugminComplex_BS3_SEC_fr3_R1.raw	Intra	HAUS5	HAUS5	209	435	85.45025201
Data\Lara_220113_P1921_MR_MW_Xlink_AugminComplex_BS3_SEC_fr2_R2.raw	Inter	HAUS3	HAUS5	316	288	85.32624024
Data\Lara_220113_P1921_MR_MW_Xlink_AugminComplex_BS3_SEC_fr3_R2.raw	Inter	HAUS1	HAUS4	201	310	85.28667869
Data\Lara_220114_P1921_MR_MW_Xlink_AugminComplex_BS3_SEC_fr1_R4.raw	Intra	HAUS5	HAUS5	423	214	85.26260069
Data\Lara_220113_P1921_MR_MW_Xlink_AugminComplex_BS3_SEC_fr3_R1.raw	Inter	HAUS3	HAUS5	83	91	85.20609407
Data\Lara_220114_P1921_MR_MW_Xlink_AugminComplex_BS3_SEC_fr1_R4.raw	Inter	HAUS1	HAUS4	262	335	85.18770766
Data\Lara_220113_P1921_MR_MW_Xlink_AugminComplex_BS3_SEC_fr2_R2.raw	Intra	HAUS1	HAUS1	220	234	85.14174815
Data\Lara_220113_P1921_MR_MW_Xlink_AugminComplex_BS3_SEC_fr2_R1.raw	Inter	HAUS3	HAUS5	354	278	85.1369161
Data\Lara_220113_P1921_MR_MW_Xlink_AugminComplex_BS3_SEC_fr3_R2.raw	Intra	HAUS1	HAUS1	201	153	85.09448965
Data\Lara_220114_P1921_MR_MW_Xlink_AugminComplex_BS3_SEC_fr1_R3.raw	Inter	HAUS3	HAUS5	227	404	85.07215831
Data\Lara_220113_P1921_MR_MW_Xlink_AugminComplex_BS3_SEC_fr3_R2.raw	Inter	HAUS4	HAUS5	98	432	85.03777972
Data\Lara_220113_P1921_MR_MW_Xlink_AugminComplex_BS3_SEC_fr2_R1.raw	Inter	HAUS3	HAUS5	333	261	85.02635422
Data\Lara_220113_P1921_MR_MW_Xlink_AugminComplex_BS3_SEC_fr3_R2.raw	Inter	HAUS3	HAUS5	67	573	84.96656193
Data\Lara_220113_P1921_MR_MW_Xlink_AugminComplex_BS3_SEC_fr3_R2.raw	Inter	HAUS4	HAUS3	98	109	84.93784151
Data\Lara_220113_P1921_MR_MW_Xlink_AugminComplex_BS3_SEC_fr2_R2.raw	Inter	HAUS3	HAUS5	481	575	84.9212424
Data\Lara_220113_P1921_MR_MW_Xlink_AugminComplex_BS3_SEC_fr2_R2.raw	Inter	HAUS3	HAUS5	314	400	84.78187478
Data\Lara_220113_P1921_MR_MW_Xlink_AugminComplex_BS3_SEC_fr3_R1.raw	Inter	HAUS1	HAUS5	197	561	84.67723048
Data\Lara_220113_P1921_MR_MW_Xlink_AugminComplex_BS3_SEC_fr2_R2.raw	Inter	HAUS3	HAUS5	354	294	84.65155159
Data\Lara_220113_P1921_MR_MW_Xlink_AugminComplex_BS3_SEC_fr3_R1.raw	Inter	HAUS1	HAUS4	213	310	84.64926083
Data\Lara_220113_P1921_MR_MW_Xlink_AugminComplex_BS3_SEC_fr3_R2.raw	Inter	HAUS3	HAUS5	85	91	84.61115998
Data\Lara_220113_P1921_MR_MW_Xlink_AugminComplex_BS3_SEC_fr3_R1.raw	Inter	HAUS4	HAUS3	98	441	84.60524602
Data\Lara_220113_P1921_MR_MW_Xlink_AugminComplex_BS3_SEC_fr3_R1.raw	Inter	HAUS4	HAUS3	98	442	84.60524602
Data\Lara_220113_P1921_MR_MW_Xlink_AugminComplex_BS3_SEC_fr2_R1.raw	Intra	HAUS5	HAUS5	311	400	84.53101109
Data\Lara_220113_P1921_MR_MW_Xlink_AugminComplex_BS3_SEC_fr3_R1.raw	Inter	HAUS1	HAUS3	52	437	84.52413909
Data\Lara_220113_P1921_MR_MW_Xlink_AugminComplex_BS3_SEC_fr3_R2.raw	Intra	HAUS1	HAUS1	49	6	84.45060672
Data\Lara_220113_P1921_MR_MW_Xlink_AugminComplex_BS3_SEC_fr3_R1.raw	Intra	HAUS5	HAUS5	314	325	84.4038311
Data\Lara_220113_P1921_MR_MW_Xlink_AugminComplex_BS3_SEC_fr3_R2.raw	Inter	HAUS3	HAUS1	450	49	84.39292803
Data\Lara_220113_P1921_MR_MW_Xlink_AugminComplex_BS3_SEC_fr3_R2.raw	Intra	HAUS5	HAUS5	288	399	84.34456702
Data\Lara_220113_P1921_MR_MW_Xlink_AugminComplex_BS3_SEC_fr3_R1.raw	Inter	HAUS5	HAUS3	527	120	84.32576596
Data\Lara_220113_P1921_MR_MW_Xlink_AugminComplex_BS3_SEC_fr2_R2.raw	Inter	HAUS5	HAUS3	473	431	84.27181618
Data\Lara_220113_P1921_MR_MW_Xlink_AugminComplex_BS3_SEC_fr3_R2.raw	Intra	HAUS5	HAUS5	288	435	84.27137784
Data\Lara_220113_P1921_MR_MW_Xlink_AugminComplex_BS3_SEC_fr3_R1.raw	Inter	HAUS5	HAUS3	294	377	84.26767531
Data\Lara_220113_P1921_MR_MW_Xlink_AugminComplex_BS3_SEC_fr2_R2.raw	Intra	HAUS1	HAUS1	52	68	84.24315938
Data\Lara_220113_P1921_MR_MW_Xlink_AugminComplex_BS3_SEC_fr2_R1.raw	Intra	HAUS5	HAUS5	240	285	84.20648023
Data\Lara_220113_P1921_MR_MW_Xlink_AugminComplex_BS3_SEC_fr3_R1.raw	Intra	HAUS5	HAUS5	214	425	84.16525574
Data\Lara_220113_P1921_MR_MW_Xlink_AugminComplex_BS3_SEC_fr2_R2.raw	Inter	HAUS4	HAUS5	30	12	84.07564862
Data\Lara_220113_P1921_MR_MW_Xlink_AugminComplex_BS3_SEC_fr3_R2.raw	Inter	HAUS5	HAUS3	24	67	84.05944861
Data\Lara_220114_P1921_MR_MW_Xlink_AugminComplex_BS3_SEC_fr1_R4.raw	Inter	HAUS1	HAUS5	191	610	83.99841279
Data\Lara_220114_P1921_MR_MW_Xlink_AugminComplex_BS3_SEC_fr1_R4.raw	Inter	HAUS1	HAUS5	192	610	83.99841279
Data\Lara_220113_P1921_MR_MW_Xlink_AugminComplex_BS3_SEC_fr2_R2.raw	Intra	HAUS5	HAUS5	292	262	83.93943566
Data\Lara_220113_P1921_MR_MW_Xlink_AugminComplex_BS3_SEC_fr2_R1.raw	Inter	HAUS3	HAUS5	381	267	83.90946049
Data\Lara_220113_P1921_MR_MW_Xlink_AugminComplex_BS3_SEC_fr3_R2.raw	Inter	HAUS5	HAUS4	58	209	83.67898244
Data\Lara_220113_P1921_MR_MW_Xlink_AugminComplex_BS3_SEC_fr2_R2.raw	Intra	HAUS1	HAUS1	218	267	83.67736287
Data\Lara_220113_P1921_MR_MW_Xlink_AugminComplex_BS3_SEC_fr2_R2.raw	Inter	HAUS3	HAUS5	313	400	83.63841628
Data\Lara_220114_P1921_MR_MW_Xlink_AugminComplex_BS3_SEC_fr1_R3.raw	Inter	HAUS3	HAUS5	226	404	83.61405638
Data\Lara_220113_P1921_MR_MW_Xlink_AugminComplex_BS3_SEC_fr3_R1.raw	Intra	HAUS5	HAUS5	432	354	83.51040788
Data\Lara_220113_P1921_MR_MW_Xlink_AugminComplex_BS3_SEC_fr2_R2.raw	Inter	HAUS1	HAUS5	202	575	83.47828629
Data\Lara_220113_P1921_MR_MW_Xlink_AugminComplex_BS3_SEC_fr2_R2.raw	Inter	HAUS3	HAUS4	330	304	83.47242951
Data\Lara_220113_P1921_MR_MW_Xlink_AugminComplex_BS3_SEC_fr2_R1.raw	Inter	HAUS3	HAUS5	330	261	83.46020351
Data\Lara_220113_P1921_MR_MW_Xlink_AugminComplex_BS3_SEC_fr3_R1.raw	Intra	HAUS5	HAUS5	223	573	83.44977837
Data\Lara_220113_P1921_MR_MW_Xlink_AugminComplex_BS3_SEC_fr2_R1.raw	Inter	HAUS4	HAUS3	30	83	83.43682602
Data\Lara_220113_P1921_MR_MW_Xlink_AugminComplex_BS3_SEC_fr2_R2.raw	Inter	HAUS3	HAUS5	313	281	83.38955359
Data\Lara_220113_P1921_MR_MW_Xlink_AugminComplex_BS3_SEC_fr3_R1.raw	Intra	HAUS5	HAUS5	288	610	83.34835289
Data\Lara_220113_P1921_MR_MW_Xlink_AugminComplex_BS3_SEC_fr3_R2.raw	Inter	HAUS5	HAUS3	285	272	83.32758621
Data\Lara_220113_P1921_MR_MW_Xlink_AugminComplex_BS3_SEC_fr3_R2.raw	Inter	HAUS5	HAUS1	479	153	83.32282678
Data\Lara_220113_P1921_MR_MW_Xlink_AugminComplex_BS3_SEC_fr3_R2.raw	Intra	HAUS5	HAUS5	27	565	83.30316329
Data\Lara_220113_P1921_MR_MW_Xlink_AugminComplex_BS3_SEC_fr3_R2.raw	Intra	HAUS3	HAUS3	99	67	83.27901369
Data\Lara_220113_P1921_MR_MW_Xlink_AugminComplex_BS3_SEC_fr3_R1.raw	Intra	HAUS4	HAUS4	30	310	83.20849747
Data\Lara_220113_P1921_MR_MW_Xlink_AugminComplex_BS3_SEC_fr3_R1.raw	Inter	HAUS4	HAUS3	98	69	83.19461794
Data\Lara_220113_P1921_MR_MW_Xlink_AugminComplex_BS3_SEC_fr3_R1.raw	Inter	HAUS1	HAUS4	213	309	83.17945196
Data\Lara_220113_P1921_MR_MW_Xlink_AugminComplex_BS3_SEC_fr2_R1.raw	Inter	HAUS3	HAUS5	351	271	83.16623968
Data\Lara_220113_P1921_MR_MW_Xlink_AugminComplex_BS3_SEC_fr2_R2.raw	Inter	HAUS1	HAUS4	216	295	83.12914264
Data\Lara_220114_P1921_MR_MW_Xlink_AugminComplex_BS3_SEC_fr1_R4.raw	Intra	HAUS3	HAUS3	319	328	83.00421286
Data\Lara_220113_P1921_MR_MW_Xlink_AugminComplex_BS3_SEC_fr2_R1.raw	Inter	HAUS5	HAUS3	27	425	82.97946976
Data\Lara_220113_P1921_MR_MW_Xlink_AugminComplex_BS3_SEC_fr2_R2.raw	Inter	HAUS3	HAUS5	313	444	82.9001184
Data\Lara_220113_P1921_MR_MW_Xlink_AugminComplex_BS3_SEC_fr2_R2.raw	Inter	HAUS3	HAUS5	313	445	82.9001184
Data\Lara_220113_P1921_MR_MW_Xlink_AugminComplex_BS3_SEC_fr3_R2.raw	Inter	HAUS5	HAUS3	292	362	82.87531489
Data\Lara_220113_P1921_MR_MW_Xlink_AugminComplex_BS3_SEC_fr2_R1.raw	Intra	HAUS5	HAUS5	323	288	82.80624628
Data\Lara_220113_P1921_MR_MW_Xlink_AugminComplex_BS3_SEC_fr3_R1.raw	Inter	HAUS5	HAUS3	502	445	82.79553051
Data\Lara_220113_P1921_MR_MW_Xlink_AugminComplex_BS3_SEC_fr3_R2.raw	Inter	HAUS1	HAUS4	202	309	82.78679273
Data\Lara_220113_P1921_MR_MW_Xlink_AugminComplex_BS3_SEC_fr2_R1.raw	Inter	HAUS3	HAUS1	517	160	82.76460427
Data\Lara_220113_P1921_MR_MW_Xlink_AugminComplex_BS3_SEC_fr3_R1.raw	Inter	HAUS1	HAUS4	197	240	82.71433703
Data\Lara_220113_P1921_MR_MW_Xlink_AugminComplex_BS3_SEC_fr2_R2.raw	Intra	HAUS4	HAUS4	301	308	82.51193835
Data\Lara_220113_P1921_MR_MW_Xlink_AugminComplex_BS3_SEC_fr2_R2.raw	Intra	HAUS4	HAUS4	301	309	82.51193835
Data\Lara_220113_P1921_MR_MW_Xlink_AugminComplex_BS3_SEC_fr2_R2.raw	Intra	HAUS4	HAUS4	301	310	82.51193835
Data\Lara_220113_P1921_MR_MW_Xlink_AugminComplex_BS3_SEC_fr2_R2.raw	Intra	HAUS4	HAUS4	302	308	82.51193835
Data\Lara_220113_P1921_MR_MW_Xlink_AugminComplex_BS3_SEC_fr2_R2.raw	Intra	HAUS4	HAUS4	302	309	82.51193835
Data\Lara_220113_P1921_MR_MW_Xlink_AugminComplex_BS3_SEC_fr2_R2.raw	Intra	HAUS4	HAUS4	304	308	82.51193835
Data\Lara_220113_P1921_MR_MW_Xlink_AugminComplex_BS3_SEC_fr2_R2.raw	Intra	HAUS4	HAUS4	304	309	82.51193835
Data\Lara_220113_P1921_MR_MW_Xlink_AugminComplex_BS3_SEC_fr2_R2.raw	Intra	HAUS4	HAUS4	304	310	82.51193835
Data\Lara_220113_P1921_MR_MW_Xlink_AugminComplex_BS3_SEC_fr2_R2.raw	Intra	HAUS4	HAUS4	308	309	82.51193835
Data\Lara_220113_P1921_MR_MW_Xlink_AugminComplex_BS3_SEC_fr2_R2.raw	Intra	HAUS4	HAUS4	308	310	82.51193835
Data\Lara_220113_P1921_MR_MW_Xlink_AugminComplex_BS3_SEC_fr2_R2.raw	Intra	HAUS4	HAUS4	309	310	82.51193835
Data\Lara_220113_P1921_MR_MW_Xlink_AugminComplex_BS3_SEC_fr2_R1.raw	Inter	HAUS5	HAUS3	27	470	82.46748683
Data\Lara_220113_P1921_MR_MW_Xlink_AugminComplex_BS3_SEC_fr2_R2.raw	Inter	HAUS3	HAUS5	314	258	82.46187167
Data\Lara_220113_P1921_MR_MW_Xlink_AugminComplex_BS3_SEC_fr3_R2.raw	Intra	HAUS1	HAUS1	189	191	82.45682039
Data\Lara_220113_P1921_MR_MW_Xlink_AugminComplex_BS3_SEC_fr3_R2.raw	Intra	HAUS1	HAUS1	189	192	82.45682039
Data\Lara_220113_P1921_MR_MW_Xlink_AugminComplex_BS3_SEC_fr2_R1.raw	Inter	HAUS3	HAUS5	313	455	82.39151232
Data\Lara_220113_P1921_MR_MW_Xlink_AugminComplex_BS3_SEC_fr3_R1.raw	Inter	HAUS1	HAUS3	145	13	82.31619275
Data\Lara_220113_P1921_MR_MW_Xlink_AugminComplex_BS3_SEC_fr3_R1.raw	Intra	HAUS3	HAUS3	99	109	82.26553748
Data\Lara_220113_P1921_MR_MW_Xlink_AugminComplex_BS3_SEC_fr3_R1.raw	Inter	HAUS5	HAUS1	575	160	82.22198003
Data\Lara_220113_P1921_MR_MW_Xlink_AugminComplex_BS3_SEC_fr2_R1.raw	Inter	HAUS3	HAUS4	313	309	82.14179651
Data\Lara_220113_P1921_MR_MW_Xlink_AugminComplex_BS3_SEC_fr2_R2.raw	Intra	HAUS1	HAUS1	218	268	82.13332293
Data\Lara_220114_P1921_MR_MW_Xlink_AugminComplex_BS3_SEC_fr1_R3.raw	Inter	HAUS3	HAUS5	227	400	82.12100513
Data\Lara_220113_P1921_MR_MW_Xlink_AugminComplex_BS3_SEC_fr2_R1.raw	Intra	HAUS5	HAUS5	450	451	82.11403894
Data\Lara_220114_P1921_MR_MW_Xlink_AugminComplex_BS3_SEC_fr1_R4.raw	Inter	HAUS5	HAUS1	616	210	82.06687804
Data\Lara_220113_P1921_MR_MW_Xlink_AugminComplex_BS3_SEC_fr2_R2.raw	Inter	HAUS3	HAUS5	316	294	82.05652103
Data\Lara_220113_P1921_MR_MW_Xlink_AugminComplex_BS3_SEC_fr3_R2.raw	Inter	HAUS5	HAUS4	573	209	82.05271979
Data\Lara_220113_P1921_MR_MW_Xlink_AugminComplex_BS3_SEC_fr2_R1.raw	Inter	HAUS5	HAUS4	27	219	81.8411634
Data\Lara_220113_P1921_MR_MW_Xlink_AugminComplex_BS3_SEC_fr3_R2.raw	Intra	HAUS1	HAUS1	202	152	81.8348832
Data\Lara_220113_P1921_MR_MW_Xlink_AugminComplex_BS3_SEC_fr3_R2.raw	Intra	HAUS5	HAUS5	573	399	81.76878779
Data\Lara_220113_P1921_MR_MW_Xlink_AugminComplex_BS3_SEC_fr3_R2.raw	Intra	HAUS5	HAUS5	573	400	81.76878779
Data\Lara_220113_P1921_MR_MW_Xlink_AugminComplex_BS3_SEC_fr2_R2.raw	Inter	HAUS4	HAUS1	171	202	81.76851474
Data\Lara_220113_P1921_MR_MW_Xlink_AugminComplex_BS3_SEC_fr3_R1.raw	Inter	HAUS5	HAUS4	278	304	81.76832546
Data\Lara_220113_P1921_MR_MW_Xlink_AugminComplex_BS3_SEC_fr2_R1.raw	Inter	HAUS5	HAUS1	636	218	81.74118527
Data\Lara_220113_P1921_MR_MW_Xlink_AugminComplex_BS3_SEC_fr3_R1.raw	Intra	HAUS5	HAUS5	311	314	81.62248187
Data\Lara_220113_P1921_MR_MW_Xlink_AugminComplex_BS3_SEC_fr2_R1.raw	Inter	HAUS4	HAUS1	13	24	81.6019995
Data\Lara_220113_P1921_MR_MW_Xlink_AugminComplex_BS3_SEC_fr3_R2.raw	Inter	HAUS5	HAUS3	482	63	81.58082049
Data\Lara_220113_P1921_MR_MW_Xlink_AugminComplex_BS3_SEC_fr2_R2.raw	Intra	HAUS5	HAUS5	325	281	81.57627732
Data\Lara_220113_P1921_MR_MW_Xlink_AugminComplex_BS3_SEC_fr2_R1.raw	Intra	HAUS3	HAUS3	83	85	81.545017
Data\Lara_220113_P1921_MR_MW_Xlink_AugminComplex_BS3_SEC_fr2_R1.raw	Intra	HAUS3	HAUS3	82	85	81.42000426
Data\Lara_220113_P1921_MR_MW_Xlink_AugminComplex_BS3_SEC_fr2_R1.raw	Inter	HAUS5	HAUS1	27	234	81.40648757
Data\Lara_220113_P1921_MR_MW_Xlink_AugminComplex_BS3_SEC_fr2_R2.raw	Inter	HAUS4	HAUS1	257	220	81.34150515
Data\Lara_220113_P1921_MR_MW_Xlink_AugminComplex_BS3_SEC_fr3_R1.raw	Intra	HAUS4	HAUS4	257	261	81.12274367
Data\Lara_220113_P1921_MR_MW_Xlink_AugminComplex_BS3_SEC_fr2_R2.raw	Inter	HAUS3	HAUS5	314	288	81.07652448
Data\Lara_220113_P1921_MR_MW_Xlink_AugminComplex_BS3_SEC_fr2_R2.raw	Inter	HAUS3	HAUS4	326	304	81.06331599
Data\Lara_220113_P1921_MR_MW_Xlink_AugminComplex_BS3_SEC_fr2_R1.raw	Inter	HAUS4	HAUS3	30	85	81.04714852
Data\Lara_220113_P1921_MR_MW_Xlink_AugminComplex_BS3_SEC_fr3_R2.raw	Inter	HAUS1	HAUS3	145	82	80.96786568
Data\Lara_220114_P1921_MR_MW_Xlink_AugminComplex_BS3_SEC_fr1_R4.raw	Inter	HAUS3	HAUS5	313	91	80.9599066
Data\Lara_220113_P1921_MR_MW_Xlink_AugminComplex_BS3_SEC_fr3_R2.raw	Inter	HAUS5	HAUS3	575	120	80.92913519
Data\Lara_220113_P1921_MR_MW_Xlink_AugminComplex_BS3_SEC_fr3_R1.raw	Inter	HAUS4	HAUS5	98	285	80.92232837
Data\Lara_220113_P1921_MR_MW_Xlink_AugminComplex_BS3_SEC_fr3_R2.raw	Intra	HAUS5	HAUS5	24	91	80.89241768
Data\Lara_220113_P1921_MR_MW_Xlink_AugminComplex_BS3_SEC_fr2_R1.raw	Inter	HAUS5	HAUS1	27	220	80.85609554
Data\Lara_220113_P1921_MR_MW_Xlink_AugminComplex_BS3_SEC_fr3_R2.raw	Intra	HAUS1	HAUS1	49	5	80.83563326
Data\Lara_220113_P1921_MR_MW_Xlink_AugminComplex_BS3_SEC_fr3_R1.raw	Inter	HAUS4	HAUS3	98	445	80.80890109
Data\Lara_220113_P1921_MR_MW_Xlink_AugminComplex_BS3_SEC_fr3_R1.raw	Intra	HAUS3	HAUS3	99	105	80.78338986
Data\Lara_220113_P1921_MR_MW_Xlink_AugminComplex_BS3_SEC_fr3_R2.raw	Inter	HAUS4	HAUS1	98	251	80.76217597
Data\Lara_220113_P1921_MR_MW_Xlink_AugminComplex_BS3_SEC_fr2_R1.raw	Inter	HAUS5	HAUS3	66	63	80.72169969
Data\Lara_220113_P1921_MR_MW_Xlink_AugminComplex_BS3_SEC_fr3_R1.raw	Intra	HAUS5	HAUS5	5	11	80.7129211
Data\Lara_220113_P1921_MR_MW_Xlink_AugminComplex_BS3_SEC_fr3_R1.raw	Intra	HAUS1	HAUS1	197	180	80.69256077
Data\Lara_220113_P1921_MR_MW_Xlink_AugminComplex_BS3_SEC_fr2_R1.raw	Intra	HAUS1	HAUS1	201	220	80.67339992
Data\Lara_220114_P1921_MR_MW_Xlink_AugminComplex_BS3_SEC_fr1_R3.raw	Inter	HAUS3	HAUS5	226	400	80.66782522
Data\Lara_220113_P1921_MR_MW_Xlink_AugminComplex_BS3_SEC_fr3_R2.raw	Intra	HAUS3	HAUS3	450	434	80.66414717
Data\Lara_220113_P1921_MR_MW_Xlink_AugminComplex_BS3_SEC_fr3_R2.raw	Intra	HAUS1	HAUS1	202	251	80.66317437
Data\Lara_220113_P1921_MR_MW_Xlink_AugminComplex_BS3_SEC_fr3_R2.raw	Intra	HAUS3	HAUS3	434	135	80.6510438
Data\Lara_220113_P1921_MR_MW_Xlink_AugminComplex_BS3_SEC_fr3_R2.raw	Intra	HAUS1	HAUS1	202	143	80.63060784
Data\Lara_220113_P1921_MR_MW_Xlink_AugminComplex_BS3_SEC_fr2_R2.raw	Inter	HAUS5	HAUS3	476	433	80.61869691
Data\Lara_220113_P1921_MR_MW_Xlink_AugminComplex_BS3_SEC_fr2_R1.raw	Inter	HAUS5	HAUS3	24	83	80.56447584
Data\Lara_220113_P1921_MR_MW_Xlink_AugminComplex_BS3_SEC_fr3_R1.raw	Inter	HAUS1	HAUS3	145	69	80.53117484
Data\Lara_220113_P1921_MR_MW_Xlink_AugminComplex_BS3_SEC_fr2_R1.raw	Inter	HAUS3	HAUS4	319	310	80.48294372
Data\Lara_220113_P1921_MR_MW_Xlink_AugminComplex_BS3_SEC_fr3_R2.raw	Inter	HAUS1	HAUS4	234	308	80.48101404
Data\Lara_220113_P1921_MR_MW_Xlink_AugminComplex_BS3_SEC_fr2_R2.raw	Inter	HAUS4	HAUS3	98	379	80.46338548
Data\Lara_220113_P1921_MR_MW_Xlink_AugminComplex_BS3_SEC_fr3_R2.raw	Intra	HAUS5	HAUS5	288	436	80.33987063
Data\Lara_220113_P1921_MR_MW_Xlink_AugminComplex_BS3_SEC_fr3_R2.raw	Intra	HAUS5	HAUS5	209	285	80.1646412
Data\Lara_220113_P1921_MR_MW_Xlink_AugminComplex_BS3_SEC_fr2_R2.raw	Inter	HAUS5	HAUS1	27	202	80.12828944
Data\Lara_220113_P1921_MR_MW_Xlink_AugminComplex_BS3_SEC_fr2_R1.raw	Inter	HAUS5	HAUS1	479	225	80.06322069
Data\Lara_220113_P1921_MR_MW_Xlink_AugminComplex_BS3_SEC_fr2_R1.raw	Inter	HAUS5	HAUS1	482	216	80.06322069
Data\Lara_220113_P1921_MR_MW_Xlink_AugminComplex_BS3_SEC_fr2_R1.raw	Intra	HAUS5	HAUS5	455	573	80.02609663
Data\Lara_220113_P1921_MR_MW_Xlink_AugminComplex_BS3_SEC_fr3_R1.raw	Inter	HAUS3	HAUS5	381	425	79.98951883
Data\Lara_220113_P1921_MR_MW_Xlink_AugminComplex_BS3_SEC_fr2_R1.raw	Inter	HAUS5	HAUS3	451	280	79.92695957
Data\Lara_220113_P1921_MR_MW_Xlink_AugminComplex_BS3_SEC_fr2_R1.raw	Inter	HAUS5	HAUS3	451	282	79.92695957
Data\Lara_220113_P1921_MR_MW_Xlink_AugminComplex_BS3_SEC_fr2_R1.raw	Inter	HAUS5	HAUS3	455	280	79.92695957
Data\Lara_220113_P1921_MR_MW_Xlink_AugminComplex_BS3_SEC_fr2_R1.raw	Inter	HAUS5	HAUS3	455	282	79.92695957
Data\Lara_220113_P1921_MR_MW_Xlink_AugminComplex_BS3_SEC_fr3_R1.raw	Inter	HAUS3	HAUS5	75	579	79.89272924
Data\Lara_220113_P1921_MR_MW_Xlink_AugminComplex_BS3_SEC_fr2_R1.raw	Inter	HAUS3	HAUS5	319	455	79.85612238
Data\Lara_220113_P1921_MR_MW_Xlink_AugminComplex_BS3_SEC_fr2_R1.raw	Intra	HAUS5	HAUS5	450	455	79.84151443
Data\Lara_220113_P1921_MR_MW_Xlink_AugminComplex_BS3_SEC_fr2_R2.raw	Inter	HAUS3	HAUS5	362	266	79.84063027
Data\Lara_220113_P1921_MR_MW_Xlink_AugminComplex_BS3_SEC_fr2_R2.raw	Intra	HAUS4	HAUS4	295	301	79.79512385
Data\Lara_220113_P1921_MR_MW_Xlink_AugminComplex_BS3_SEC_fr2_R2.raw	Intra	HAUS4	HAUS4	295	302	79.79512385
Data\Lara_220113_P1921_MR_MW_Xlink_AugminComplex_BS3_SEC_fr2_R2.raw	Intra	HAUS4	HAUS4	295	304	79.79512385
Data\Lara_220113_P1921_MR_MW_Xlink_AugminComplex_BS3_SEC_fr2_R2.raw	Inter	HAUS3	HAUS5	210	436	79.77647323
Data\Lara_220113_P1921_MR_MW_Xlink_AugminComplex_BS3_SEC_fr3_R2.raw	Inter	HAUS5	HAUS3	292	365	79.75580352
Data\Lara_220113_P1921_MR_MW_Xlink_AugminComplex_BS3_SEC_fr3_R2.raw	Inter	HAUS5	HAUS3	294	362	79.75580352
Data\Lara_220113_P1921_MR_MW_Xlink_AugminComplex_BS3_SEC_fr3_R2.raw	Inter	HAUS5	HAUS3	294	365	79.75580352
Data\Lara_220113_P1921_MR_MW_Xlink_AugminComplex_BS3_SEC_fr2_R2.raw	Intra	HAUS5	HAUS5	327	281	79.70292036
Data\Lara_220113_P1921_MR_MW_Xlink_AugminComplex_BS3_SEC_fr3_R2.raw	Intra	HAUS1	HAUS1	246	256	79.70245122
Data\Lara_220113_P1921_MR_MW_Xlink_AugminComplex_BS3_SEC_fr2_R1.raw	Inter	HAUS4	HAUS3	30	87	79.60319533
Data\Lara_220113_P1921_MR_MW_Xlink_AugminComplex_BS3_SEC_fr2_R2.raw	Inter	HAUS5	HAUS3	473	433	79.5592683
Data\Lara_220114_P1921_MR_MW_Xlink_AugminComplex_BS3_SEC_fr1_R4.raw	Inter	HAUS5	HAUS3	300	333	79.49517953
Data\Lara_220114_P1921_MR_MW_Xlink_AugminComplex_BS3_SEC_fr1_R4.raw	Inter	HAUS5	HAUS3	301	333	79.49517953
Data\Lara_220113_P1921_MR_MW_Xlink_AugminComplex_BS3_SEC_fr2_R2.raw	Inter	HAUS3	HAUS5	319	91	79.3999021
Data\Lara_220113_P1921_MR_MW_Xlink_AugminComplex_BS3_SEC_fr3_R2.raw	Inter	HAUS4	HAUS3	219	69	79.38929667
Data\Lara_220113_P1921_MR_MW_Xlink_AugminComplex_BS3_SEC_fr3_R1.raw	Inter	HAUS5	HAUS1	72	152	79.36575418
Data\Lara_220113_P1921_MR_MW_Xlink_AugminComplex_BS3_SEC_fr3_R1.raw	Intra	HAUS4	HAUS4	87	110	79.32596741
Data\Lara_220113_P1921_MR_MW_Xlink_AugminComplex_BS3_SEC_fr3_R1.raw	Intra	HAUS1	HAUS1	249	251	79.26280173
Data\Lara_220113_P1921_MR_MW_Xlink_AugminComplex_BS3_SEC_fr3_R1.raw	Intra	HAUS5	HAUS5	288	267	79.2517132
Data\Lara_220113_P1921_MR_MW_Xlink_AugminComplex_BS3_SEC_fr2_R2.raw	Inter	HAUS3	HAUS5	313	266	79.06988854
Data\Lara_220113_P1921_MR_MW_Xlink_AugminComplex_BS3_SEC_fr2_R1.raw	Intra	HAUS1	HAUS1	197	237	78.92495963
Data\Lara_220113_P1921_MR_MW_Xlink_AugminComplex_BS3_SEC_fr2_R2.raw	Inter	HAUS5	HAUS3	476	422	78.92051213
Data\Lara_220113_P1921_MR_MW_Xlink_AugminComplex_BS3_SEC_fr3_R2.raw	Inter	HAUS1	HAUS4	237	337	78.89322899
Data\Lara_220113_P1921_MR_MW_Xlink_AugminComplex_BS3_SEC_fr3_R1.raw	Intra	HAUS5	HAUS5	214	294	78.88875087
Data\Lara_220113_P1921_MR_MW_Xlink_AugminComplex_BS3_SEC_fr3_R2.raw	Intra	HAUS1	HAUS1	186	191	78.87774894
Data\Lara_220113_P1921_MR_MW_Xlink_AugminComplex_BS3_SEC_fr3_R2.raw	Intra	HAUS1	HAUS1	186	192	78.87774894
Data\Lara_220113_P1921_MR_MW_Xlink_AugminComplex_BS3_SEC_fr2_R2.raw	Intra	HAUS5	HAUS5	432	435	78.87724078
Data\Lara_220113_P1921_MR_MW_Xlink_AugminComplex_BS3_SEC_fr2_R2.raw	Intra	HAUS5	HAUS5	423	432	78.84615416
Data\Lara_220113_P1921_MR_MW_Xlink_AugminComplex_BS3_SEC_fr3_R1.raw	Inter	HAUS3	HAUS5	330	91	78.7647209
Data\Lara_220113_P1921_MR_MW_Xlink_AugminComplex_BS3_SEC_fr2_R2.raw	Inter	HAUS4	HAUS1	257	228	78.76348479
Data\Lara_220113_P1921_MR_MW_Xlink_AugminComplex_BS3_SEC_fr3_R2.raw	Intra	HAUS5	HAUS5	24	435	78.76137253
Data\Lara_220113_P1921_MR_MW_Xlink_AugminComplex_BS3_SEC_fr3_R2.raw	Intra	HAUS5	HAUS5	27	436	78.76137253
Data\Lara_220113_P1921_MR_MW_Xlink_AugminComplex_BS3_SEC_fr3_R2.raw	Intra	HAUS5	HAUS5	27	437	78.76137253
Data\Lara_220113_P1921_MR_MW_Xlink_AugminComplex_BS3_SEC_fr3_R2.raw	Intra	HAUS5	HAUS5	27	438	78.76137253
Data\Lara_220113_P1921_MR_MW_Xlink_AugminComplex_BS3_SEC_fr3_R1.raw	Inter	HAUS3	HAUS5	210	437	78.75482742
Data\Lara_220113_P1921_MR_MW_Xlink_AugminComplex_BS3_SEC_fr3_R1.raw	Inter	HAUS3	HAUS5	333	91	78.7360943
Data\Lara_220113_P1921_MR_MW_Xlink_AugminComplex_BS3_SEC_fr3_R2.raw	Intra	HAUS3	HAUS3	450	433	78.6852742
Data\Lara_220113_P1921_MR_MW_Xlink_AugminComplex_BS3_SEC_fr3_R2.raw	Intra	HAUS1	HAUS1	201	145	78.64870566
Data\Lara_220113_P1921_MR_MW_Xlink_AugminComplex_BS3_SEC_fr2_R2.raw	Inter	HAUS4	HAUS1	257	218	78.6312712
Data\Lara_220113_P1921_MR_MW_Xlink_AugminComplex_BS3_SEC_fr3_R2.raw	Intra	HAUS5	HAUS5	610	575	78.62628054
Data\Lara_220113_P1921_MR_MW_Xlink_AugminComplex_BS3_SEC_fr3_R2.raw	Intra	HAUS1	HAUS1	202	153	78.601945
Data\Lara_220113_P1921_MR_MW_Xlink_AugminComplex_BS3_SEC_fr2_R2.raw	Inter	HAUS3	HAUS4	328	304	78.56332095
Data\Lara_220113_P1921_MR_MW_Xlink_AugminComplex_BS3_SEC_fr2_R1.raw	Inter	HAUS4	HAUS1	45	14	78.53752887
Data\Lara_220113_P1921_MR_MW_Xlink_AugminComplex_BS3_SEC_fr3_R1.raw	Inter	HAUS4	HAUS1	268	186	78.53171536
Data\Lara_220113_P1921_MR_MW_Xlink_AugminComplex_BS3_SEC_fr3_R1.raw	Inter	HAUS5	HAUS3	58	13	78.52055969
Data\Lara_220113_P1921_MR_MW_Xlink_AugminComplex_BS3_SEC_fr3_R1.raw	Inter	HAUS1	HAUS3	282	282	78.49881672
Data\Lara_220113_P1921_MR_MW_Xlink_AugminComplex_BS3_SEC_fr3_R1.raw	Inter	HAUS5	HAUS4	277	304	78.4656582
Data\Lara_220113_P1921_MR_MW_Xlink_AugminComplex_BS3_SEC_fr2_R1.raw	Intra	HAUS5	HAUS5	455	467	78.4439936
Data\Lara_220113_P1921_MR_MW_Xlink_AugminComplex_BS3_SEC_fr2_R2.raw	Intra	HAUS3	HAUS3	494	458	78.43736942
Data\Lara_220113_P1921_MR_MW_Xlink_AugminComplex_BS3_SEC_fr2_R1.raw	Inter	HAUS5	HAUS4	24	224	78.30918085
Data\Lara_220113_P1921_MR_MW_Xlink_AugminComplex_BS3_SEC_fr3_R2.raw	Inter	HAUS3	HAUS4	333	308	78.30879472
Data\Lara_220113_P1921_MR_MW_Xlink_AugminComplex_BS3_SEC_fr2_R2.raw	Inter	HAUS5	HAUS3	476	434	78.28974337
Data\Lara_220113_P1921_MR_MW_Xlink_AugminComplex_BS3_SEC_fr2_R1.raw	Inter	HAUS5	HAUS1	479	220	78.28200543
Data\Lara_220113_P1921_MR_MW_Xlink_AugminComplex_BS3_SEC_fr2_R2.raw	Inter	HAUS1	HAUS3	107	279	78.10853
Data\Lara_220113_P1921_MR_MW_Xlink_AugminComplex_BS3_SEC_fr2_R2.raw	Inter	HAUS1	HAUS3	108	279	78.10853
Data\Lara_220113_P1921_MR_MW_Xlink_AugminComplex_BS3_SEC_fr3_R2.raw	Inter	HAUS5	HAUS3	575	442	78.10059411
Data\Lara_220113_P1921_MR_MW_Xlink_AugminComplex_BS3_SEC_fr2_R1.raw	Inter	HAUS3	HAUS5	69	575	78.06707152
Data\Lara_220114_P1921_MR_MW_Xlink_AugminComplex_BS3_SEC_fr1_R4.raw	Intra	HAUS3	HAUS3	319	326	78.04695985
Data\Lara_220113_P1921_MR_MW_Xlink_AugminComplex_BS3_SEC_fr3_R2.raw	Inter	HAUS4	HAUS3	98	431	77.99301154
Data\Lara_220113_P1921_MR_MW_Xlink_AugminComplex_BS3_SEC_fr2_R1.raw	Intra	HAUS3	HAUS3	83	87	77.87862555
Data\Lara_220113_P1921_MR_MW_Xlink_AugminComplex_BS3_SEC_fr2_R2.raw	Inter	HAUS3	HAUS1	319	260	77.8733477
Data\Lara_220114_P1921_MR_MW_Xlink_AugminComplex_BS3_SEC_fr1_R4.raw	Intra	HAUS5	HAUS5	423	223	77.87069617
Data\Lara_220113_P1921_MR_MW_Xlink_AugminComplex_BS3_SEC_fr2_R1.raw	Intra	HAUS3	HAUS3	85	87	77.86311702
Data\Lara_220113_P1921_MR_MW_Xlink_AugminComplex_BS3_SEC_fr2_R2.raw	Intra	HAUS5	HAUS5	328	281	77.84153959
Data\Lara_220113_P1921_MR_MW_Xlink_AugminComplex_BS3_SEC_fr3_R1.raw	Intra	HAUS5	HAUS5	285	614	77.79261407
Data\Lara_220113_P1921_MR_MW_Xlink_AugminComplex_BS3_SEC_fr2_R2.raw	Intra	HAUS3	HAUS3	464	460	77.76112794
Data\Lara_220113_P1921_MR_MW_Xlink_AugminComplex_BS3_SEC_fr2_R2.raw	Intra	HAUS3	HAUS3	465	460	77.76112794
Data\Lara_220113_P1921_MR_MW_Xlink_AugminComplex_BS3_SEC_fr2_R1.raw	Intra	HAUS3	HAUS3	82	87	77.74771774
Data\Lara_220113_P1921_MR_MW_Xlink_AugminComplex_BS3_SEC_fr2_R2.raw	Inter	HAUS3	HAUS5	313	294	77.68746657
Data\Lara_220113_P1921_MR_MW_Xlink_AugminComplex_BS3_SEC_fr3_R1.raw	Intra	HAUS5	HAUS5	151	573	77.59819712
Data\Lara_220113_P1921_MR_MW_Xlink_AugminComplex_BS3_SEC_fr3_R1.raw	Intra	HAUS5	HAUS5	153	573	77.59819712
Data\Lara_220113_P1921_MR_MW_Xlink_AugminComplex_BS3_SEC_fr2_R1.raw	Intra	HAUS5	HAUS5	296	201	77.47079791
Data\Lara_220113_P1921_MR_MW_Xlink_AugminComplex_BS3_SEC_fr3_R2.raw	Inter	HAUS1	HAUS4	202	310	77.45686776
Data\Lara_220113_P1921_MR_MW_Xlink_AugminComplex_BS3_SEC_fr3_R1.raw	Inter	HAUS1	HAUS3	142	67	77.45625761
Data\Lara_220113_P1921_MR_MW_Xlink_AugminComplex_BS3_SEC_fr3_R2.raw	Inter	HAUS1	HAUS4	234	309	77.44764913
Data\Lara_220113_P1921_MR_MW_Xlink_AugminComplex_BS3_SEC_fr2_R2.raw	Inter	HAUS4	HAUS5	98	579	77.32753329
Data\Lara_220113_P1921_MR_MW_Xlink_AugminComplex_BS3_SEC_fr2_R2.raw	Inter	HAUS5	HAUS3	473	434	77.29382674
Data\Lara_220113_P1921_MR_MW_Xlink_AugminComplex_BS3_SEC_fr3_R1.raw	Intra	HAUS5	HAUS5	209	436	77.29255548
Data\Lara_220113_P1921_MR_MW_Xlink_AugminComplex_BS3_SEC_fr3_R1.raw	Inter	HAUS1	HAUS4	201	209	77.24090523
Data\Lara_220113_P1921_MR_MW_Xlink_AugminComplex_BS3_SEC_fr3_R2.raw	Inter	HAUS3	HAUS5	313	353	77.18851039
Data\Lara_220113_P1921_MR_MW_Xlink_AugminComplex_BS3_SEC_fr3_R2.raw	Intra	HAUS5	HAUS5	575	400	77.17621903
Data\Lara_220113_P1921_MR_MW_Xlink_AugminComplex_BS3_SEC_fr2_R2.raw	Inter	HAUS3	HAUS5	319	281	77.11889113
Data\Lara_220113_P1921_MR_MW_Xlink_AugminComplex_BS3_SEC_fr3_R1.raw	Inter	HAUS4	HAUS3	98	446	77.04534598
Data\Lara_220113_P1921_MR_MW_Xlink_AugminComplex_BS3_SEC_fr2_R2.raw	Intra	HAUS1	HAUS1	56	74	77.02839553
Data\Lara_220113_P1921_MR_MW_Xlink_AugminComplex_BS3_SEC_fr3_R2.raw	Intra	HAUS3	HAUS3	433	135	77.012244
Data\Lara_220113_P1921_MR_MW_Xlink_AugminComplex_BS3_SEC_fr3_R2.raw	Intra	HAUS3	HAUS3	434	134	77.012244
Data\Lara_220113_P1921_MR_MW_Xlink_AugminComplex_BS3_SEC_fr3_R1.raw	Inter	HAUS3	HAUS5	82	91	77.00257991
Data\Lara_220114_P1921_MR_MW_Xlink_AugminComplex_BS3_SEC_fr1_R3.raw	Inter	HAUS3	HAUS5	333	404	76.99024184
Data\Lara_220113_P1921_MR_MW_Xlink_AugminComplex_BS3_SEC_fr2_R2.raw	Inter	HAUS3	HAUS5	314	294	76.94681353
Data\Lara_220113_P1921_MR_MW_Xlink_AugminComplex_BS3_SEC_fr2_R2.raw	Inter	HAUS4	HAUS1	315	237	76.94560197
Data\Lara_220113_P1921_MR_MW_Xlink_AugminComplex_BS3_SEC_fr2_R2.raw	Inter	HAUS4	HAUS1	316	237	76.94560197
Data\Lara_220113_P1921_MR_MW_Xlink_AugminComplex_BS3_SEC_fr2_R2.raw	Inter	HAUS4	HAUS1	317	237	76.94560197
Data\Lara_220113_P1921_MR_MW_Xlink_AugminComplex_BS3_SEC_fr2_R2.raw	Inter	HAUS3	HAUS5	363	266	76.90800693
Data\Lara_220113_P1921_MR_MW_Xlink_AugminComplex_BS3_SEC_fr2_R1.raw	Inter	HAUS5	HAUS1	27	218	76.89127435
Data\Lara_220113_P1921_MR_MW_Xlink_AugminComplex_BS3_SEC_fr2_R1.raw	Inter	HAUS5	HAUS1	27	228	76.89127435
Data\Lara_220113_P1921_MR_MW_Xlink_AugminComplex_BS3_SEC_fr2_R1.raw	Intra	HAUS1	HAUS1	197	238	76.85542343
Data\Lara_220113_P1921_MR_MW_Xlink_AugminComplex_BS3_SEC_fr2_R2.raw	Intra	HAUS1	HAUS1	220	262	76.83470658
Data\Lara_220113_P1921_MR_MW_Xlink_AugminComplex_BS3_SEC_fr2_R2.raw	Intra	HAUS1	HAUS1	222	262	76.83470658
Data\Lara_220113_P1921_MR_MW_Xlink_AugminComplex_BS3_SEC_fr2_R1.raw	Inter	HAUS3	HAUS5	328	266	76.70392341
Data\Lara_220113_P1921_MR_MW_Xlink_AugminComplex_BS3_SEC_fr3_R2.raw	Inter	HAUS5	HAUS3	292	366	76.66160995
Data\Lara_220113_P1921_MR_MW_Xlink_AugminComplex_BS3_SEC_fr2_R1.raw	Intra	HAUS1	HAUS1	201	218	76.59492244
Data\Lara_220113_P1921_MR_MW_Xlink_AugminComplex_BS3_SEC_fr3_R2.raw	Inter	HAUS4	HAUS5	98	353	76.59177492
Data\Lara_220113_P1921_MR_MW_Xlink_AugminComplex_BS3_SEC_fr2_R1.raw	Inter	HAUS4	HAUS5	168	288	76.57477356
Data\Lara_220113_P1921_MR_MW_Xlink_AugminComplex_BS3_SEC_fr2_R2.raw	Intra	HAUS5	HAUS5	24	579	76.54991213
Data\Lara_220113_P1921_MR_MW_Xlink_AugminComplex_BS3_SEC_fr2_R1.raw	Inter	HAUS5	HAUS3	27	87	76.53962279
Data\Lara_220113_P1921_MR_MW_Xlink_AugminComplex_BS3_SEC_fr2_R1.raw	Inter	HAUS5	HAUS3	27	88	76.53962279
Data\Lara_220113_P1921_MR_MW_Xlink_AugminComplex_BS3_SEC_fr3_R1.raw	Inter	HAUS1	HAUS3	197	69	76.52577125
Data\Lara_220113_P1921_MR_MW_Xlink_AugminComplex_BS3_SEC_fr2_R2.raw	Intra	HAUS5	HAUS5	294	262	76.49187745
Data\Lara_220113_P1921_MR_MW_Xlink_AugminComplex_BS3_SEC_fr3_R1.raw	Inter	HAUS3	HAUS5	389	214	76.40427852
Data\Lara_220114_P1921_MR_MW_Xlink_AugminComplex_BS3_SEC_fr1_R4.raw	Intra	HAUS3	HAUS3	351	319	76.35518027
Data\Lara_220113_P1921_MR_MW_Xlink_AugminComplex_BS3_SEC_fr2_R2.raw	Inter	HAUS3	HAUS4	319	308	76.3098302
Data\Lara_220113_P1921_MR_MW_Xlink_AugminComplex_BS3_SEC_fr2_R1.raw	Intra	HAUS3	HAUS3	87	88	76.26040351
Data\Lara_220113_P1921_MR_MW_Xlink_AugminComplex_BS3_SEC_fr2_R1.raw	Intra	HAUS3	HAUS3	65	85	76.21571928
Data\Lara_220113_P1921_MR_MW_Xlink_AugminComplex_BS3_SEC_fr2_R1.raw	Intra	HAUS3	HAUS3	83	88	76.2133816
Data\Lara_220113_P1921_MR_MW_Xlink_AugminComplex_BS3_SEC_fr2_R1.raw	Intra	HAUS3	HAUS3	85	88	76.19753414
Data\Lara_220113_P1921_MR_MW_Xlink_AugminComplex_BS3_SEC_fr3_R2.raw	Intra	HAUS5	HAUS5	58	565	76.12602824
Data\Lara_220113_P1921_MR_MW_Xlink_AugminComplex_BS3_SEC_fr3_R2.raw	Intra	HAUS5	HAUS5	58	566	76.12602824
Data\Lara_220113_P1921_MR_MW_Xlink_AugminComplex_BS3_SEC_fr2_R1.raw	Intra	HAUS5	HAUS5	451	573	76.12369976
Data\Lara_220113_P1921_MR_MW_Xlink_AugminComplex_BS3_SEC_fr2_R1.raw	Intra	HAUS3	HAUS3	82	88	76.07960851
Data\Lara_220113_P1921_MR_MW_Xlink_AugminComplex_BS3_SEC_fr2_R2.raw	Inter	HAUS3	HAUS1	313	260	76.0752006
Data\Lara_220114_P1921_MR_MW_Xlink_AugminComplex_BS3_SEC_fr1_R3.raw	Inter	HAUS3	HAUS5	330	404	76.05623035
Data\Lara_220113_P1921_MR_MW_Xlink_AugminComplex_BS3_SEC_fr2_R2.raw	Intra	HAUS5	HAUS5	435	436	75.92091294
Data\Lara_220113_P1921_MR_MW_Xlink_AugminComplex_BS3_SEC_fr2_R1.raw	Inter	HAUS5	HAUS3	314	277	75.90240318
Data\Lara_220113_P1921_MR_MW_Xlink_AugminComplex_BS3_SEC_fr2_R2.raw	Intra	HAUS3	HAUS3	464	458	75.8980131
Data\Lara_220113_P1921_MR_MW_Xlink_AugminComplex_BS3_SEC_fr3_R1.raw	Intra	HAUS5	HAUS5	311	323	75.87620383
Data\Lara_220113_P1921_MR_MW_Xlink_AugminComplex_BS3_SEC_fr2_R1.raw	Inter	HAUS1	HAUS4	262	339	75.84307586
Data\Lara_220113_P1921_MR_MW_Xlink_AugminComplex_BS3_SEC_fr2_R2.raw	Intra	HAUS5	HAUS5	425	435	75.78971625
Data\Lara_220113_P1921_MR_MW_Xlink_AugminComplex_BS3_SEC_fr3_R1.raw	Inter	HAUS5	HAUS3	482	441	75.71040602
Data\Lara_220113_P1921_MR_MW_Xlink_AugminComplex_BS3_SEC_fr3_R1.raw	Intra	HAUS5	HAUS5	314	327	75.69811861
Data\Lara_220113_P1921_MR_MW_Xlink_AugminComplex_BS3_SEC_fr2_R2.raw	Intra	HAUS1	HAUS1	228	267	75.69423776
Data\Lara_220113_P1921_MR_MW_Xlink_AugminComplex_BS3_SEC_fr3_R1.raw	Inter	HAUS3	HAUS5	210	438	75.67246476
Data\Lara_220113_P1921_MR_MW_Xlink_AugminComplex_BS3_SEC_fr3_R2.raw	Intra	HAUS5	HAUS5	567	579	75.64786796
Data\Lara_220113_P1921_MR_MW_Xlink_AugminComplex_BS3_SEC_fr2_R2.raw	Intra	HAUS5	HAUS5	292	261	75.57788731
Data\Lara_220114_P1921_MR_MW_Xlink_AugminComplex_BS3_SEC_fr1_R3.raw	Inter	HAUS3	HAUS5	232	404	75.54823442
Data\Lara_220113_P1921_MR_MW_Xlink_AugminComplex_BS3_SEC_fr3_R2.raw	Intra	HAUS3	HAUS3	82	69	75.54779425
Data\Lara_220113_P1921_MR_MW_Xlink_AugminComplex_BS3_SEC_fr3_R2.raw	Intra	HAUS5	HAUS5	292	432	75.54266582
Data\Lara_220113_P1921_MR_MW_Xlink_AugminComplex_BS3_SEC_fr2_R1.raw	Intra	HAUS5	HAUS5	311	288	75.48319839
Data\Lara_220113_P1921_MR_MW_Xlink_AugminComplex_BS3_SEC_fr3_R2.raw	Intra	HAUS5	HAUS5	24	201	75.47890857
Data\Lara_220113_P1921_MR_MW_Xlink_AugminComplex_BS3_SEC_fr3_R1.raw	Inter	HAUS4	HAUS3	98	282	75.43737629
Data\Lara_220113_P1921_MR_MW_Xlink_AugminComplex_BS3_SEC_fr3_R2.raw	Inter	HAUS5	HAUS3	575	441	75.3896155
Data\Lara_220113_P1921_MR_MW_Xlink_AugminComplex_BS3_SEC_fr3_R2.raw	Intra	HAUS5	HAUS5	27	439	75.34897631
Data\Lara_220113_P1921_MR_MW_Xlink_AugminComplex_BS3_SEC_fr3_R2.raw	Inter	HAUS4	HAUS5	98	435	75.34435189
Data\Lara_220113_P1921_MR_MW_Xlink_AugminComplex_BS3_SEC_fr3_R1.raw	Inter	HAUS4	HAUS5	98	450	75.28852416
Data\Lara_220113_P1921_MR_MW_Xlink_AugminComplex_BS3_SEC_fr2_R2.raw	Intra	HAUS5	HAUS5	432	436	75.15969978
Data\Lara_220113_P1921_MR_MW_Xlink_AugminComplex_BS3_SEC_fr2_R1.raw	Inter	HAUS3	HAUS5	377	201	75.12285921
Data\Lara_220113_P1921_MR_MW_Xlink_AugminComplex_BS3_SEC_fr3_R1.raw	Intra	HAUS1	HAUS1	19	49	75.06955533
Data\Lara_220113_P1921_MR_MW_Xlink_AugminComplex_BS3_SEC_fr2_R2.raw	Intra	HAUS3	HAUS3	465	458	74.98194179
Data\Lara_220113_P1921_MR_MW_Xlink_AugminComplex_BS3_SEC_fr2_R2.raw	Inter	HAUS3	HAUS5	313	288	74.96067302
Data\Lara_220113_P1921_MR_MW_Xlink_AugminComplex_BS3_SEC_fr3_R1.raw	Intra	HAUS5	HAUS5	292	277	74.94738728
Data\Lara_220113_P1921_MR_MW_Xlink_AugminComplex_BS3_SEC_fr2_R2.raw	Inter	HAUS1	HAUS5	197	285	74.93943472
Data\Lara_220113_P1921_MR_MW_Xlink_AugminComplex_BS3_SEC_fr3_R2.raw	Inter	HAUS3	HAUS4	333	309	74.86715406
Data\Lara_220113_P1921_MR_MW_Xlink_AugminComplex_BS3_SEC_fr3_R1.raw	Inter	HAUS5	HAUS1	72	153	74.82000313
Data\Lara_220113_P1921_MR_MW_Xlink_AugminComplex_BS3_SEC_fr2_R2.raw	Inter	HAUS1	HAUS3	107	280	74.80229208
Data\Lara_220113_P1921_MR_MW_Xlink_AugminComplex_BS3_SEC_fr2_R2.raw	Inter	HAUS1	HAUS3	108	280	74.80229208
Data\Lara_220113_P1921_MR_MW_Xlink_AugminComplex_BS3_SEC_fr3_R2.raw	Intra	HAUS5	HAUS5	565	567	74.78318713
Data\Lara_220113_P1921_MR_MW_Xlink_AugminComplex_BS3_SEC_fr3_R2.raw	Intra	HAUS1	HAUS1	222	13	74.78250027
Data\Lara_220113_P1921_MR_MW_Xlink_AugminComplex_BS3_SEC_fr3_R2.raw	Intra	HAUS1	HAUS1	185	191	74.77138057
Data\Lara_220113_P1921_MR_MW_Xlink_AugminComplex_BS3_SEC_fr3_R2.raw	Intra	HAUS1	HAUS1	185	192	74.77138057
Data\Lara_220113_P1921_MR_MW_Xlink_AugminComplex_BS3_SEC_fr2_R1.raw	Inter	HAUS5	HAUS1	479	218	74.75399314
Data\Lara_220113_P1921_MR_MW_Xlink_AugminComplex_BS3_SEC_fr3_R2.raw	Inter	HAUS3	HAUS5	319	353	74.71277301
Data\Lara_220113_P1921_MR_MW_Xlink_AugminComplex_BS3_SEC_fr3_R1.raw	Intra	HAUS5	HAUS5	311	325	74.6838655
Data\Lara_220113_P1921_MR_MW_Xlink_AugminComplex_BS3_SEC_fr3_R1.raw	Inter	HAUS1	HAUS5	201	561	74.66747048
Data\Lara_220113_P1921_MR_MW_Xlink_AugminComplex_BS3_SEC_fr3_R1.raw	Inter	HAUS1	HAUS3	145	16	74.61865317
Data\Lara_220113_P1921_MR_MW_Xlink_AugminComplex_BS3_SEC_fr2_R1.raw	Inter	HAUS5	HAUS3	522	425	74.60677644
Data\Lara_220113_P1921_MR_MW_Xlink_AugminComplex_BS3_SEC_fr3_R2.raw	Inter	HAUS1	HAUS4	201	295	74.54668121
Data\Lara_220113_P1921_MR_MW_Xlink_AugminComplex_BS3_SEC_fr2_R2.raw	Inter	HAUS3	HAUS5	209	435	74.54363568
Data\Lara_220113_P1921_MR_MW_Xlink_AugminComplex_BS3_SEC_fr2_R2.raw	Inter	HAUS3	HAUS5	316	292	74.5055912
Data\Lara_220113_P1921_MR_MW_Xlink_AugminComplex_BS3_SEC_fr2_R2.raw	Intra	HAUS1	HAUS1	216	267	74.42433189
Data\Lara_220113_P1921_MR_MW_Xlink_AugminComplex_BS3_SEC_fr3_R1.raw	Intra	HAUS5	HAUS5	281	610	74.32597608
Data\Lara_220113_P1921_MR_MW_Xlink_AugminComplex_BS3_SEC_fr2_R2.raw	Inter	HAUS4	HAUS1	261	216	74.29183178
Data\Lara_220113_P1921_MR_MW_Xlink_AugminComplex_BS3_SEC_fr3_R1.raw	Intra	HAUS1	HAUS1	190	191	74.26648644
Data\Lara_220113_P1921_MR_MW_Xlink_AugminComplex_BS3_SEC_fr3_R1.raw	Intra	HAUS1	HAUS1	190	192	74.26648644
Data\Lara_220113_P1921_MR_MW_Xlink_AugminComplex_BS3_SEC_fr3_R1.raw	Intra	HAUS1	HAUS1	191	192	74.26648644
Data\Lara_220113_P1921_MR_MW_Xlink_AugminComplex_BS3_SEC_fr3_R2.raw	Inter	HAUS5	HAUS1	455	13	74.25626768
Data\Lara_220113_P1921_MR_MW_Xlink_AugminComplex_BS3_SEC_fr3_R1.raw	Inter	HAUS1	HAUS4	202	209	74.20953396
Data\Lara_220113_P1921_MR_MW_Xlink_AugminComplex_BS3_SEC_fr2_R2.raw	Inter	HAUS3	HAUS5	351	258	73.99948113
Data\Lara_220113_P1921_MR_MW_Xlink_AugminComplex_BS3_SEC_fr2_R2.raw	Inter	HAUS3	HAUS5	362	261	73.99948113
Data\Lara_220113_P1921_MR_MW_Xlink_AugminComplex_BS3_SEC_fr2_R2.raw	Inter	HAUS3	HAUS5	362	262	73.99948113
Data\Lara_220113_P1921_MR_MW_Xlink_AugminComplex_BS3_SEC_fr2_R2.raw	Intra	HAUS1	HAUS1	49	67	73.89015012
Data\Lara_220113_P1921_MR_MW_Xlink_AugminComplex_BS3_SEC_fr2_R2.raw	Intra	HAUS1	HAUS1	228	268	73.84725869
Data\Lara_220113_P1921_MR_MW_Xlink_AugminComplex_BS3_SEC_fr2_R1.raw	Intra	HAUS1	HAUS1	201	234	73.75398199
Data\Lara_220113_P1921_MR_MW_Xlink_AugminComplex_BS3_SEC_fr2_R1.raw	Inter	HAUS3	HAUS5	354	271	73.69995481
Data\Lara_220113_P1921_MR_MW_Xlink_AugminComplex_BS3_SEC_fr3_R2.raw	Inter	HAUS5	HAUS3	573	445	73.68638204
Data\Lara_220113_P1921_MR_MW_Xlink_AugminComplex_BS3_SEC_fr2_R1.raw	Intra	HAUS5	HAUS5	240	288	73.62966086
Data\Lara_220113_P1921_MR_MW_Xlink_AugminComplex_BS3_SEC_fr3_R2.raw	Inter	HAUS5	HAUS3	294	366	73.59339187
Data\Lara_220113_P1921_MR_MW_Xlink_AugminComplex_BS3_SEC_fr3_R2.raw	Intra	HAUS5	HAUS5	288	437	73.58001446
Data\Lara_220113_P1921_MR_MW_Xlink_AugminComplex_BS3_SEC_fr2_R1.raw	Intra	HAUS5	HAUS5	240	281	73.57833502
Data\Lara_220113_P1921_MR_MW_Xlink_AugminComplex_BS3_SEC_fr2_R2.raw	Inter	HAUS3	HAUS5	319	444	73.55025669
Data\Lara_220113_P1921_MR_MW_Xlink_AugminComplex_BS3_SEC_fr3_R2.raw	Inter	HAUS1	HAUS4	237	339	73.44362537
Data\Lara_220113_P1921_MR_MW_Xlink_AugminComplex_BS3_SEC_fr3_R2.raw	Inter	HAUS1	HAUS4	238	337	73.44362537
Data\Lara_220113_P1921_MR_MW_Xlink_AugminComplex_BS3_SEC_fr2_R2.raw	Intra	HAUS1	HAUS1	218	234	73.44231166
Data\Lara_220113_P1921_MR_MW_Xlink_AugminComplex_BS3_SEC_fr2_R2.raw	Intra	HAUS1	HAUS1	225	260	73.41047743
Data\Lara_220113_P1921_MR_MW_Xlink_AugminComplex_BS3_SEC_fr3_R2.raw	Intra	HAUS3	HAUS3	433	134	73.40623403
Data\Lara_220113_P1921_MR_MW_Xlink_AugminComplex_BS3_SEC_fr2_R1.raw	Intra	HAUS1	HAUS1	197	216	73.37101394
Data\Lara_220113_P1921_MR_MW_Xlink_AugminComplex_BS3_SEC_fr3_R2.raw	Inter	HAUS3	HAUS5	379	236	73.34790407
Data\Lara_220113_P1921_MR_MW_Xlink_AugminComplex_BS3_SEC_fr3_R2.raw	Inter	HAUS3	HAUS5	381	230	73.34790407
Data\Lara_220113_P1921_MR_MW_Xlink_AugminComplex_BS3_SEC_fr2_R2.raw	Inter	HAUS3	HAUS4	326	98	73.33239509
Data\Lara_220113_P1921_MR_MW_Xlink_AugminComplex_BS3_SEC_fr3_R1.raw	Intra	HAUS5	HAUS5	5	12	73.30005055
Data\Lara_220113_P1921_MR_MW_Xlink_AugminComplex_BS3_SEC_fr2_R2.raw	Inter	HAUS4	HAUS1	315	238	73.29440358
Data\Lara_220113_P1921_MR_MW_Xlink_AugminComplex_BS3_SEC_fr2_R2.raw	Inter	HAUS4	HAUS1	316	238	73.29440358
Data\Lara_220113_P1921_MR_MW_Xlink_AugminComplex_BS3_SEC_fr2_R2.raw	Inter	HAUS4	HAUS1	317	238	73.29440358
Data\Lara_220113_P1921_MR_MW_Xlink_AugminComplex_BS3_SEC_fr3_R1.raw	Intra	HAUS3	HAUS3	85	109	73.26196037
Data\Lara_220113_P1921_MR_MW_Xlink_AugminComplex_BS3_SEC_fr2_R1.raw	Inter	HAUS3	HAUS5	379	201	73.22280283
Data\Lara_220113_P1921_MR_MW_Xlink_AugminComplex_BS3_SEC_fr2_R2.raw	Intra	HAUS1	HAUS1	216	268	73.19986954
Data\Lara_220113_P1921_MR_MW_Xlink_AugminComplex_BS3_SEC_fr3_R2.raw	Intra	HAUS3	HAUS3	441	450	73.14165396
Data\Lara_220113_P1921_MR_MW_Xlink_AugminComplex_BS3_SEC_fr3_R2.raw	Inter	HAUS3	HAUS5	362	399	73.11402383
Data\Lara_220113_P1921_MR_MW_Xlink_AugminComplex_BS3_SEC_fr3_R2.raw	Inter	HAUS3	HAUS5	363	399	73.11402383
Data\Lara_220113_P1921_MR_MW_Xlink_AugminComplex_BS3_SEC_fr2_R1.raw	Intra	HAUS4	HAUS4	285	219	73.02504839
Data\Lara_220113_P1921_MR_MW_Xlink_AugminComplex_BS3_SEC_fr3_R1.raw	Intra	HAUS5	HAUS5	314	328	72.99600689
Data\Lara_220113_P1921_MR_MW_Xlink_AugminComplex_BS3_SEC_fr2_R1.raw	Inter	HAUS5	HAUS1	24	216	72.9628208
Data\Lara_220113_P1921_MR_MW_Xlink_AugminComplex_BS3_SEC_fr2_R2.raw	Intra	HAUS1	HAUS1	202	220	72.936067
Data\Lara_220113_P1921_MR_MW_Xlink_AugminComplex_BS3_SEC_fr2_R2.raw	Inter	HAUS4	HAUS3	98	381	72.87000843
Data\Lara_220113_P1921_MR_MW_Xlink_AugminComplex_BS3_SEC_fr3_R2.raw	Inter	HAUS5	HAUS3	27	67	72.80954746
Data\Lara_220113_P1921_MR_MW_Xlink_AugminComplex_BS3_SEC_fr3_R2.raw	Inter	HAUS5	HAUS3	27	69	72.80954746
Data\Lara_220113_P1921_MR_MW_Xlink_AugminComplex_BS3_SEC_fr3_R1.raw	Inter	HAUS3	HAUS5	328	91	72.78920496
Data\Lara_220113_P1921_MR_MW_Xlink_AugminComplex_BS3_SEC_fr3_R2.raw	Inter	HAUS4	HAUS1	98	256	72.73055522
Data\Lara_220113_P1921_MR_MW_Xlink_AugminComplex_BS3_SEC_fr2_R2.raw	Intra	HAUS5	HAUS5	435	437	72.72198371
Data\Lara_220113_P1921_MR_MW_Xlink_AugminComplex_BS3_SEC_fr2_R2.raw	Intra	HAUS5	HAUS5	436	437	72.72198371
Data\Lara_220113_P1921_MR_MW_Xlink_AugminComplex_BS3_SEC_fr3_R2.raw	Intra	HAUS5	HAUS5	58	567	72.70749394
Data\Lara_220113_P1921_MR_MW_Xlink_AugminComplex_BS3_SEC_fr2_R2.raw	Intra	HAUS3	HAUS3	498	460	72.69968405
Data\Lara_220113_P1921_MR_MW_Xlink_AugminComplex_BS3_SEC_fr3_R1.raw	Intra	HAUS5	HAUS5	218	201	72.6682734
Data\Lara_220113_P1921_MR_MW_Xlink_AugminComplex_BS3_SEC_fr3_R1.raw	Inter	HAUS5	HAUS3	58	16	72.64292513
Data\Lara_220114_P1921_MR_MW_Xlink_AugminComplex_BS3_SEC_fr1_R3.raw	Inter	HAUS3	HAUS5	232	400	72.6406141
Data\Lara_220113_P1921_MR_MW_Xlink_AugminComplex_BS3_SEC_fr3_R2.raw	Intra	HAUS5	HAUS5	575	399	72.62810203
Data\Lara_220113_P1921_MR_MW_Xlink_AugminComplex_BS3_SEC_fr3_R1.raw	Intra	HAUS1	HAUS1	192	197	72.57996214
Data\Lara_220113_P1921_MR_MW_Xlink_AugminComplex_BS3_SEC_fr2_R1.raw	Inter	HAUS5	HAUS3	27	85	72.55251006
Data\Lara_220113_P1921_MR_MW_Xlink_AugminComplex_BS3_SEC_fr3_R1.raw	Intra	HAUS5	HAUS5	209	230	72.50348114
Data\Lara_220113_P1921_MR_MW_Xlink_AugminComplex_BS3_SEC_fr2_R1.raw	Intra	HAUS5	HAUS5	236	285	72.37127384
Data\Lara_220113_P1921_MR_MW_Xlink_AugminComplex_BS3_SEC_fr3_R2.raw	Intra	HAUS3	HAUS3	489	505	72.34832011
Data\Lara_220113_P1921_MR_MW_Xlink_AugminComplex_BS3_SEC_fr2_R1.raw	Intra	HAUS3	HAUS3	63	85	72.2998534
Data\Lara_220113_P1921_MR_MW_Xlink_AugminComplex_BS3_SEC_fr3_R2.raw	Inter	HAUS5	HAUS3	451	309	72.2746136
Data\Lara_220113_P1921_MR_MW_Xlink_AugminComplex_BS3_SEC_fr2_R1.raw	Intra	HAUS5	HAUS5	455	575	72.25767054
Data\Lara_220113_P1921_MR_MW_Xlink_AugminComplex_BS3_SEC_fr3_R2.raw	Inter	HAUS4	HAUS5	98	436	72.16853556
Data\Lara_220113_P1921_MR_MW_Xlink_AugminComplex_BS3_SEC_fr3_R2.raw	Inter	HAUS4	HAUS5	98	437	72.16853556
Data\Lara_220113_P1921_MR_MW_Xlink_AugminComplex_BS3_SEC_fr3_R2.raw	Inter	HAUS1	HAUS4	249	304	72.11336994
Data\Lara_220113_P1921_MR_MW_Xlink_AugminComplex_BS3_SEC_fr3_R1.raw	Inter	HAUS4	HAUS1	98	160	72.08716635
Data\Lara_220113_P1921_MR_MW_Xlink_AugminComplex_BS3_SEC_fr2_R1.raw	Inter	HAUS3	HAUS5	328	262	72.02517353
Data\Lara_220113_P1921_MR_MW_Xlink_AugminComplex_BS3_SEC_fr3_R2.raw	Inter	HAUS5	HAUS3	518	120	72.0239696
Data\Lara_220113_P1921_MR_MW_Xlink_AugminComplex_BS3_SEC_fr3_R1.raw	Inter	HAUS3	HAUS4	434	304	71.99880408
Data\Lara_220113_P1921_MR_MW_Xlink_AugminComplex_BS3_SEC_fr2_R2.raw	Intra	HAUS5	HAUS5	425	436	71.99432228
Data\Lara_220113_P1921_MR_MW_Xlink_AugminComplex_BS3_SEC_fr3_R1.raw	Intra	HAUS3	HAUS3	425	441	71.98957031
Data\Lara_220113_P1921_MR_MW_Xlink_AugminComplex_BS3_SEC_fr3_R1.raw	Intra	HAUS5	HAUS5	435	354	71.98759488
Data\Lara_220113_P1921_MR_MW_Xlink_AugminComplex_BS3_SEC_fr3_R1.raw	Intra	HAUS5	HAUS5	436	354	71.98759488
Data\Lara_220113_P1921_MR_MW_Xlink_AugminComplex_BS3_SEC_fr3_R1.raw	Intra	HAUS5	HAUS5	437	354	71.98759488
Data\Lara_220113_P1921_MR_MW_Xlink_AugminComplex_BS3_SEC_fr2_R2.raw	Intra	HAUS5	HAUS5	432	437	71.92692378
Data\Lara_220113_P1921_MR_MW_Xlink_AugminComplex_BS3_SEC_fr2_R1.raw	Inter	HAUS3	HAUS5	362	422	71.90904875
Data\Lara_220113_P1921_MR_MW_Xlink_AugminComplex_BS3_SEC_fr3_R1.raw	Inter	HAUS5	HAUS1	573	169	71.87852113
Data\Lara_220113_P1921_MR_MW_Xlink_AugminComplex_BS3_SEC_fr3_R1.raw	Intra	HAUS4	HAUS4	171	163	71.85839919
Data\Lara_220113_P1921_MR_MW_Xlink_AugminComplex_BS3_SEC_fr2_R2.raw	Inter	HAUS3	HAUS5	252	281	71.8124347
Data\Lara_220113_P1921_MR_MW_Xlink_AugminComplex_BS3_SEC_fr3_R1.raw	Inter	HAUS5	HAUS4	573	87	71.77560544
Data\Lara_220113_P1921_MR_MW_Xlink_AugminComplex_BS3_SEC_fr2_R1.raw	Intra	HAUS5	HAUS5	444	451	71.76849325
Data\Lara_220113_P1921_MR_MW_Xlink_AugminComplex_BS3_SEC_fr2_R1.raw	Intra	HAUS5	HAUS5	445	451	71.76849325
Data\Lara_220113_P1921_MR_MW_Xlink_AugminComplex_BS3_SEC_fr2_R1.raw	Intra	HAUS5	HAUS5	314	288	71.72784972
Data\Lara_220113_P1921_MR_MW_Xlink_AugminComplex_BS3_SEC_fr2_R1.raw	Inter	HAUS5	HAUS3	511	433	71.70290716
Data\Lara_220113_P1921_MR_MW_Xlink_AugminComplex_BS3_SEC_fr2_R1.raw	Inter	HAUS5	HAUS3	511	434	71.70290716
Data\Lara_220113_P1921_MR_MW_Xlink_AugminComplex_BS3_SEC_fr2_R1.raw	Inter	HAUS5	HAUS1	24	237	71.70225231
Data\Lara_220113_P1921_MR_MW_Xlink_AugminComplex_BS3_SEC_fr3_R1.raw	Intra	HAUS5	HAUS5	455	476	71.6673711
Data\Lara_220113_P1921_MR_MW_Xlink_AugminComplex_BS3_SEC_fr2_R2.raw	Inter	HAUS3	HAUS4	319	309	71.66365434
Data\Lara_220113_P1921_MR_MW_Xlink_AugminComplex_BS3_SEC_fr2_R2.raw	Inter	HAUS3	HAUS5	319	266	71.57597557
Data\Lara_220113_P1921_MR_MW_Xlink_AugminComplex_BS3_SEC_fr2_R1.raw	Intra	HAUS5	HAUS5	300	277	71.56671839
Data\Lara_220113_P1921_MR_MW_Xlink_AugminComplex_BS3_SEC_fr2_R1.raw	Intra	HAUS5	HAUS5	301	277	71.56671839
Data\Lara_220113_P1921_MR_MW_Xlink_AugminComplex_BS3_SEC_fr3_R2.raw	Intra	HAUS3	HAUS3	450	431	71.46450059
Data\Lara_220113_P1921_MR_MW_Xlink_AugminComplex_BS3_SEC_fr3_R2.raw	Inter	HAUS1	HAUS4	234	310	71.4575304
Data\Lara_220114_P1921_MR_MW_Xlink_AugminComplex_BS3_SEC_fr1_R4.raw	Inter	HAUS1	HAUS5	197	281	71.45679045
Data\Lara_220113_P1921_MR_MW_Xlink_AugminComplex_BS3_SEC_fr3_R2.raw	Inter	HAUS3	HAUS4	333	310	71.45628506
Data\Lara_220113_P1921_MR_MW_Xlink_AugminComplex_BS3_SEC_fr3_R2.raw	Inter	HAUS5	HAUS3	455	304	71.42019824
Data\Lara_220113_P1921_MR_MW_Xlink_AugminComplex_BS3_SEC_fr2_R1.raw	Inter	HAUS5	HAUS3	451	284	71.4062405
Data\Lara_220113_P1921_MR_MW_Xlink_AugminComplex_BS3_SEC_fr2_R1.raw	Inter	HAUS5	HAUS3	455	284	71.4062405
Data\Lara_220113_P1921_MR_MW_Xlink_AugminComplex_BS3_SEC_fr2_R2.raw	Inter	HAUS3	HAUS5	313	258	71.29564632
Data\Lara_220113_P1921_MR_MW_Xlink_AugminComplex_BS3_SEC_fr2_R1.raw	Inter	HAUS5	HAUS1	479	216	71.2727682
Data\Lara_220113_P1921_MR_MW_Xlink_AugminComplex_BS3_SEC_fr2_R1.raw	Inter	HAUS5	HAUS1	479	228	71.2727682
Data\Lara_220113_P1921_MR_MW_Xlink_AugminComplex_BS3_SEC_fr3_R1.raw	Intra	HAUS5	HAUS5	573	354	71.25959997
Data\Lara_220113_P1921_MR_MW_Xlink_AugminComplex_BS3_SEC_fr3_R2.raw	Intra	HAUS5	HAUS5	281	258	71.22143681
Data\Lara_220113_P1921_MR_MW_Xlink_AugminComplex_BS3_SEC_fr3_R1.raw	Inter	HAUS5	HAUS3	285	279	71.18806264
Data\Lara_220113_P1921_MR_MW_Xlink_AugminComplex_BS3_SEC_fr3_R1.raw	Intra	HAUS5	HAUS5	223	575	71.16981089
Data\Lara_220113_P1921_MR_MW_Xlink_AugminComplex_BS3_SEC_fr2_R1.raw	Inter	HAUS3	HAUS5	316	565	71.12966689
Data\Lara_220113_P1921_MR_MW_Xlink_AugminComplex_BS3_SEC_fr2_R2.raw	Inter	HAUS3	HAUS5	365	266	71.11564795
Data\Lara_220113_P1921_MR_MW_Xlink_AugminComplex_BS3_SEC_fr2_R2.raw	Inter	HAUS3	HAUS5	366	266	71.11564795
Data\Lara_220113_P1921_MR_MW_Xlink_AugminComplex_BS3_SEC_fr2_R2.raw	Inter	HAUS3	HAUS5	319	445	71.09947947
Data\Lara_220113_P1921_MR_MW_Xlink_AugminComplex_BS3_SEC_fr2_R2.raw	Intra	HAUS1	HAUS1	262	267	71.03235774
Data\Lara_220113_P1921_MR_MW_Xlink_AugminComplex_BS3_SEC_fr3_R1.raw	Intra	HAUS1	HAUS1	14	59	70.98301461
Data\Lara_220113_P1921_MR_MW_Xlink_AugminComplex_BS3_SEC_fr2_R2.raw	Inter	HAUS3	HAUS5	319	288	70.955674
Data\Lara_220113_P1921_MR_MW_Xlink_AugminComplex_BS3_SEC_fr2_R1.raw	Inter	HAUS3	HAUS5	379	271	70.94788487
Data\Lara_220113_P1921_MR_MW_Xlink_AugminComplex_BS3_SEC_fr2_R2.raw	Intra	HAUS1	HAUS1	249	216	70.90175442
Data\Lara_220113_P1921_MR_MW_Xlink_AugminComplex_BS3_SEC_fr3_R2.raw	Intra	HAUS5	HAUS5	600	573	70.84570899
Data\Lara_220113_P1921_MR_MW_Xlink_AugminComplex_BS3_SEC_fr2_R2.raw	Inter	HAUS3	HAUS1	99	153	70.83885733
Data\Lara_220113_P1921_MR_MW_Xlink_AugminComplex_BS3_SEC_fr2_R2.raw	Intra	HAUS1	HAUS1	218	262	70.79813023
Data\Lara_220114_P1921_MR_MW_Xlink_AugminComplex_BS3_SEC_fr1_R4.raw	Inter	HAUS5	HAUS3	296	330	70.77630529
Data\Lara_220114_P1921_MR_MW_Xlink_AugminComplex_BS3_SEC_fr1_R4.raw	Inter	HAUS5	HAUS1	636	197	70.7748294
Data\Lara_220113_P1921_MR_MW_Xlink_AugminComplex_BS3_SEC_fr3_R1.raw	Intra	HAUS5	HAUS5	209	437	70.69159321
Data\Lara_220113_P1921_MR_MW_Xlink_AugminComplex_BS3_SEC_fr2_R1.raw	Intra	HAUS5	HAUS5	451	467	70.62868807
Data\Lara_220113_P1921_MR_MW_Xlink_AugminComplex_BS3_SEC_fr3_R2.raw	Intra	HAUS3	HAUS3	328	330	70.56019757
Data\Lara_220113_P1921_MR_MW_Xlink_AugminComplex_BS3_SEC_fr3_R1.raw	Intra	HAUS1	HAUS1	189	190	70.55719033
Data\Lara_220113_P1921_MR_MW_Xlink_AugminComplex_BS3_SEC_fr3_R2.raw	Inter	HAUS3	HAUS4	75	304	70.54308333
Data\Lara_220113_P1921_MR_MW_Xlink_AugminComplex_BS3_SEC_fr3_R1.raw	Inter	HAUS4	HAUS5	98	288	70.49947997
Data\Lara_220113_P1921_MR_MW_Xlink_AugminComplex_BS3_SEC_fr3_R2.raw	Inter	HAUS3	HAUS5	381	228	70.48202979
Data\Lara_220113_P1921_MR_MW_Xlink_AugminComplex_BS3_SEC_fr3_R2.raw	Intra	HAUS1	HAUS1	222	251	70.47641785
Data\Lara_220114_P1921_MR_MW_Xlink_AugminComplex_BS3_SEC_fr1_R3.raw	Inter	HAUS3	HAUS5	326	404	70.46721277
Data\Lara_220114_P1921_MR_MW_Xlink_AugminComplex_BS3_SEC_fr1_R3.raw	Inter	HAUS3	HAUS5	328	404	70.46721277
Data\Lara_220113_P1921_MR_MW_Xlink_AugminComplex_BS3_SEC_fr3_R2.raw	Inter	HAUS3	HAUS5	365	399	70.46632461
Data\Lara_220113_P1921_MR_MW_Xlink_AugminComplex_BS3_SEC_fr3_R2.raw	Inter	HAUS3	HAUS5	366	399	70.46632461
Data\Lara_220113_P1921_MR_MW_Xlink_AugminComplex_BS3_SEC_fr3_R1.raw	Inter	HAUS1	HAUS3	143	67	70.42412716
Data\Lara_220113_P1921_MR_MW_Xlink_AugminComplex_BS3_SEC_fr3_R1.raw	Inter	HAUS3	HAUS5	210	439	70.40335583
Data\Lara_220113_P1921_MR_MW_Xlink_AugminComplex_BS3_SEC_fr3_R2.raw	Intra	HAUS5	HAUS5	561	573	70.40270679
Data\Lara_220113_P1921_MR_MW_Xlink_AugminComplex_BS3_SEC_fr2_R2.raw	Intra	HAUS4	HAUS4	168	261	70.38084593
Data\Lara_220113_P1921_MR_MW_Xlink_AugminComplex_BS3_SEC_fr2_R1.raw	Intra	HAUS5	HAUS5	325	288	70.37609448
Data\Lara_220113_P1921_MR_MW_Xlink_AugminComplex_BS3_SEC_fr3_R1.raw	Inter	HAUS5	HAUS3	482	442	70.31877901
Data\Lara_220113_P1921_MR_MW_Xlink_AugminComplex_BS3_SEC_fr3_R1.raw	Intra	HAUS5	HAUS5	223	356	70.28459687
Data\Lara_220113_P1921_MR_MW_Xlink_AugminComplex_BS3_SEC_fr3_R1.raw	Intra	HAUS1	HAUS1	14	52	70.27700604
Data\Lara_220113_P1921_MR_MW_Xlink_AugminComplex_BS3_SEC_fr3_R1.raw	Inter	HAUS5	HAUS4	600	257	70.27324723
Data\Lara_220113_P1921_MR_MW_Xlink_AugminComplex_BS3_SEC_fr3_R2.raw	Intra	HAUS1	HAUS1	160	262	70.23549517
Data\Lara_220113_P1921_MR_MW_Xlink_AugminComplex_BS3_SEC_fr2_R1.raw	Inter	HAUS4	HAUS5	171	285	70.15224792
Data\Lara_220113_P1921_MR_MW_Xlink_AugminComplex_BS3_SEC_fr2_R2.raw	Inter	HAUS3	HAUS5	314	223	70.02639632
Data\Lara_220113_P1921_MR_MW_Xlink_AugminComplex_BS3_SEC_fr3_R1.raw	Inter	HAUS5	HAUS1	27	159	70.01094193
Data\Lara_220113_P1921_MR_MW_Xlink_AugminComplex_BS3_SEC_fr2_R2.raw	Inter	HAUS4	HAUS1	262	216	70.00213398
Data\Lara_220113_P1921_MR_MW_Xlink_AugminComplex_BS3_SEC_fr3_R1.raw	Inter	HAUS5	HAUS1	24	145	69.96395641
Data\Lara_220113_P1921_MR_MW_Xlink_AugminComplex_BS3_SEC_fr3_R2.raw	Inter	HAUS4	HAUS3	219	67	69.94496305
Data\Lara_220113_P1921_MR_MW_Xlink_AugminComplex_BS3_SEC_fr3_R1.raw	Inter	HAUS3	HAUS5	326	91	69.93353284
Data\Lara_220113_P1921_MR_MW_Xlink_AugminComplex_BS3_SEC_fr3_R1.raw	Intra	HAUS5	HAUS5	217	201	69.90997465
Data\Lara_220113_P1921_MR_MW_Xlink_AugminComplex_BS3_SEC_fr2_R2.raw	Intra	HAUS1	HAUS1	269	218	69.88868248
Data\Lara_220113_P1921_MR_MW_Xlink_AugminComplex_BS3_SEC_fr2_R2.raw	Intra	HAUS1	HAUS1	269	220	69.88868248
Data\Lara_220113_P1921_MR_MW_Xlink_AugminComplex_BS3_SEC_fr2_R2.raw	Intra	HAUS1	HAUS1	269	222	69.88868248
Data\Lara_220113_P1921_MR_MW_Xlink_AugminComplex_BS3_SEC_fr2_R2.raw	Intra	HAUS1	HAUS1	269	225	69.88868248
Data\Lara_220113_P1921_MR_MW_Xlink_AugminComplex_BS3_SEC_fr3_R1.raw	Inter	HAUS5	HAUS3	573	437	69.87829198
Data\Lara_220113_P1921_MR_MW_Xlink_AugminComplex_BS3_SEC_fr2_R2.raw	Inter	HAUS3	HAUS5	314	292	69.84149393
Data\Lara_220113_P1921_MR_MW_Xlink_AugminComplex_BS3_SEC_fr3_R2.raw	Intra	HAUS3	HAUS3	431	135	69.8341256
Data\Lara_220113_P1921_MR_MW_Xlink_AugminComplex_BS3_SEC_fr3_R1.raw	Intra	HAUS5	HAUS5	27	450	69.83263697
Data\Lara_220113_P1921_MR_MW_Xlink_AugminComplex_BS3_SEC_fr3_R2.raw	Intra	HAUS1	HAUS1	202	145	69.80294277
Data\Lara_220113_P1921_MR_MW_Xlink_AugminComplex_BS3_SEC_fr2_R1.raw	Intra	HAUS4	HAUS4	30	224	69.72295321
Data\Lara_220113_P1921_MR_MW_Xlink_AugminComplex_BS3_SEC_fr3_R2.raw	Inter	HAUS3	HAUS5	433	513	69.70060845
Data\Lara_220113_P1921_MR_MW_Xlink_AugminComplex_BS3_SEC_fr3_R2.raw	Inter	HAUS3	HAUS5	434	513	69.70060845
Data\Lara_220113_P1921_MR_MW_Xlink_AugminComplex_BS3_SEC_fr2_R2.raw	Intra	HAUS1	HAUS1	49	68	69.66392041
Data\Lara_220113_P1921_MR_MW_Xlink_AugminComplex_BS3_SEC_fr2_R1.raw	Intra	HAUS4	HAUS4	281	219	69.65473997
Data\Lara_220113_P1921_MR_MW_Xlink_AugminComplex_BS3_SEC_fr2_R1.raw	Intra	HAUS4	HAUS4	282	219	69.65473997
Data\Lara_220113_P1921_MR_MW_Xlink_AugminComplex_BS3_SEC_fr2_R2.raw	Inter	HAUS3	HAUS5	313	292	69.52773679
Data\Lara_220113_P1921_MR_MW_Xlink_AugminComplex_BS3_SEC_fr2_R2.raw	Inter	HAUS5	HAUS3	473	422	69.39167998
Data\Lara_220113_P1921_MR_MW_Xlink_AugminComplex_BS3_SEC_fr2_R1.raw	Inter	HAUS5	HAUS3	58	87	69.35939871
Data\Lara_220113_P1921_MR_MW_Xlink_AugminComplex_BS3_SEC_fr2_R1.raw	Inter	HAUS5	HAUS3	58	88	69.35939871
Data\Lara_220113_P1921_MR_MW_Xlink_AugminComplex_BS3_SEC_fr2_R1.raw	Inter	HAUS3	HAUS5	328	261	69.33673335
Data\Lara_220113_P1921_MR_MW_Xlink_AugminComplex_BS3_SEC_fr2_R1.raw	Intra	HAUS5	HAUS5	300	278	69.32601369
Data\Lara_220113_P1921_MR_MW_Xlink_AugminComplex_BS3_SEC_fr2_R1.raw	Intra	HAUS5	HAUS5	301	278	69.32601369
Data\Lara_220114_P1921_MR_MW_Xlink_AugminComplex_BS3_SEC_fr1_R4.raw	Inter	HAUS1	HAUS5	201	285	69.30890724
Data\Lara_220113_P1921_MR_MW_Xlink_AugminComplex_BS3_SEC_fr2_R1.raw	Inter	HAUS4	HAUS1	45	24	69.30361512
Data\Lara_220113_P1921_MR_MW_Xlink_AugminComplex_BS3_SEC_fr2_R2.raw	Intra	HAUS1	HAUS1	228	262	69.2351355
Data\Lara_220113_P1921_MR_MW_Xlink_AugminComplex_BS3_SEC_fr2_R1.raw	Inter	HAUS3	HAUS5	363	422	69.21537508
Data\Lara_220113_P1921_MR_MW_Xlink_AugminComplex_BS3_SEC_fr2_R1.raw	Intra	HAUS5	HAUS5	444	455	69.15684101
Data\Lara_220113_P1921_MR_MW_Xlink_AugminComplex_BS3_SEC_fr2_R1.raw	Intra	HAUS5	HAUS5	445	455	69.15684101
Data\Lara_220113_P1921_MR_MW_Xlink_AugminComplex_BS3_SEC_fr3_R1.raw	Intra	HAUS5	HAUS5	294	277	69.14777977
Data\Lara_220113_P1921_MR_MW_Xlink_AugminComplex_BS3_SEC_fr2_R2.raw	Inter	HAUS3	HAUS5	316	223	69.09620431
Data\Lara_220113_P1921_MR_MW_Xlink_AugminComplex_BS3_SEC_fr3_R1.raw	Inter	HAUS3	HAUS5	572	493	69.08871325
Data\Lara_220114_P1921_MR_MW_Xlink_AugminComplex_BS3_SEC_fr1_R4.raw	Intra	HAUS3	HAUS3	354	319	69.08716028
Data\Lara_220113_P1921_MR_MW_Xlink_AugminComplex_BS3_SEC_fr2_R2.raw	Inter	HAUS1	HAUS5	197	579	69.06337274
Data\Lara_220113_P1921_MR_MW_Xlink_AugminComplex_BS3_SEC_fr2_R1.raw	Intra	HAUS5	HAUS5	327	288	69.03258391
Data\Lara_220113_P1921_MR_MW_Xlink_AugminComplex_BS3_SEC_fr2_R2.raw	Intra	HAUS1	HAUS1	256	267	69.01743614
Data\Lara_220113_P1921_MR_MW_Xlink_AugminComplex_BS3_SEC_fr2_R2.raw	Intra	HAUS1	HAUS1	260	267	69.01743614
[truncated: 7,471 more rows]
