# Supplementary material for: The augmin complex architecture reveals structural insights into microtubule branching
Source: Nat Commun. 2022 Sep 26;13:5635. doi: 10.1038/s41467-022-33228-6 (PMC9512787; doi:10.1038/s41467-022-33228-6)
Supplement: Supplementary file 6 — Supplementary Data 3 [file 41467_2022_33228_MOESM6_ESM.csv]

Run	Intra/Inter	Protein1	Protein2	AbsPos1	AbsPos2	Aggregate Score
Data\Lara_220113_P1921_MR_MW_Xlink_AugminComplex_BS3_SEC_fr3_R2.raw	Inter	HAUS1	HAUS5	197	610	713.9849853
Data\Lara_220113_P1921_MR_MW_Xlink_AugminComplex_BS3_SEC_fr3_R2.raw	Inter	HAUS1	HAUS5	197	614	659.7693794
Data\Lara_220113_P1921_MR_MW_Xlink_AugminComplex_BS3_SEC_fr2_R1.raw	Intra	HAUS3	HAUS3	309	316	611.6280061
Data\Lara_220113_P1921_MR_MW_Xlink_AugminComplex_BS3_SEC_fr3_R1.raw	Inter	HAUS4	HAUS1	261	185	599.8291708
Data\Lara_220113_P1921_MR_MW_Xlink_AugminComplex_BS3_SEC_fr3_R1.raw	Inter	HAUS4	HAUS1	262	185	587.7255028
Data\Lara_220113_P1921_MR_MW_Xlink_AugminComplex_BS3_SEC_fr2_R1.raw	Intra	HAUS3	HAUS3	309	314	582.8139783
Data\Lara_220113_P1921_MR_MW_Xlink_AugminComplex_BS3_SEC_fr3_R1.raw	Inter	HAUS4	HAUS1	261	186	572.3700768
Data\Lara_220113_P1921_MR_MW_Xlink_AugminComplex_BS3_SEC_fr2_R1.raw	Intra	HAUS3	HAUS3	309	313	568.7787133
Data\Lara_220113_P1921_MR_MW_Xlink_AugminComplex_BS3_SEC_fr3_R1.raw	Inter	HAUS4	HAUS1	262	186	560.5222561
Data\Lara_220113_P1921_MR_MW_Xlink_AugminComplex_BS3_SEC_fr3_R1.raw	Inter	HAUS5	HAUS1	58	152	553.5386227
Data\Lara_220113_P1921_MR_MW_Xlink_AugminComplex_BS3_SEC_fr3_R1.raw	Inter	HAUS5	HAUS1	58	153	552.6007619
Data\Lara_220113_P1921_MR_MW_Xlink_AugminComplex_BS3_SEC_fr2_R1.raw	Intra	HAUS3	HAUS3	304	316	495.442802
Data\Lara_220113_P1921_MR_MW_Xlink_AugminComplex_BS3_SEC_fr3_R1.raw	Intra	HAUS1	HAUS1	152	160	488.2174093
Data\Lara_220113_P1921_MR_MW_Xlink_AugminComplex_BS3_SEC_fr3_R2.raw	Intra	HAUS5	HAUS5	223	432	481.958547
Data\Lara_220113_P1921_MR_MW_Xlink_AugminComplex_BS3_SEC_fr3_R1.raw	Intra	HAUS1	HAUS1	153	160	480.6934215
Data\Lara_220113_P1921_MR_MW_Xlink_AugminComplex_BS3_SEC_fr3_R1.raw	Inter	HAUS4	HAUS1	261	189	476.2349559
Data\Lara_220113_P1921_MR_MW_Xlink_AugminComplex_BS3_SEC_fr2_R2.raw	Intra	HAUS3	HAUS3	309	319	472.3073235
Data\Lara_220113_P1921_MR_MW_Xlink_AugminComplex_BS3_SEC_fr2_R2.raw	Inter	HAUS3	HAUS5	300	354	470.5430719
Data\Lara_220113_P1921_MR_MW_Xlink_AugminComplex_BS3_SEC_fr3_R1.raw	Inter	HAUS4	HAUS1	262	189	468.5820255
Data\Lara_220113_P1921_MR_MW_Xlink_AugminComplex_BS3_SEC_fr2_R1.raw	Intra	HAUS3	HAUS3	304	314	467.213598
Data\Lara_220113_P1921_MR_MW_Xlink_AugminComplex_BS3_SEC_fr2_R1.raw	Intra	HAUS3	HAUS3	302	316	465.3600052
Data\Lara_220113_P1921_MR_MW_Xlink_AugminComplex_BS3_SEC_fr3_R1.raw	Inter	HAUS4	HAUS1	261	183	462.7233531
Data\Lara_220113_P1921_MR_MW_Xlink_AugminComplex_BS3_SEC_fr2_R1.raw	Intra	HAUS3	HAUS3	304	313	460.8224808
Data\Lara_220113_P1921_MR_MW_Xlink_AugminComplex_BS3_SEC_fr3_R2.raw	Inter	HAUS4	HAUS1	262	183	454.9827855
Data\Lara_220113_P1921_MR_MW_Xlink_AugminComplex_BS3_SEC_fr3_R2.raw	Inter	HAUS1	HAUS5	201	610	451.9137151
Data\Lara_220113_P1921_MR_MW_Xlink_AugminComplex_BS3_SEC_fr2_R1.raw	Intra	HAUS3	HAUS3	302	314	442.5725659
Data\Lara_220113_P1921_MR_MW_Xlink_AugminComplex_BS3_SEC_fr2_R2.raw	Inter	HAUS3	HAUS5	302	354	438.448144
Data\Lara_220113_P1921_MR_MW_Xlink_AugminComplex_BS3_SEC_fr2_R1.raw	Intra	HAUS3	HAUS3	302	313	437.8795976
Data\Lara_220113_P1921_MR_MW_Xlink_AugminComplex_BS3_SEC_fr3_R1.raw	Inter	HAUS1	HAUS4	225	302	435.6041054
Data\Lara_220113_P1921_MR_MW_Xlink_AugminComplex_BS3_SEC_fr3_R2.raw	Intra	HAUS5	HAUS5	223	435	430.744602
Data\Lara_220113_P1921_MR_MW_Xlink_AugminComplex_BS3_SEC_fr3_R2.raw	Intra	HAUS5	HAUS5	223	436	420.6791386
Data\Lara_220113_P1921_MR_MW_Xlink_AugminComplex_BS3_SEC_fr3_R2.raw	Inter	HAUS1	HAUS5	202	610	420.5748467
Data\Lara_220113_P1921_MR_MW_Xlink_AugminComplex_BS3_SEC_fr2_R2.raw	Inter	HAUS3	HAUS5	304	354	415.8533923
Data\Lara_220113_P1921_MR_MW_Xlink_AugminComplex_BS3_SEC_fr3_R2.raw	Intra	HAUS5	HAUS5	223	437	413.708274
Data\Lara_220113_P1921_MR_MW_Xlink_AugminComplex_BS3_SEC_fr3_R1.raw	Inter	HAUS1	HAUS4	228	302	412.4708933
Data\Lara_220113_P1921_MR_MW_Xlink_AugminComplex_BS3_SEC_fr3_R1.raw	Intra	HAUS4	HAUS4	87	98	401.3930092
Data\Lara_220113_P1921_MR_MW_Xlink_AugminComplex_BS3_SEC_fr3_R1.raw	Intra	HAUS5	HAUS5	422	437	400.0057944
Data\Lara_220113_P1921_MR_MW_Xlink_AugminComplex_BS3_SEC_fr3_R1.raw	Inter	HAUS5	HAUS3	58	69	398.8844871
Data\Lara_220113_P1921_MR_MW_Xlink_AugminComplex_BS3_SEC_fr3_R2.raw	Inter	HAUS1	HAUS5	201	614	398.281207
Data\Lara_220113_P1921_MR_MW_Xlink_AugminComplex_BS3_SEC_fr2_R2.raw	Inter	HAUS3	HAUS5	333	399	395.5213692
Data\Lara_220113_P1921_MR_MW_Xlink_AugminComplex_BS3_SEC_fr2_R1.raw	Intra	HAUS5	HAUS5	422	214	395.3508842
Data\Lara_220113_P1921_MR_MW_Xlink_AugminComplex_BS3_SEC_fr3_R1.raw	Intra	HAUS5	HAUS5	422	436	391.9977607
Data\Lara_220113_P1921_MR_MW_Xlink_AugminComplex_BS3_SEC_fr2_R1.raw	Intra	HAUS5	HAUS5	422	216	389.9027677
Data\Lara_220113_P1921_MR_MW_Xlink_AugminComplex_BS3_SEC_fr2_R1.raw	Inter	HAUS4	HAUS1	30	19	386.2059056
Data\Lara_220113_P1921_MR_MW_Xlink_AugminComplex_BS3_SEC_fr3_R1.raw	Intra	HAUS5	HAUS5	422	435	385.4736908
Data\Lara_220113_P1921_MR_MW_Xlink_AugminComplex_BS3_SEC_fr2_R1.raw	Intra	HAUS3	HAUS3	304	319	384.9056994
Data\Lara_220113_P1921_MR_MW_Xlink_AugminComplex_BS3_SEC_fr2_R1.raw	Intra	HAUS5	HAUS5	422	217	383.6971761
Data\Lara_220113_P1921_MR_MW_Xlink_AugminComplex_BS3_SEC_fr3_R1.raw	Inter	HAUS5	HAUS3	58	67	382.0413971
Data\Lara_220113_P1921_MR_MW_Xlink_AugminComplex_BS3_SEC_fr2_R1.raw	Intra	HAUS5	HAUS5	422	218	381.6087272
Data\Lara_220113_P1921_MR_MW_Xlink_AugminComplex_BS3_SEC_fr2_R1.raw	Inter	HAUS5	HAUS3	58	65	380.5800403
Data\Lara_220113_P1921_MR_MW_Xlink_AugminComplex_BS3_SEC_fr3_R1.raw	Intra	HAUS3	HAUS3	434	442	377.7506023
Data\Lara_220113_P1921_MR_MW_Xlink_AugminComplex_BS3_SEC_fr3_R1.raw	Inter	HAUS1	HAUS4	225	301	377.4345955
Data\Lara_220113_P1921_MR_MW_Xlink_AugminComplex_BS3_SEC_fr2_R2.raw	Inter	HAUS3	HAUS5	330	399	376.8739921
Data\Lara_220113_P1921_MR_MW_Xlink_AugminComplex_BS3_SEC_fr3_R1.raw	Intra	HAUS5	HAUS5	422	432	369.9388247
Data\Lara_220113_P1921_MR_MW_Xlink_AugminComplex_BS3_SEC_fr2_R1.raw	Intra	HAUS5	HAUS5	422	223	369.3620219
Data\Lara_220113_P1921_MR_MW_Xlink_AugminComplex_BS3_SEC_fr3_R2.raw	Inter	HAUS1	HAUS5	202	614	365.1698826
Data\Lara_220113_P1921_MR_MW_Xlink_AugminComplex_BS3_SEC_fr3_R2.raw	Inter	HAUS1	HAUS4	222	302	364.9237638
Data\Lara_220113_P1921_MR_MW_Xlink_AugminComplex_BS3_SEC_fr3_R1.raw	Inter	HAUS3	HAUS1	460	46	361.5661357
Data\Lara_220113_P1921_MR_MW_Xlink_AugminComplex_BS3_SEC_fr3_R2.raw	Inter	HAUS3	HAUS4	99	209	360.0473997
Data\Lara_220113_P1921_MR_MW_Xlink_AugminComplex_BS3_SEC_fr2_R1.raw	Intra	HAUS3	HAUS3	302	319	356.773508
Data\Lara_220113_P1921_MR_MW_Xlink_AugminComplex_BS3_SEC_fr2_R2.raw	Inter	HAUS3	HAUS5	300	356	356.62236
Data\Lara_220113_P1921_MR_MW_Xlink_AugminComplex_BS3_SEC_fr3_R1.raw	Intra	HAUS3	HAUS3	434	441	355.393002
Data\Lara_220113_P1921_MR_MW_Xlink_AugminComplex_BS3_SEC_fr2_R2.raw	Inter	HAUS3	HAUS5	328	399	354.5108988
Data\Lara_220113_P1921_MR_MW_Xlink_AugminComplex_BS3_SEC_fr3_R1.raw	Inter	HAUS1	HAUS4	228	301	349.3876266
Data\Lara_220113_P1921_MR_MW_Xlink_AugminComplex_BS3_SEC_fr3_R1.raw	Intra	HAUS3	HAUS3	433	442	349.1175632
Data\Lara_220113_P1921_MR_MW_Xlink_AugminComplex_BS3_SEC_fr2_R1.raw	Inter	HAUS5	HAUS3	58	63	348.4127536
Data\Lara_220113_P1921_MR_MW_Xlink_AugminComplex_BS3_SEC_fr2_R2.raw	Inter	HAUS5	HAUS3	502	433	335.296458
Data\Lara_220113_P1921_MR_MW_Xlink_AugminComplex_BS3_SEC_fr2_R2.raw	Inter	HAUS5	HAUS3	502	434	334.5722644
Data\Lara_220113_P1921_MR_MW_Xlink_AugminComplex_BS3_SEC_fr3_R1.raw	Intra	HAUS3	HAUS3	460	434	334.2826576
Data\Lara_220113_P1921_MR_MW_Xlink_AugminComplex_BS3_SEC_fr3_R2.raw	Inter	HAUS3	HAUS5	300	353	332.0392478
Data\Lara_220113_P1921_MR_MW_Xlink_AugminComplex_BS3_SEC_fr2_R2.raw	Inter	HAUS3	HAUS5	326	399	331.5419091
Data\Lara_220113_P1921_MR_MW_Xlink_AugminComplex_BS3_SEC_fr2_R2.raw	Inter	HAUS3	HAUS5	302	356	329.1618315
Data\Lara_220113_P1921_MR_MW_Xlink_AugminComplex_BS3_SEC_fr2_R2.raw	Inter	HAUS5	HAUS3	502	431	328.4495085
Data\Lara_220113_P1921_MR_MW_Xlink_AugminComplex_BS3_SEC_fr2_R2.raw	Inter	HAUS5	HAUS3	491	433	326.477359
Data\Lara_220113_P1921_MR_MW_Xlink_AugminComplex_BS3_SEC_fr3_R1.raw	Inter	HAUS3	HAUS5	75	567	326.4760889
Data\Lara_220113_P1921_MR_MW_Xlink_AugminComplex_BS3_SEC_fr2_R2.raw	Inter	HAUS5	HAUS3	491	434	325.3048911
Data\Lara_220113_P1921_MR_MW_Xlink_AugminComplex_BS3_SEC_fr3_R1.raw	Intra	HAUS5	HAUS5	218	432	325.1949401
Data\Lara_220113_P1921_MR_MW_Xlink_AugminComplex_BS3_SEC_fr3_R1.raw	Intra	HAUS3	HAUS3	433	441	324.9907511
Data\Lara_220113_P1921_MR_MW_Xlink_AugminComplex_BS3_SEC_fr2_R2.raw	Inter	HAUS3	HAUS5	333	400	324.5959325
Data\Lara_220113_P1921_MR_MW_Xlink_AugminComplex_BS3_SEC_fr3_R1.raw	Inter	HAUS3	HAUS5	75	566	324.2396262
Data\Lara_220113_P1921_MR_MW_Xlink_AugminComplex_BS3_SEC_fr3_R1.raw	Intra	HAUS3	HAUS3	458	434	322.8539873
Data\Lara_220113_P1921_MR_MW_Xlink_AugminComplex_BS3_SEC_fr3_R1.raw	Intra	HAUS5	HAUS5	217	432	320.389995
Data\Lara_220113_P1921_MR_MW_Xlink_AugminComplex_BS3_SEC_fr3_R1.raw	Intra	HAUS3	HAUS3	434	445	320.1374411
Data\Lara_220113_P1921_MR_MW_Xlink_AugminComplex_BS3_SEC_fr3_R1.raw	Intra	HAUS3	HAUS3	460	433	320.045982
Data\Lara_220113_P1921_MR_MW_Xlink_AugminComplex_BS3_SEC_fr3_R1.raw	Intra	HAUS5	HAUS5	58	12	319.878363
Data\Lara_220113_P1921_MR_MW_Xlink_AugminComplex_BS3_SEC_fr2_R2.raw	Inter	HAUS5	HAUS3	493	433	318.932365
Data\Lara_220113_P1921_MR_MW_Xlink_AugminComplex_BS3_SEC_fr2_R2.raw	Inter	HAUS5	HAUS3	494	433	318.8235679
Data\Lara_220113_P1921_MR_MW_Xlink_AugminComplex_BS3_SEC_fr2_R2.raw	Inter	HAUS5	HAUS3	493	434	318.7437024
Data\Lara_220113_P1921_MR_MW_Xlink_AugminComplex_BS3_SEC_fr2_R2.raw	Inter	HAUS5	HAUS3	491	431	318.4783833
Data\Lara_220113_P1921_MR_MW_Xlink_AugminComplex_BS3_SEC_fr2_R2.raw	Inter	HAUS5	HAUS3	494	434	317.776651
Data\Lara_220113_P1921_MR_MW_Xlink_AugminComplex_BS3_SEC_fr3_R2.raw	Inter	HAUS4	HAUS1	257	185	317.3096359
Data\Lara_220113_P1921_MR_MW_Xlink_AugminComplex_BS3_SEC_fr2_R2.raw	Inter	HAUS3	HAUS5	330	400	315.6898112
Data\Lara_220113_P1921_MR_MW_Xlink_AugminComplex_BS3_SEC_fr3_R2.raw	Inter	HAUS3	HAUS5	377	267	315.6107222
Data\Lara_220113_P1921_MR_MW_Xlink_AugminComplex_BS3_SEC_fr3_R1.raw	Inter	HAUS3	HAUS1	458	46	313.7958586
Data\Lara_220113_P1921_MR_MW_Xlink_AugminComplex_BS3_SEC_fr3_R1.raw	Intra	HAUS3	HAUS3	434	446	312.5892503
Data\Lara_220113_P1921_MR_MW_Xlink_AugminComplex_BS3_SEC_fr3_R2.raw	Intra	HAUS3	HAUS3	442	460	311.6164284
Data\Lara_220113_P1921_MR_MW_Xlink_AugminComplex_BS3_SEC_fr3_R1.raw	Inter	HAUS4	HAUS5	219	567	310.9767158
Data\Lara_220113_P1921_MR_MW_Xlink_AugminComplex_BS3_SEC_fr2_R2.raw	Inter	HAUS5	HAUS3	494	431	310.4542525
Data\Lara_220113_P1921_MR_MW_Xlink_AugminComplex_BS3_SEC_fr3_R1.raw	Inter	HAUS4	HAUS5	219	566	310.4483381
Data\Lara_220113_P1921_MR_MW_Xlink_AugminComplex_BS3_SEC_fr2_R2.raw	Inter	HAUS5	HAUS3	493	431	310.0598442
Data\Lara_220113_P1921_MR_MW_Xlink_AugminComplex_BS3_SEC_fr3_R1.raw	Inter	HAUS1	HAUS4	222	301	309.4352474
Data\Lara_220113_P1921_MR_MW_Xlink_AugminComplex_BS3_SEC_fr3_R1.raw	Intra	HAUS3	HAUS3	458	433	309.0195199
Data\Lara_220113_P1921_MR_MW_Xlink_AugminComplex_BS3_SEC_fr2_R2.raw	Inter	HAUS3	HAUS5	304	356	307.6180689
Data\Lara_220113_P1921_MR_MW_Xlink_AugminComplex_BS3_SEC_fr3_R2.raw	Intra	HAUS1	HAUS1	56	63	306.9477832
Data\Lara_220113_P1921_MR_MW_Xlink_AugminComplex_BS3_SEC_fr2_R2.raw	Inter	HAUS3	HAUS5	328	400	306.7341409
Data\Lara_220113_P1921_MR_MW_Xlink_AugminComplex_BS3_SEC_fr3_R2.raw	Inter	HAUS3	HAUS5	302	353	306.619048
Data\Lara_220113_P1921_MR_MW_Xlink_AugminComplex_BS3_SEC_fr2_R2.raw	Intra	HAUS1	HAUS1	225	281	305.4444486
Data\Lara_220113_P1921_MR_MW_Xlink_AugminComplex_BS3_SEC_fr3_R1.raw	Inter	HAUS4	HAUS1	261	190	304.8578218
Data\Lara_220113_P1921_MR_MW_Xlink_AugminComplex_BS3_SEC_fr2_R2.raw	Intra	HAUS1	HAUS1	225	282	304.189554
Data\Lara_220113_P1921_MR_MW_Xlink_AugminComplex_BS3_SEC_fr3_R1.raw	Intra	HAUS3	HAUS3	433	445	303.8130089
Data\Lara_220113_P1921_MR_MW_Xlink_AugminComplex_BS3_SEC_fr3_R2.raw	Inter	HAUS1	HAUS4	220	302	302.3930004
Data\Lara_220113_P1921_MR_MW_Xlink_AugminComplex_BS3_SEC_fr3_R1.raw	Intra	HAUS5	HAUS5	223	230	302.2463579
Data\Lara_220113_P1921_MR_MW_Xlink_AugminComplex_BS3_SEC_fr3_R1.raw	Inter	HAUS4	HAUS1	262	190	299.195783
Data\Lara_220113_P1921_MR_MW_Xlink_AugminComplex_BS3_SEC_fr3_R1.raw	Inter	HAUS3	HAUS5	379	214	298.0002275
Data\Lara_220113_P1921_MR_MW_Xlink_AugminComplex_BS3_SEC_fr3_R1.raw	Intra	HAUS5	HAUS5	216	432	297.7075832
Data\Lara_220113_P1921_MR_MW_Xlink_AugminComplex_BS3_SEC_fr3_R1.raw	Intra	HAUS3	HAUS3	433	446	296.4040657
Data\Lara_220113_P1921_MR_MW_Xlink_AugminComplex_BS3_SEC_fr3_R2.raw	Intra	HAUS3	HAUS3	441	460	295.9714924
Data\Lara_220113_P1921_MR_MW_Xlink_AugminComplex_BS3_SEC_fr3_R2.raw	Inter	HAUS5	HAUS1	58	160	295.8917756
Data\Lara_220113_P1921_MR_MW_Xlink_AugminComplex_BS3_SEC_fr3_R1.raw	Inter	HAUS3	HAUS1	99	143	293.713276
Data\Lara_220113_P1921_MR_MW_Xlink_AugminComplex_BS3_SEC_fr3_R2.raw	Inter	HAUS4	HAUS1	257	186	293.5731604
Data\Lara_220113_P1921_MR_MW_Xlink_AugminComplex_BS3_SEC_fr2_R2.raw	Inter	HAUS3	HAUS5	295	354	293.2473753
Data\Lara_220113_P1921_MR_MW_Xlink_AugminComplex_BS3_SEC_fr3_R2.raw	Intra	HAUS5	HAUS5	24	610	291.4901173
Data\Lara_220113_P1921_MR_MW_Xlink_AugminComplex_BS3_SEC_fr3_R1.raw	Intra	HAUS5	HAUS5	218	435	289.7505019
Data\Lara_220113_P1921_MR_MW_Xlink_AugminComplex_BS3_SEC_fr3_R1.raw	Intra	HAUS3	HAUS3	431	442	289.3005131
Data\Lara_220113_P1921_MR_MW_Xlink_AugminComplex_BS3_SEC_fr2_R2.raw	Intra	HAUS1	HAUS1	228	282	287.6144623
Data\Lara_220113_P1921_MR_MW_Xlink_AugminComplex_BS3_SEC_fr2_R2.raw	Inter	HAUS3	HAUS5	326	400	287.20451
Data\Lara_220113_P1921_MR_MW_Xlink_AugminComplex_BS3_SEC_fr3_R1.raw	Inter	HAUS5	HAUS3	278	377	286.012039
Data\Lara_220113_P1921_MR_MW_Xlink_AugminComplex_BS3_SEC_fr2_R2.raw	Intra	HAUS1	HAUS1	228	281	285.6957955
Data\Lara_220113_P1921_MR_MW_Xlink_AugminComplex_BS3_SEC_fr3_R1.raw	Intra	HAUS5	HAUS5	217	435	285.0687169
Data\Lara_220113_P1921_MR_MW_Xlink_AugminComplex_BS3_SEC_fr2_R1.raw	Intra	HAUS5	HAUS5	325	399	283.9092873
Data\Lara_220113_P1921_MR_MW_Xlink_AugminComplex_BS3_SEC_fr3_R1.raw	Intra	HAUS3	HAUS3	460	431	283.4220279
Data\Lara_220113_P1921_MR_MW_Xlink_AugminComplex_BS3_SEC_fr3_R1.raw	Inter	HAUS4	HAUS5	219	565	282.8708306
Data\Lara_220113_P1921_MR_MW_Xlink_AugminComplex_BS3_SEC_fr3_R1.raw	Inter	HAUS3	HAUS1	99	142	282.1727278
Data\Lara_220113_P1921_MR_MW_Xlink_AugminComplex_BS3_SEC_fr3_R1.raw	Intra	HAUS5	HAUS5	218	436	281.4363389
Data\Lara_220113_P1921_MR_MW_Xlink_AugminComplex_BS3_SEC_fr3_R2.raw	Inter	HAUS3	HAUS5	434	479	281.1288517
Data\Lara_220113_P1921_MR_MW_Xlink_AugminComplex_BS3_SEC_fr3_R1.raw	Inter	HAUS3	HAUS5	75	565	280.6612224
Data\Lara_220113_P1921_MR_MW_Xlink_AugminComplex_BS3_SEC_fr3_R1.raw	Inter	HAUS3	HAUS5	379	432	280.5675869
Data\Lara_220113_P1921_MR_MW_Xlink_AugminComplex_BS3_SEC_fr3_R2.raw	Inter	HAUS3	HAUS5	433	479	280.2402209
Data\Lara_220113_P1921_MR_MW_Xlink_AugminComplex_BS3_SEC_fr3_R1.raw	Inter	HAUS4	HAUS1	261	191	280.2383545
Data\Lara_220113_P1921_MR_MW_Xlink_AugminComplex_BS3_SEC_fr2_R1.raw	Intra	HAUS5	HAUS5	422	209	279.2504578
Data\Lara_220113_P1921_MR_MW_Xlink_AugminComplex_BS3_SEC_fr2_R2.raw	Intra	HAUS1	HAUS1	249	260	275.8004453
Data\Lara_220113_P1921_MR_MW_Xlink_AugminComplex_BS3_SEC_fr2_R1.raw	Inter	HAUS1	HAUS3	49	460	275.5512304
Data\Lara_220113_P1921_MR_MW_Xlink_AugminComplex_BS3_SEC_fr2_R1.raw	Intra	HAUS5	HAUS5	327	399	274.7477631
Data\Lara_220113_P1921_MR_MW_Xlink_AugminComplex_BS3_SEC_fr3_R2.raw	Intra	HAUS5	HAUS5	278	266	273.444129
Data\Lara_220113_P1921_MR_MW_Xlink_AugminComplex_BS3_SEC_fr3_R1.raw	Intra	HAUS5	HAUS5	217	436	273.3138548
Data\Lara_220113_P1921_MR_MW_Xlink_AugminComplex_BS3_SEC_fr2_R1.raw	Inter	HAUS1	HAUS3	49	458	273.0146575
Data\Lara_220113_P1921_MR_MW_Xlink_AugminComplex_BS3_SEC_fr2_R2.raw	Intra	HAUS5	HAUS5	399	404	272.5700969
Data\Lara_220113_P1921_MR_MW_Xlink_AugminComplex_BS3_SEC_fr3_R1.raw	Intra	HAUS5	HAUS5	218	437	271.7880324
Data\Lara_220113_P1921_MR_MW_Xlink_AugminComplex_BS3_SEC_fr3_R1.raw	Inter	HAUS4	HAUS1	262	191	271.5841482
Data\Lara_220113_P1921_MR_MW_Xlink_AugminComplex_BS3_SEC_fr2_R1.raw	Intra	HAUS5	HAUS5	328	399	271.5741641
Data\Lara_220113_P1921_MR_MW_Xlink_AugminComplex_BS3_SEC_fr3_R2.raw	Intra	HAUS3	HAUS3	445	460	271.2724452
Data\Lara_220113_P1921_MR_MW_Xlink_AugminComplex_BS3_SEC_fr3_R2.raw	Inter	HAUS5	HAUS1	24	152	271.1619165
Data\Lara_220113_P1921_MR_MW_Xlink_AugminComplex_BS3_SEC_fr3_R2.raw	Inter	HAUS5	HAUS1	24	153	271.1619165
Data\Lara_220113_P1921_MR_MW_Xlink_AugminComplex_BS3_SEC_fr3_R1.raw	Inter	HAUS5	HAUS3	277	377	269.906768
Data\Lara_220113_P1921_MR_MW_Xlink_AugminComplex_BS3_SEC_fr3_R1.raw	Intra	HAUS3	HAUS3	458	431	269.8761822
Data\Lara_220113_P1921_MR_MW_Xlink_AugminComplex_BS3_SEC_fr3_R1.raw	Inter	HAUS3	HAUS5	379	216	268.1985651
Data\Lara_220113_P1921_MR_MW_Xlink_AugminComplex_BS3_SEC_fr2_R1.raw	Inter	HAUS4	HAUS1	30	14	268.1131099
Data\Lara_220113_P1921_MR_MW_Xlink_AugminComplex_BS3_SEC_fr2_R2.raw	Intra	HAUS1	HAUS1	222	281	267.3872113
Data\Lara_220113_P1921_MR_MW_Xlink_AugminComplex_BS3_SEC_fr3_R1.raw	Intra	HAUS5	HAUS5	223	228	267.2612754
Data\Lara_220113_P1921_MR_MW_Xlink_AugminComplex_BS3_SEC_fr2_R2.raw	Intra	HAUS1	HAUS1	222	282	265.9528047
Data\Lara_220113_P1921_MR_MW_Xlink_AugminComplex_BS3_SEC_fr2_R1.raw	Intra	HAUS5	HAUS5	323	399	264.9805978
Data\Lara_220113_P1921_MR_MW_Xlink_AugminComplex_BS3_SEC_fr3_R1.raw	Inter	HAUS5	HAUS3	281	377	264.6116224
Data\Lara_220113_P1921_MR_MW_Xlink_AugminComplex_BS3_SEC_fr3_R1.raw	Intra	HAUS5	HAUS5	217	437	263.5820343
Data\Lara_220113_P1921_MR_MW_Xlink_AugminComplex_BS3_SEC_fr3_R1.raw	Intra	HAUS5	HAUS5	216	435	262.9986943
Data\Lara_220113_P1921_MR_MW_Xlink_AugminComplex_BS3_SEC_fr3_R1.raw	Intra	HAUS1	HAUS1	153	159	262.3001808
Data\Lara_220113_P1921_MR_MW_Xlink_AugminComplex_BS3_SEC_fr3_R2.raw	Intra	HAUS5	HAUS5	476	482	261.8176841
Data\Lara_220113_P1921_MR_MW_Xlink_AugminComplex_BS3_SEC_fr3_R1.raw	Intra	HAUS3	HAUS3	431	445	261.3580392
Data\Lara_220113_P1921_MR_MW_Xlink_AugminComplex_BS3_SEC_fr3_R1.raw	Intra	HAUS1	HAUS1	152	159	260.2681914
Data\Lara_220113_P1921_MR_MW_Xlink_AugminComplex_BS3_SEC_fr3_R1.raw	Intra	HAUS3	HAUS3	431	441	260.2244509
Data\Lara_220113_P1921_MR_MW_Xlink_AugminComplex_BS3_SEC_fr3_R1.raw	Inter	HAUS4	HAUS1	257	183	259.2758143
Data\Lara_220113_P1921_MR_MW_Xlink_AugminComplex_BS3_SEC_fr2_R2.raw	Inter	HAUS3	HAUS5	300	359	258.7140868
Data\Lara_220113_P1921_MR_MW_Xlink_AugminComplex_BS3_SEC_fr3_R2.raw	Inter	HAUS5	HAUS1	27	152	256.9909726
Data\Lara_220113_P1921_MR_MW_Xlink_AugminComplex_BS3_SEC_fr3_R2.raw	Inter	HAUS5	HAUS1	27	153	256.9909726
Data\Lara_220113_P1921_MR_MW_Xlink_AugminComplex_BS3_SEC_fr3_R2.raw	Intra	HAUS3	HAUS3	446	460	256.431428
Data\Lara_220113_P1921_MR_MW_Xlink_AugminComplex_BS3_SEC_fr3_R1.raw	Inter	HAUS3	HAUS5	379	435	256.1889636
Data\Lara_220113_P1921_MR_MW_Xlink_AugminComplex_BS3_SEC_fr2_R2.raw	Inter	HAUS3	HAUS1	88	152	256.050287
Data\Lara_220113_P1921_MR_MW_Xlink_AugminComplex_BS3_SEC_fr3_R2.raw	Intra	HAUS3	HAUS3	442	458	255.3256388
Data\Lara_220113_P1921_MR_MW_Xlink_AugminComplex_BS3_SEC_fr2_R2.raw	Inter	HAUS5	HAUS3	325	270	255.151684
Data\Lara_220113_P1921_MR_MW_Xlink_AugminComplex_BS3_SEC_fr2_R2.raw	Intra	HAUS3	HAUS3	309	326	254.6384207
Data\Lara_220113_P1921_MR_MW_Xlink_AugminComplex_BS3_SEC_fr3_R1.raw	Intra	HAUS3	HAUS3	431	446	254.3409465
Data\Lara_220113_P1921_MR_MW_Xlink_AugminComplex_BS3_SEC_fr3_R1.raw	Inter	HAUS3	HAUS5	379	217	254.0572108
Data\Lara_220113_P1921_MR_MW_Xlink_AugminComplex_BS3_SEC_fr2_R1.raw	Inter	HAUS4	HAUS1	30	24	252.8713999
Data\Lara_220113_P1921_MR_MW_Xlink_AugminComplex_BS3_SEC_fr3_R1.raw	Inter	HAUS1	HAUS4	220	301	252.0431336
Data\Lara_220113_P1921_MR_MW_Xlink_AugminComplex_BS3_SEC_fr2_R2.raw	Inter	HAUS3	HAUS1	87	152	251.8854168
Data\Lara_220113_P1921_MR_MW_Xlink_AugminComplex_BS3_SEC_fr3_R2.raw	Intra	HAUS4	HAUS4	257	268	251.6973549
Data\Lara_220113_P1921_MR_MW_Xlink_AugminComplex_BS3_SEC_fr3_R1.raw	Intra	HAUS5	HAUS5	216	436	251.5244618
Data\Lara_220113_P1921_MR_MW_Xlink_AugminComplex_BS3_SEC_fr3_R2.raw	Intra	HAUS5	HAUS5	277	266	251.2149924
Data\Lara_220113_P1921_MR_MW_Xlink_AugminComplex_BS3_SEC_fr3_R2.raw	Intra	HAUS5	HAUS5	281	266	251.2149924
Data\Lara_220113_P1921_MR_MW_Xlink_AugminComplex_BS3_SEC_fr3_R2.raw	Inter	HAUS4	HAUS1	261	181	250.9661798
Data\Lara_220113_P1921_MR_MW_Xlink_AugminComplex_BS3_SEC_fr2_R2.raw	Inter	HAUS5	HAUS3	327	270	250.3406262
