# Supplementary material for: The augmin complex architecture reveals structural insights into microtubule branching
Source: Nat Commun. 2022 Sep 26;13:5635. doi: 10.1038/s41467-022-33228-6 (PMC9512787; doi:10.1038/s41467-022-33228-6)
Supplement: Supplementary file 8 — Source Data [file 41467_2022_33228_MOESM8_ESM.xlsx]

## Sheet: Figure 2a
	Uncropped SDSpage related to Fig. 2a

## Sheet: Supplementary Fig. 3b
Anionexchange chromatograohy graph data
	Chrom.1		Chrom.1		Chrom.1
	UV		Conductivity		Conc B
	ml	mAU	ml	mS/cm	ml	%B
	0	0	0	16.8538	0	0
	0.000833	3.84891	0.001665	16.8498	0.008325	0
	0.001665	3.84865	0.00333	16.8497	0.01665	0
	0.002498	3.84892	0.004995	16.8499	0.024975	0
	0.00333	3.84893	0.00666	16.8504	0.033301	0
	0.004163	3.84699	0.008325	16.8511	0.041626	0
	0.004995	3.8459	0.00999	16.8518	0.049951	0.023916
	0.005828	3.84523	0.011656	16.8526	0.058276	0.066305
	0.00666	3.84573	0.013321	16.8534	0.066601	0.108693
	0.007493	3.84568	0.014986	16.8539	0.074926	0.151082
	0.008325	3.84687	0.016651	16.854	0.083251	0.193471
	0.009158	3.84762	0.018316	16.8528	0.091576	0.235859
	0.00999	3.84813	0.019981	16.8501	0.099902	0.278248
	0.010823	3.84756	0.021646	16.8461	0.108227	0.320636
	0.011655	3.84744	0.023311	16.8413	0.116552	0.363025
	0.012488	3.84819	0.024976	16.8356	0.124877	0.405414
	0.01332	3.848	0.026641	16.83	0.133202	0.447802
	0.014153	3.84817	0.028306	16.8245	0.141527	0.490191
	0.014985	3.84682	0.029971	16.8197	0.149852	0.53258
	0.015818	3.84573	0.031636	16.8155	0.158178	0.574969
	0.01665	3.84654	0.033301	16.8121	0.166503	0.617357
	0.017483	3.84875	0.034967	16.8093	0.174828	0.659746
	0.018315	3.85018	0.036632	16.8071	0.183153	0.702135
	0.019148	3.84808	0.038297	16.8054	0.191478	0.744523
	0.01998	3.84718	0.039962	16.8041	0.199803	0.786912
	0.020813	3.84604	0.041627	16.8032	0.208128	0.829301
	0.021645	3.84525	0.043292	16.8025	0.216453	0.871689
	0.022478	3.84506	0.044957	16.8009	0.224779	0.914078
	0.02331	3.84503	0.046622	16.801	0.233104	0.956467
	0.024143	3.84659	0.048287	16.8014	0.241429	0.998855
	0.024975	3.84927	0.049952	16.8018	0.249754	1.04124
	0.025808	3.85068	0.051617	16.8021	0.258079	1.08363
	0.026641	3.85143	0.053282	16.8024	0.266404	1.12602
	0.027473	3.85116	0.054947	16.8025	0.274729	1.16841
	0.028306	3.85199	0.056612	16.8028	0.283055	1.2108
	0.029138	3.8511	0.058278	16.803	0.29138	1.25319
	0.029971	3.84908	0.059943	16.8032	0.299705	1.29557
	0.030803	3.8487	0.061608	16.8033	0.30803	1.33796
	0.031636	3.84971	0.063273	16.8034	0.316355	1.38035
	0.032468	3.85004	0.064938	16.8034	0.32468	1.42274
	0.033301	3.8509	0.066603	16.8033	0.333005	1.46513
	0.034133	3.85166	0.068268	16.8031	0.34133	1.50752
	0.034966	3.8528	0.069933	16.8027	0.349656	1.54991
	0.035798	3.85312	0.071598	16.8023	0.357981	1.5923
	0.036631	3.85257	0.073263	16.8018	0.366306	1.63468
	0.037463	3.85182	0.074928	16.8011	0.374631	1.67707
	0.038296	3.85142	0.076593	16.8002	0.382956	1.71946
	0.039128	3.85139	0.078258	16.7993	0.391281	1.76185
	0.039961	3.85085	0.079924	16.7982	0.399606	1.80424
	0.040793	3.84932	0.081589	16.7971	0.407932	1.84662
	0.041626	3.84882	0.083254	16.7959	0.416257	1.88901
	0.042458	3.84783	0.084919	16.7945	0.424582	1.9314
	0.043291	3.84644	0.086584	16.7932	0.432907	1.97379
	0.044123	3.84174	0.088249	16.7918	0.441232	2.01618
	0.044956	3.84313	0.089914	16.7903	0.449557	2.05857
	0.045788	3.84168	0.091579	16.7888	0.457882	2.10096
	0.046621	3.83704	0.093244	16.7871	0.466208	2.14334
	0.047453	3.8349	0.094909	16.7853	0.474533	2.18573
	0.048286	3.83387	0.096574	16.7835	0.482858	2.22812
	0.049118	3.83084	0.098239	16.7816	0.491183	2.27051
	0.049951	3.82782	0.099904	16.7797	0.499508	2.3129
	0.050784	3.82537	0.101569	16.7778	0.507833	2.35528
	0.051616	3.82161	0.103235	16.7758	0.516158	2.39767
	0.052449	3.81891	0.1049	16.7739	0.524483	2.44006
	0.053281	3.81634	0.106565	16.7721	0.532809	2.48245
	0.054114	3.81388	0.10823	16.7702	0.541134	2.52484
	0.054946	3.81285	0.109895	16.7682	0.549459	2.56723
	0.055779	3.81129	0.11156	16.7663	0.557784	2.60962
	0.056611	3.80764	0.113225	16.7643	0.566109	2.652
	0.057444	3.80507	0.11489	16.7624	0.574434	2.69439
	0.058276	3.80475	0.116555	16.7604	0.582759	2.73678
	0.059109	3.80323	0.11822	16.7585	0.591085	2.77917
	0.059941	3.80062	0.119885	16.7565	0.59941	2.82156
	0.060774	3.79996	0.12155	16.7546	0.607735	2.86395
	0.061606	3.79957	0.123215	16.7526	0.61606	2.90634
	0.062439	3.79408	0.12488	16.7507	0.624385	2.94873
	0.063271	3.78627	0.126546	16.7497	0.63271	2.99111
	0.064104	3.78212	0.128211	16.7497	0.641035	3.0335
	0.064936	3.78059	0.129876	16.7507	0.64936	3.07589
	0.065769	3.77949	0.131541	16.752	0.657686	3.11828
	0.066601	3.77763	0.133206	16.7533	0.666011	3.16067
	0.067434	3.7785	0.134871	16.7542	0.674336	3.20306
	0.068266	3.7771	0.136536	16.7547	0.682661	3.24545
	0.069099	3.77607	0.138201	16.7547	0.690986	3.28783
	0.069931	3.77506	0.139866	16.7544	0.699311	3.33022
	0.070764	3.77416	0.141531	16.7536	0.707636	3.37261
	0.071596	3.77318	0.143196	16.7527	0.715962	3.415
	0.072429	3.77592	0.144861	16.7516	0.724287	3.45739
	0.073261	3.78033	0.146526	16.7503	0.732612	3.49978
	0.074094	3.78694	0.148191	16.749	0.740937	3.54217
	0.074926	3.79635	0.149857	16.7476	0.749262	3.58456
	0.075759	3.81112	0.151522	16.7462	0.757587	3.62695
	0.076592	3.82652	0.153187	16.7449	0.765912	3.66933
	0.077424	3.84152	0.154852	16.7435	0.774238	3.71172
	0.078257	3.85513	0.156517	16.7423	0.782563	3.75411
	0.079089	3.86678	0.158182	16.741	0.790888	3.7965
	0.079922	3.87575	0.159847	16.7399	0.799213	3.83889
	0.080754	3.88422	0.161512	16.7389	0.807538	3.88128
	0.081587	3.89023	0.163177	16.738	0.815863	3.92366
	0.082419	3.89545	0.164842	16.7371	0.824188	3.96605
	0.083252	3.9004	0.166507	16.7362	0.832513	4.00844
	0.084084	3.90692	0.168172	16.7356	0.840839	4.05083
	0.084917	3.91216	0.169837	16.7348	0.849164	4.09322
	0.085749	3.91532	0.171503	16.7342	0.857489	4.13561
	0.086582	3.92021	0.173168	16.7337	0.865814	4.178
	0.087414	3.92548	0.174833	16.7333	0.874139	4.22039
	0.088247	3.92937	0.176498	16.7332	0.882464	4.26278
	0.089079	3.93368	0.178163	16.7333	0.890789	4.30516
	0.089912	3.93572	0.179828	16.7336	0.899114	4.34755
	0.090744	3.93969	0.181493	16.7339	0.90744	4.38994
	0.091577	3.94108	0.183158	16.7345	0.915765	4.43233
	0.092409	3.94188	0.184823	16.7352	0.92409	4.47472
	0.093242	3.94031	0.186488	16.736	0.932415	4.51711
	0.094074	3.93564	0.188153	16.7366	0.94074	4.5595
	0.094907	3.9285	0.189818	16.7369	0.949065	4.60189
	0.095739	3.91896	0.191483	16.7367	0.95739	4.64428
	0.096572	3.90164	0.193148	16.7362	0.965716	4.68667
	0.097404	3.88741	0.194814	16.7354	0.974041	4.72906
	0.098237	3.87301	0.196479	16.7343	0.982366	4.77144
	0.099069	3.85849	0.198144	16.7331	0.990691	4.81383
	0.099902	3.84682	0.199809	16.732	0.999016	4.85622
	0.100734	3.83849	0.201474	16.7309	1.00734	4.89861
	0.101567	3.83077	0.203139	16.73	1.01567	4.941
	0.1024	3.82119	0.204804	16.729	1.02399	4.98339
	0.103232	3.81437	0.206469	16.7282	1.03232	5.02578
	0.104065	3.81197	0.208134	16.7274	1.04064	5.06817
	0.104897	3.80704	0.209799	16.7268	1.04897	5.11055
	0.10573	3.80215	0.211464	16.7261	1.05729	5.15294
	0.106562	3.79939	0.213129	16.7257	1.06562	5.19533
	0.107395	3.79585	0.214794	16.7254	1.07394	5.23772
	0.108227	3.78904	0.216459	16.7253	1.08227	5.28011
	0.10906	3.78414	0.218125	16.7252	1.09059	5.3225
	0.109892	3.7774	0.21979	16.7252	1.09892	5.36489
	0.110725	3.77285	0.221455	16.7252	1.10724	5.40728
	0.111557	3.76896	0.22312	16.725	1.11557	5.44967
	0.11239	3.76949	0.224785	16.7247	1.12389	5.49205
	0.113222	3.76974	0.22645	16.7243	1.13222	5.53444
	0.114055	3.77133	0.228115	16.7237	1.14054	5.57683
	0.114887	3.77758	0.22978	16.723	1.14887	5.61922
	0.11572	3.78533	0.231445	16.7223	1.15719	5.66161
	0.116552	3.79363	0.23311	16.7215	1.16552	5.70399
	0.117385	3.80777	0.234775	16.7209	1.17384	5.74638
	0.118217	3.82167	0.23644	16.7202	1.18217	5.78877
	0.11905	3.82269	0.238105	16.7195	1.19049	5.83116
	0.119882	3.82218	0.239771	16.7188	1.19882	5.87355
	0.120715	3.82142	0.241436	16.7181	1.20714	5.91594
	0.121547	3.81984	0.243101	16.7175	1.21547	5.95833
	0.12238	3.81954	0.244766	16.7168	1.22379	6.00072
	0.123212	3.82367	0.246431	16.7163	1.23212	6.04311
	0.124045	3.82546	0.248096	16.7157	1.24045	6.0855
	0.124877	3.82527	0.249761	16.7151	1.24877	6.12789
	0.12571	3.82773	0.251426	16.7145	1.2571	6.17027
	0.126543	3.83139	0.253091	16.7139	1.26542	6.21266
	0.127375	3.83722	0.254756	16.7134	1.27375	6.25505
	0.128208	3.84342	0.256421	16.7128	1.28207	6.29744
	0.12904	3.85734	0.258086	16.7124	1.2904	6.33983
	0.129873	3.87054	0.259751	16.712	1.29872	6.38221
	0.130705	3.88811	0.261416	16.7116	1.30705	6.4246
	0.131538	3.90961	0.263082	16.7111	1.31537	6.46699
	0.13237	3.93609	0.264747	16.7106	1.3237	6.50938
	0.133203	3.95951	0.266412	16.7101	1.33202	6.55176
	0.134035	3.98133	0.268077	16.7096	1.34035	6.59415
	0.134868	4.00335	0.269742	16.7092	1.34867	6.63654
	0.1357	4.02442	0.271407	16.7087	1.357	6.67893
	0.136533	4.04539	0.273072	16.7082	1.36532	6.72131
	0.137365	4.05876	0.274737	16.7078	1.37365	6.7637
	0.138198	4.0667	0.276402	16.7073	1.38197	6.80608
	0.13903	4.07869	0.278067	16.7067	1.3903	6.84847
	0.139863	4.09868	0.279732	16.7062	1.39862	6.89086
	0.140695	4.11963	0.281397	16.7057	1.40695	6.93325
	0.141528	4.14071	0.283062	16.7052	1.41527	6.97563
	0.14236	4.15923	0.284727	16.7048	1.4236	7.01802
	0.143193	4.17452	0.286393	16.7043	1.43192	7.06041
	0.144025	4.19351	0.288058	16.704	1.44025	7.1028
	0.144858	4.21231	0.289723	16.7036	1.44857	7.14519
	0.14569	4.22715	0.291388	16.7033	1.4569	7.18758
	0.146523	4.24199	0.293053	16.703	1.46522	7.22997
	0.147355	4.26316	0.294718	16.7026	1.47355	7.27235
	0.148188	4.28175	0.296383	16.7023	1.48187	7.31474
	0.14902	4.29466	0.298048	16.702	1.4902	7.35713
	0.149853	4.29769	0.299713	16.7017	1.49852	7.39952
	0.150685	4.29757	0.301378	16.7014	1.50685	7.44191
	0.151518	4.29711	0.303043	16.701	1.51517	7.48428
	0.152351	4.29157	0.304708	16.7007	1.5235	7.52667
	0.153183	4.28294	0.306373	16.7005	1.53182	7.56906
	0.154016	4.27372	0.308039	16.7002	1.54015	7.61145
	0.154848	4.2648	0.309704	16.6999	1.54848	7.65384
	0.155681	4.25481	0.311369	16.6996	1.5568	7.69623
	0.156513	4.24167	0.313034	16.6994	1.56513	7.73862
	0.157346	4.22728	0.314699	16.6991	1.57345	7.78101
	0.158178	4.21566	0.316364	16.6989	1.58178	7.82339
	0.159011	4.20272	0.318029	16.6986	1.5901	7.86578
	0.159843	4.18469	0.319694	16.6984	1.59843	7.90817
	0.160676	4.16912	0.321359	16.6981	1.60675	7.95056
	0.161508	4.15507	0.323024	16.6978	1.61508	7.99295
	0.162341	4.14177	0.324689	16.6975	1.6234	8.03534
	0.163173	4.12974	0.326354	16.697	1.63173	8.07773
	0.164006	4.11755	0.328019	16.6966	1.64005	8.12012
	0.164838	4.10176	0.329684	16.6963	1.64838	8.16251
	0.165671	4.08696	0.33135	16.6959	1.6567	8.20489
	0.166503	4.07494	0.333015	16.6956	1.66503	8.24728
	0.167336	4.06106	0.33468	16.6953	1.67335	8.28967
	0.168168	4.04213	0.336345	16.6951	1.68168	8.33206
	0.169001	4.02301	0.33801	16.6948	1.69	8.37444
	0.169833	4.00896	0.339675	16.6945	1.69833	8.41683
	0.170666	4.00119	0.34134	16.6942	1.70665	8.45922
	0.171498	3.99381	0.343005	16.694	1.71498	8.50161
	0.172331	3.98565	0.34467	16.6937	1.7233	8.544
	0.173163	3.97503	0.346335	16.6936	1.73163	8.58639
	0.173996	3.96204	0.348	16.6935	1.73995	8.62878
	0.174828	3.95064	0.349665	16.6933	1.74828	8.67117
	0.175661	3.93912	0.35133	16.6931	1.7566	8.71355
	0.176493	3.92911	0.352995	16.6929	1.76493	8.75595
	0.177326	3.94031	0.354661	16.6926	1.77325	8.79833
	0.178159	3.96346	0.356326	16.6925	1.78158	8.84073
	0.178991	3.98602	0.357991	16.6924	1.7899	8.88311
	0.179824	4.01897	0.359656	16.6924	1.79823	8.92549
	0.180656	4.04072	0.361321	16.6924	1.80655	8.96788
	0.181489	4.04782	0.362986	16.6923	1.81488	9.01028
	0.182321	4.05191	0.364651	16.6923	1.8232	9.05266
	0.183154	4.05479	0.366316	16.6923	1.83153	9.09505
	0.183986	4.05751	0.367981	16.6924	1.83986	9.13744
	0.184819	4.06262	0.369646	16.6924	1.84818	9.17983
	0.185651	4.06963	0.371311	16.6925	1.85651	9.22222
	0.186484	4.07396	0.372976	16.6927	1.86483	9.26461
	0.187316	4.07567	0.374641	16.6928	1.87315	9.307
	0.188149	4.0757	0.376307	16.6929	1.88148	9.34939
	0.188981	4.07447	0.377972	16.693	1.88981	9.39178
	0.189814	4.07462	0.379637	16.6931	1.89813	9.43417
	0.190646	4.07181	0.381302	16.6932	1.90646	9.47656
	0.191479	4.0683	0.382967	16.6932	1.91478	9.51895
	0.192311	4.06569	0.384632	16.6933	1.92311	9.56133
	0.193144	4.06136	0.386297	16.6934	1.93143	9.60372
	0.193976	4.05778	0.387962	16.6934	1.93976	9.64611
	0.194809	4.05404	0.389627	16.6934	1.94808	9.68849
	0.195641	4.05384	0.391292	16.6933	1.95641	9.73088
	0.196474	4.05558	0.392957	16.6933	1.96473	9.77327
	0.197306	4.05077	0.394622	16.6933	1.97306	9.81566
	0.198139	4.01984	0.396287	16.6932	1.98138	9.85805
	0.198971	3.99381	0.397952	16.6931	1.98971	9.90044
	0.199804	3.96973	0.399618	16.693	1.99803	9.94283
	0.200636	3.93115	0.401283	16.6929	2.00636	9.98522
	0.201469	3.91771	0.402948	16.6929	2.01468	10.0276
	0.202302	3.91042	0.404613	16.6929	2.02301	10.07
	0.203134	3.90106	0.406278	16.6929	2.03133	10.1124
	0.203967	3.8917	0.407943	16.6929	2.03966	10.1548
	0.204799	3.88383	0.409608	16.6928	2.04798	10.1972
	0.205632	3.87404	0.411273	16.6928	2.05631	10.2395
	0.206464	3.86268	0.412938	16.6928	2.06463	10.2819
	0.207297	3.8541	0.414603	16.6927	2.07296	10.3243
	0.208129	3.84848	0.416268	16.6927	2.08128	10.3667
	0.208962	3.84361	0.417933	16.6927	2.08961	10.4091
	0.209794	3.83869	0.419598	16.6926	2.09793	10.4515
	0.210627	3.83327	0.421263	16.6925	2.10626	10.4939
	0.211459	3.8296	0.422929	16.6924	2.11458	10.5363
	0.212292	3.8276	0.424594	16.6923	2.12291	10.5786
	0.213124	3.82414	0.426259	16.6922	2.13123	10.621
	0.213957	3.8197	0.427924	16.6922	2.13956	10.6634
	0.214789	3.81943	0.429589	16.6921	2.14789	10.7058
	0.215622	3.82161	0.431254	16.692	2.15621	10.7482
	0.216454	3.824	0.432919	16.6919	2.16453	10.7906
	0.217287	3.82331	0.434584	16.6918	2.17286	10.833
	0.218119	3.81994	0.436249	16.6917	2.18119	10.8754
	0.218952	3.81981	0.437914	16.6917	2.18951	10.9178
	0.219784	3.81507	0.439579	16.6916	2.19783	10.9601
	0.220617	3.80714	0.441244	16.6914	2.20616	11.0025
	0.221449	3.79483	0.442909	16.6912	2.21449	11.0449
	0.222282	3.78816	0.444574	16.6911	2.22281	11.0873
	0.223114	3.78113	0.44624	16.691	2.23114	11.1297
	0.223947	3.77412	0.447905	16.6908	2.23946	11.1721
	0.224779	3.77358	0.44957	16.6905	2.24779	11.2145
	0.225612	3.77559	0.451235	16.6902	2.25611	11.2569
	0.226444	3.77481	0.4529	16.6899	2.26444	11.2993
	0.227277	3.77305	0.454565	16.6895	2.27276	11.3416
	0.22811	3.77288	0.45623	16.6892	2.28109	11.384
	0.228942	3.77285	0.457895	16.6888	2.28941	11.4264
	0.229775	3.77227	0.45956	16.6884	2.29774	11.4688
	0.230607	3.77149	0.461225	16.688	2.30606	11.5112
	0.23144	3.77103	0.46289	16.6877	2.31439	11.5536
	0.232272	3.77013	0.464555	16.6874	2.32271	11.596
	0.233105	3.76738	0.46622	16.687	2.33104	11.6384
	0.233937	3.76501	0.467885	16.6868	2.33936	11.6807
	0.23477	3.7629	0.469551	16.6866	2.34769	11.7231
	0.235602	3.75911	0.471216	16.6864	2.35601	11.7655
	0.236435	3.75292	0.472881	16.6863	2.36434	11.8079
	0.237267	3.7475	0.474546	16.6862	2.37266	11.8503
	0.2381	3.74365	0.476211	16.686	2.38099	11.8927
	0.238932	3.73967	0.477876	16.6859	2.38931	11.9351
	0.239765	3.73639	0.479541	16.6859	2.39764	11.9775
	0.240597	3.73499	0.481206	16.6858	2.40596	12.0199
	0.24143	3.73451	0.482871	16.6858	2.41429	12.0622
	0.242262	3.73398	0.484536	16.6858	2.42261	12.1046
	0.243095	3.73311	0.486201	16.6859	2.43094	12.147
	0.243927	3.72953	0.487866	16.686	2.43926	12.1894
	0.24476	3.72814	0.489531	16.686	2.44759	12.2318
	0.245592	3.72549	0.491197	16.6861	2.45592	12.2742
	0.246425	3.72025	0.492862	16.6862	2.46424	12.3166
	0.247257	3.71657	0.494527	16.6863	2.47256	12.359
	0.24809	3.71565	0.496192	16.6864	2.48089	12.4014
	0.248922	3.71549	0.497857	16.6864	2.48922	12.4437
	0.249755	3.71453	0.499522	16.6866	2.49754	12.4861
	0.250587	3.71124	0.501187	16.6868	2.50587	12.5285
	0.25142	3.70837	0.502852	16.6871	2.51419	12.5709
	0.252252	3.70575	0.504517	16.6875	2.52252	12.6133
	0.253085	3.70392	0.506182	16.6877	2.53084	12.6557
	0.253918	3.7043	0.507847	16.6878	2.53917	12.6981
	0.25475	3.70397	0.509512	16.688	2.54749	12.7404
	0.255583	3.70157	0.511177	16.6881	2.55582	12.7828
	0.256415	3.70056	0.512842	16.6881	2.56414	12.8252
	0.257248	3.70028	0.514508	16.6882	2.57247	12.8676
	0.25808	3.69704	0.516173	16.6882	2.58079	12.91
	0.258913	3.69471	0.517838	16.6882	2.58912	12.9524
	0.259745	3.69228	0.519503	16.688	2.59744	12.9948
	0.260578	3.68845	0.521168	16.688	2.60577	13.0372
	0.26141	3.68355	0.522833	16.688	2.61409	13.0795
	0.262243	3.67855	0.524498	16.6881	2.62242	13.1219
	0.263075	3.67269	0.526163	16.6882	2.63074	13.1643
	0.263908	3.669	0.527828	16.6881	2.63907	13.2067
	0.26474	3.66842	0.529493	16.6881	2.64739	13.2491
	0.265573	3.66669	0.531158	16.6881	2.65572	13.2915
	0.266405	3.66556	0.532823	16.6881	2.66404	13.3339
	0.267238	3.6636	0.534488	16.688	2.67237	13.3763
	0.26807	3.66082	0.536153	16.6879	2.68069	13.4187
	0.268903	3.65673	0.537819	16.6877	2.68902	13.4611
	0.269735	3.65144	0.539484	16.6877	2.69734	13.5035
	0.270568	3.64579	0.541149	16.6876	2.70567	13.5459
	0.2714	3.64257	0.542814	16.6876	2.71399	13.5882
	0.272233	3.6377	0.544479	16.6875	2.72232	13.6306
	0.273065	3.63424	0.546144	16.6875	2.73064	13.673
	0.273898	3.63091	0.547809	16.6874	2.73897	13.7154
	0.27473	3.62701	0.549474	16.6873	2.74729	13.7578
	0.275563	3.62217	0.551139	16.6873	2.75562	13.8002
	0.276395	3.62164	0.552804	16.6871	2.76395	13.8426
	0.277228	3.61888	0.554469	16.687	2.77227	13.8849
	0.27806	3.61716	0.556134	16.6868	2.78059	13.9273
	0.278893	3.61581	0.557799	16.6865	2.78892	13.9697
	0.279726	3.61247	0.559465	16.6863	2.79725	14.0121
	0.280558	3.609	0.56113	16.6861	2.80557	14.0545
	0.281391	3.60876	0.562795	16.6859	2.8139	14.0969
	0.282223	3.60796	0.56446	16.6858	2.82222	14.1393
	0.283056	3.6062	0.566125	16.6856	2.83055	14.1817
	0.283888	3.60537	0.56779	16.6852	2.83887	14.2241
	0.284721	3.60692	0.569455	16.6849	2.8472	14.2664
	0.285553	3.60546	0.57112	16.6846	2.85552	14.3088
	0.286386	3.60278	0.572785	16.6844	2.86385	14.3512
	0.287218	3.60112	0.57445	16.6843	2.87217	14.3936
	0.288051	3.60122	0.576115	16.6842	2.8805	14.436
	0.288883	3.60049	0.57778	16.6842	2.88882	14.4784
	0.289716	3.59951	0.579445	16.6841	2.89715	14.5208
	0.290548	3.59987	0.58111	16.6842	2.90547	14.5632
	0.291381	3.59938	0.582776	16.6842	2.9138	14.6056
	0.292213	3.59761	0.584441	16.6843	2.92212	14.648
	0.293046	3.59938	0.586106	16.6844	2.93045	14.6903
	0.293878	3.59815	0.587771	16.6845	2.93877	14.7328
	0.294711	3.59728	0.589436	16.6845	2.9471	14.7751
	0.295543	3.59595	0.591101	16.6845	2.95542	14.8175
	0.296376	3.59534	0.592766	16.6845	2.96375	14.8599
	0.297208	3.59317	0.594431	16.6844	2.97207	14.9023
	0.298041	3.59227	0.596096	16.6844	2.9804	14.9447
	0.298873	3.59196	0.597761	16.6842	2.98872	14.9871
	0.299706	3.59164	0.599426	16.6841	2.99705	15.0295
	0.300538	3.58853	0.601091	16.684	3.00537	15.0719
	0.301371	3.58501	0.602756	16.684	3.0137	15.1142
	0.302203	3.58195	0.604421	16.6838	3.02202	15.1566
	0.303036	3.58153	0.606087	16.6837	3.03035	15.199
	0.303869	3.5817	0.607752	16.6836	3.03867	15.2414
	0.304701	3.5834	0.609417	16.6836	3.047	15.2838
	0.305534	3.58108	0.611082	16.6836	3.05532	15.3262
	0.306366	3.57901	0.612747	16.6836	3.06365	15.3686
	0.307199	3.58004	0.614412	16.6837	3.07198	15.4109
	0.308031	3.58024	0.616077	16.6837	3.0803	15.4533
	0.308864	3.57764	0.617742	16.6839	3.08862	15.4957
	0.309696	3.57565	0.619407	16.6841	3.09695	15.5381
	0.310529	3.57435	0.621072	16.6842	3.10527	15.5805
	0.311361	3.5725	0.622737	16.6844	3.1136	15.6229
	0.312194	3.57131	0.624402	16.6846	3.12193	15.6653
	0.313026	3.5712	0.626067	16.6847	3.13025	15.7077
	0.313859	3.56808	0.627733	16.685	3.13858	15.7501
	0.314691	3.56747	0.629398	16.6853	3.1469	15.7925
	0.315524	3.56598	0.631063	16.6856	3.15523	15.8348
	0.316356	3.56504	0.632728	16.6858	3.16355	15.8772
	0.317189	3.56289	0.634393	16.686	3.17188	15.9196
	0.318021	3.56176	0.636058	16.6862	3.1802	15.962
	0.318854	3.56034	0.637723	16.6864	3.18853	16.0044
	0.319686	3.5571	0.639388	16.6865	3.19685	16.0468
	0.320519	3.55491	0.641053	16.6866	3.20518	16.0892
	0.321351	3.5548	0.642718	16.6867	3.2135	16.1316
	0.322184	3.554	0.644383	16.6869	3.22183	16.174
	0.323016	3.55453	0.646048	16.687	3.23015	16.2164
	0.323849	3.55321	0.647713	16.6871	3.23848	16.2588
	0.324681	3.55127	0.649378	16.6872	3.2468	16.3012
	0.325514	3.547	0.651044	16.6873	3.25513	16.3435
	0.326346	3.54506	0.652709	16.6874	3.26345	16.3859
	0.327179	3.54299	0.654374	16.6875	3.27178	16.4283
	0.328011	3.54125	0.656039	16.6876	3.2801	16.4707
	0.328844	3.54047	0.657704	16.6877	3.28843	16.5131
	0.329677	3.53947	0.659369	16.6879	3.29675	16.5555
	0.330509	3.53895	0.661034	16.688	3.30508	16.5979
	0.331342	3.5383	0.662699	16.6882	3.3134	16.6403
	0.332174	3.53675	0.664364	16.6884	3.32173	16.6827
	0.333007	3.53628	0.666029	16.6886	3.33005	16.725
	0.333839	3.53438	0.667694	16.6889	3.33838	16.7674
	0.334672	3.53331	0.669359	16.6891	3.3467	16.8098
	0.335504	3.53108	0.671024	16.6896	3.35503	16.8522
	0.336337	3.52916	0.672689	16.6901	3.36335	16.8946
	0.337169	3.52843	0.674355	16.6907	3.37168	16.937
	0.338002	3.52935	0.67602	16.6911	3.38001	16.9794
	0.338834	3.52927	0.677685	16.6915	3.38833	17.0217
	0.339667	3.52929	0.67935	16.6918	3.39665	17.0641
	0.340499	3.52921	0.681015	16.692	3.40498	17.1065
	0.341332	3.52934	0.68268	16.6921	3.4133	17.1489
	0.342164	3.53002	0.684345	16.6922	3.42163	17.1913
	0.342997	3.53037	0.68601	16.6923	3.42996	17.2337
	0.343829	3.52896	0.687675	16.6924	3.43828	17.2761
	0.344662	3.52682	0.68934	16.6925	3.44661	17.3185
	0.345494	3.52472	0.691005	16.6925	3.45493	17.3608
	0.346327	3.52362	0.69267	16.6924	3.46326	17.4032
	0.347159	3.5212	0.694335	16.6923	3.47158	17.4456
	0.347992	3.52007	0.696001	16.6923	3.47991	17.488
	0.348824	3.51865	0.697666	16.6922	3.48823	17.5304
	0.349657	3.51629	0.699331	16.6922	3.49656	17.5728
	0.350489	3.51474	0.700996	16.6921	3.50488	17.6152
	0.351322	3.5123	0.702661	16.692	3.51321	17.6576
	0.352154	3.5093	0.704326	16.6919	3.52153	17.7
	0.352987	3.50705	0.705991	16.6917	3.52986	17.7423
	0.353819	3.50409	0.707656	16.6914	3.53818	17.7847
	0.354652	3.50288	0.709321	16.6911	3.54651	17.8271
	0.355485	3.50292	0.710986	16.6908	3.55483	17.8695
	0.356317	3.5036	0.712651	16.6904	3.56316	17.9119
	0.35715	3.5031	0.714316	16.69	3.57148	17.9543
	0.357982	3.50082	0.715981	16.6897	3.57981	17.9967
	0.358815	3.49778	0.717646	16.6894	3.58813	18.0391
	0.359647	3.49572	0.719312	16.6889	3.59646	18.0815
	0.36048	3.49369	0.720977	16.6884	3.60478	18.1239
	0.361312	3.49202	0.722642	16.688	3.61311	18.1662
	0.362145	3.49028	0.724307	16.6875	3.62143	18.2086
	0.362977	3.48717	0.725972	16.687	3.62976	18.251
	0.36381	3.48464	0.727637	16.6866	3.63808	18.2934
	0.364642	3.48243	0.729302	16.6861	3.64641	18.3358
	0.365475	3.48083	0.730967	16.6856	3.65473	18.3782
	0.366307	3.48014	0.732632	16.6852	3.66306	18.4206
	0.36714	3.47974	0.734297	16.6847	3.67138	18.4629
	0.367972	3.47926	0.735962	16.6842	3.67971	18.5053
	0.368805	3.47815	0.737627	16.6837	3.68804	18.5477
	0.369637	3.47651	0.739292	16.6833	3.69636	18.5901
	0.37047	3.47513	0.740957	16.6829	3.70469	18.6325
	0.371302	3.47398	0.742623	16.6824	3.71301	18.6749
	0.372135	3.47278	0.744288	16.682	3.72133	18.7173
	0.372967	3.47026	0.745953	16.6816	3.72966	18.7597
	0.3738	3.46824	0.747618	16.6812	3.73799	18.8021
	0.374632	3.46749	0.749283	16.6808	3.74631	18.8445
	0.375465	3.46738	0.750948	16.6805	3.75464	18.8868
	0.376297	3.46584	0.752613	16.6801	3.76296	18.9292
	0.37713	3.46386	0.754278	16.6798	3.77129	18.9716
	0.377962	3.46219	0.755943	16.6796	3.77961	19.014
	0.378795	3.46225	0.757608	16.6794	3.78794	19.0564
	0.379627	3.46241	0.759273	16.6793	3.79626	19.0988
	0.38046	3.46044	0.760938	16.6792	3.80459	19.1412
	0.381293	3.45925	0.762603	16.6792	3.81291	19.1836
	0.382125	3.45646	0.764269	16.6792	3.82124	19.226
	0.382958	3.4542	0.765934	16.6793	3.82956	19.2684
	0.38379	3.45491	0.767599	16.6793	3.83789	19.3108
	0.384623	3.45399	0.769264	16.6793	3.84621	19.3531
	0.385455	3.45431	0.770929	16.6793	3.85454	19.3955
	0.386288	3.45281	0.772594	16.6793	3.86286	19.4379
	0.38712	3.45248	0.774259	16.6792	3.87119	19.4803
	0.387953	3.45042	0.775924	16.6791	3.87951	19.5227
	0.388785	3.44988	0.777589	16.6789	3.88784	19.5651
	0.389618	3.44628	0.779254	16.6788	3.89616	19.6075
	0.39045	3.44362	0.780919	16.6787	3.90449	19.6499
	0.391283	3.44124	0.782584	16.6787	3.91281	19.6922
	0.392115	3.43933	0.784249	16.6787	3.92114	19.7346
	0.392948	3.4398	0.785914	16.6788	3.92946	19.777
	0.39378	3.44176	0.78758	16.679	3.93779	19.8194
	0.394613	3.44185	0.789245	16.6791	3.94611	19.8618
	0.395445	3.44021	0.79091	16.6793	3.95444	19.9042
	0.396278	3.43782	0.792575	16.6795	3.96276	19.9466
	0.39711	3.43559	0.79424	16.6796	3.97109	19.9889
	0.397943	3.43321	0.795905	16.6796	3.97941	20.0313
	0.398775	3.43252	0.79757	16.6795	3.98774	20.0737
	0.399608	3.42952	0.799235	16.6794	3.99606	20.1161
	0.40044	3.42682	0.8009	16.6794	4.00439	20.1585
	0.401273	3.42775	0.802565	16.6793	4.01272	20.2009
	0.402105	3.42789	0.80423	16.6793	4.02104	20.2433
	0.402938	3.42787	0.805895	16.6793	4.02937	20.2857
	0.40377	3.42731	0.80756	16.6793	4.03769	20.3281
	0.404603	3.42359	0.809225	16.6793	4.04601	20.3705
	0.405436	3.42131	0.810891	16.6792	4.05434	20.4128
	0.406268	3.41747	0.812556	16.679	4.06266	20.4552
	0.407101	3.41549	0.814221	16.6789	4.07099	20.4976
	0.407933	3.41173	0.815886	16.6787	4.07932	20.54
	0.408766	3.41085	0.817551	16.6785	4.08764	20.5824
	0.409598	3.41188	0.819216	16.6782	4.09597	20.6248
	0.410431	3.41198	0.820881	16.678	4.10429	20.6672
	0.411263	3.41013	0.822546	16.6778	4.11262	20.7096
	0.412096	3.40818	0.824211	16.6775	4.12094	20.7519
	0.412928	3.40366	0.825876	16.6774	4.12927	20.7943
	0.413761	3.40075	0.827541	16.6774	4.13759	20.8367
	0.414593	3.39651	0.829206	16.6774	4.14592	20.8791
	0.415426	3.39499	0.830871	16.6774	4.15424	20.9215
	0.416258	3.39364	0.832537	16.6775	4.16257	20.9639
	0.417091	3.39171	0.834202	16.6775	4.17089	21.0063
	0.417923	3.3893	0.835867	16.6775	4.17922	21.0487
	0.418756	3.38781	0.837532	16.6774	4.18754	21.0911
	0.419588	3.38373	0.839197	16.6774	4.19587	21.1335
	0.420421	3.38249	0.840862	16.6773	4.20419	21.1758
	0.421253	3.3818	0.842527	16.6772	4.21252	21.2182
	0.422086	3.38045	0.844192	16.6771	4.22084	21.2606
	0.422918	3.37724	0.845857	16.6773	4.22917	21.303
	0.423751	3.3762	0.847522	16.6773	4.23749	21.3454
	0.424583	3.3741	0.849187	16.6773	4.24582	21.3878
	0.425416	3.37447	0.850852	16.6772	4.25414	21.4302
	0.426248	3.37261	0.852517	16.6771	4.26247	21.4726
	0.427081	3.37145	0.854182	16.677	4.27079	21.5149
	0.427913	3.37019	0.855848	16.677	4.27912	21.5573
	0.428746	3.36909	0.857513	16.6769	4.28744	21.5997
	0.429578	3.36813	0.859178	16.6769	4.29577	21.6421
	0.430411	3.36626	0.860843	16.6768	4.30409	21.6845
	0.431244	3.36416	0.862508	16.6767	4.31242	21.7269
	0.432076	3.36407	0.864173	16.6767	4.32074	21.7693
	0.432909	3.36455	0.865838	16.6767	4.32907	21.8117
	0.433741	3.36807	0.867503	16.6768	4.33739	21.8541
	0.434574	3.36759	0.869168	16.6768	4.34572	21.8965
	0.435406	3.36909	0.870833	16.6768	4.35405	21.9389
	0.436239	3.36619	0.872498	16.6768	4.36237	21.9813
	0.437071	3.36437	0.874163	16.6767	4.3707	22.0236
	0.437904	3.36404	0.875828	16.6767	4.37902	22.066
	0.438736	3.36388	0.877493	16.6767	4.38735	22.1084
	0.439569	3.36331	0.879159	16.6767	4.39567	22.1508
	0.440401	3.36501	0.880824	16.6766	4.404	22.1932
	0.441234	3.36538	0.882489	16.6764	4.41232	22.2356
	0.442066	3.3635	0.884154	16.6761	4.42065	22.278
	0.442899	3.36199	0.885819	16.6759	4.42897	22.3204
	0.443731	3.36319	0.887484	16.6758	4.4373	22.3628
	0.444564	3.36275	0.889149	16.6756	4.44562	22.4052
	0.445396	3.36327	0.890814	16.6755	4.45395	22.4475
	0.446229	3.36179	0.892479	16.6754	4.46227	22.4899
	0.447061	3.36422	0.894144	16.6753	4.4706	22.5323
	0.447894	3.36659	0.895809	16.6753	4.47892	22.5747
	0.448726	3.36755	0.897474	16.6753	4.48725	22.6171
	0.449559	3.36876	0.899139	16.6751	4.49557	22.6595
	0.450391	3.36772	0.900804	16.6751	4.5039	22.7018
	0.451224	3.36793	0.90247	16.6751	4.51222	22.7442
	0.452056	3.36991	0.904135	16.6752	4.52055	22.7866
	0.452889	3.37116	0.9058	16.6753	4.52887	22.829
	0.453721	3.37085	0.907465	16.6754	4.5372	22.8714
	0.454554	3.36946	0.90913	16.6756	4.54552	22.9138
	0.455387	3.36879	0.910795	16.6757	4.55385	22.9562
	0.456219	3.36836	0.91246	16.6758	4.56217	22.9986
	0.457052	3.36886	0.914125	16.6758	4.5705	23.041
	0.457884	3.36946	0.91579	16.676	4.57882	23.0833
	0.458717	3.36868	0.917455	16.6761	4.58715	23.1257
	0.459549	3.36914	0.91912	16.6761	4.59547	23.1681
	0.460382	3.36945	0.920785	16.6761	4.6038	23.2105
	0.461214	3.36746	0.92245	16.6763	4.61212	23.2529
	0.462047	3.3667	0.924115	16.6764	4.62045	23.2953
	0.462879	3.367	0.925781	16.6765	4.62878	23.3377
	0.463712	3.3655	0.927446	16.6767	4.6371	23.3801
	0.464544	3.3632	0.929111	16.6767	4.64543	23.4225
	0.465377	3.35949	0.930776	16.6767	4.65375	23.4648
	0.466209	3.35768	0.932441	16.6769	4.66207	23.5072
	0.467042	3.35827	0.934106	16.6769	4.6704	23.5496
	0.467874	3.35494	0.935771	16.6771	4.67873	23.592
	0.468707	3.35258	0.937436	16.6773	4.68705	23.6344
	0.469539	3.35127	0.939101	16.6773	4.69538	23.6768
	0.470372	3.35098	0.940766	16.6775	4.7037	23.7192
	0.471204	3.35033	0.942431	16.6777	4.71203	23.7615
	0.472037	3.34772	0.944096	16.6777	4.72035	23.8039
	0.472869	3.34519	0.945761	16.6778	4.72868	23.8463
	0.473702	3.34314	0.947426	16.6778	4.737	23.8887
	0.474534	3.34233	0.949092	16.6778	4.74533	23.9311
	0.475367	3.3419	0.950757	16.6778	4.75365	23.9735
	0.476199	3.33977	0.952422	16.6778	4.76198	24.0159
	0.477032	3.33869	0.954087	16.6779	4.7703	24.0583
	0.477864	3.33753	0.955752	16.6779	4.77863	24.1007
	0.478697	3.33634	0.957417	16.678	4.78695	24.143
	0.47953	3.33546	0.959082	16.678	4.79528	24.1854
	0.480362	3.33414	0.960747	16.678	4.8036	24.2278
	0.481195	3.33464	0.962412	16.6782	4.81193	24.2702
	0.482027	3.33447	0.964077	16.6783	4.82025	24.3126
	0.48286	3.33391	0.965742	16.6783	4.82858	24.355
	0.483692	3.33392	0.967407	16.6784	4.8369	24.3974
	0.484525	3.33327	0.969072	16.6785	4.84523	24.4398
	0.485357	3.33342	0.970738	16.6786	4.85355	24.4822
	0.48619	3.33665	0.972403	16.6788	4.86188	24.5246
	0.487022	3.33579	0.974068	16.6789	4.8702	24.5669
	0.487855	3.33422	0.975733	16.679	4.87853	24.6093
	0.488687	3.33482	0.977398	16.679	4.88685	24.6517
	0.48952	3.33566	0.979063	16.679	4.89518	24.6941
	0.490352	3.3352	0.980728	16.6789	4.9035	24.7365
	0.491185	3.33348	0.982393	16.6791	4.91183	24.7789
	0.492017	3.33189	0.984058	16.679	4.92016	24.8213
	0.49285	3.33186	0.985723	16.6791	4.92848	24.8637
	0.493682	3.33394	0.987388	16.6791	4.9368	24.9061
	0.494515	3.33388	0.989053	16.6792	4.94513	24.9485
	0.495347	3.33394	0.990718	16.6792	4.95345	24.9908
	0.49618	3.33197	0.992383	16.6793	4.96178	25.0332
	0.497012	3.33334	0.994049	16.6793	4.97011	25.0756
	0.497845	3.3342	0.995714	16.6793	4.97843	25.118
	0.498677	3.33514	0.997379	16.6794	4.98675	25.1604
	0.49951	3.33526	0.999044	16.6794	4.99508	25.2028
	0.500342	3.33487	1.00071	16.6794	5.00341	25.2452
	0.501175	3.33353	1.00237	16.6794	5.01173	25.2876
	0.502007	3.33161	1.00404	16.6794	5.02006	25.33
	0.50284	3.33001	1.0057	16.6793	5.02838	25.3723
	0.503672	3.33088	1.00737	16.6792	5.03671	25.4147
	0.504505	3.33134	1.00903	16.6791	5.04503	25.4571
	0.505337	3.33058	1.0107	16.679	5.05336	25.4995
	0.50617	3.33012	1.01236	16.6789	5.06168	25.5419
	0.507003	3.32926	1.01403	16.6788	5.07001	25.5843
	0.507835	3.32616	1.01569	16.6787	5.07833	25.6267
	0.508668	3.32378	1.01736	16.6787	5.08666	25.6691
	0.5095	3.32376	1.01903	16.6787	5.09498	25.7114
	0.510333	3.32379	1.02069	16.6787	5.10331	25.7538
	0.511165	3.32248	1.02235	16.6786	5.11163	25.7962
	0.511998	3.321	1.02402	16.6784	5.11996	25.8386
	0.51283	3.32037	1.02568	16.6783	5.12828	25.881
	0.513663	3.32046	1.02735	16.6781	5.13661	25.9234
	0.514495	3.32116	1.02902	16.6779	5.14493	25.9658
	0.515328	3.31979	1.03068	16.6777	5.15326	26.0082
	0.51616	3.31917	1.03235	16.6776	5.16158	26.0505
	0.516993	3.31866	1.03401	16.6775	5.16991	26.0929
	0.517825	3.31755	1.03567	16.6774	5.17823	26.1353
	0.518658	3.31643	1.03734	16.6773	5.18656	26.1777
	0.51949	3.31616	1.03901	16.6772	5.19488	26.2201
	0.520323	3.31568	1.04067	16.677	5.20321	26.2625
	0.521155	3.31601	1.04234	16.677	5.21153	26.3048
	0.521988	3.31514	1.044	16.677	5.21986	26.3472
	0.52282	3.31407	1.04567	16.6769	5.22818	26.3896
	0.523653	3.31329	1.04733	16.6768	5.23651	26.432
	0.524485	3.31307	1.049	16.6768	5.24484	26.4744
	0.525318	3.31233	1.05066	16.6767	5.25316	26.5167
	0.52615	3.31009	1.05233	16.6767	5.26149	26.5591
	0.526983	3.308	1.05399	16.6767	5.26981	26.6015
	0.527815	3.30891	1.05566	16.6766	5.27813	26.6439
	0.528648	3.30793	1.05732	16.6765	5.28646	26.6863
	0.52948	3.30987	1.05899	16.6764	5.29479	26.7287
	0.530313	3.30923	1.06065	16.6763	5.30311	26.7711
	0.531146	3.30784	1.06232	16.6763	5.31144	26.8134
	0.531978	3.30586	1.06398	16.6762	5.31976	26.8558
	0.532811	3.30783	1.06565	16.6762	5.32809	26.8982
	0.533643	3.30695	1.06731	16.6763	5.33641	26.9406
	0.534476	3.30604	1.06898	16.6764	5.34474	26.983
	0.535308	3.30391	1.07064	16.6766	5.35306	27.0254
	0.536141	3.30146	1.07231	16.6768	5.36139	27.0678
	0.536973	3.29964	1.07397	16.677	5.36971	27.1102
	0.537806	3.29669	1.07564	16.6771	5.37804	27.1526
	0.538638	3.29658	1.0773	16.6769	5.38636	27.195
	0.539471	3.29391	1.07897	16.6768	5.39469	27.2374
	0.540303	3.2891	1.08063	16.6766	5.40301	27.2798
	0.541136	3.2884	1.0823	16.6764	5.41134	27.3221
	0.541968	3.28576	1.08396	16.6761	5.41966	27.3645
	0.542801	3.28485	1.08563	16.6756	5.42799	27.4069
	0.543633	3.28616	1.08729	16.6752	5.43631	27.4493
	0.544466	3.28713	1.08896	16.6748	5.44464	27.4917
	0.545298	3.28661	1.09062	16.6744	5.45296	27.5341
	0.546131	3.286	1.09229	16.6739	5.46129	27.5765
	0.546963	3.2852	1.09395	16.6736	5.46961	27.6189
	0.547796	3.28675	1.09562	16.6732	5.47794	27.6613
	0.548628	3.2839	1.09728	16.6728	5.48626	27.7036
	0.549461	3.28609	1.09895	16.6725	5.49459	27.746
	0.550293	3.28378	1.10061	16.6721	5.50291	27.7883
	0.551126	3.28651	1.10228	16.6718	5.51124	27.8307
	0.551958	3.28663	1.10394	16.6715	5.51956	27.8731
	0.552791	3.28552	1.10561	16.6713	5.52789	27.9155
	0.553623	3.28232	1.10727	16.6711	5.53621	27.9579
	0.554456	3.28148	1.10894	16.6709	5.54454	28.0003
	0.555288	3.27935	1.1106	16.6708	5.55286	28.0427
	0.556121	3.2785	1.11227	16.6707	5.56119	28.0851
	0.556953	3.27733	1.11393	16.6707	5.56951	28.1274
	0.557786	3.27837	1.1156	16.6707	5.57784	28.1698
	0.558619	3.27938	1.11726	16.6707	5.58617	28.2122
	0.559451	3.27781	1.11893	16.6706	5.59449	28.2546
	0.560284	3.27986	1.12059	16.6706	5.60282	28.297
	0.561116	3.28353	1.12226	16.6706	5.61114	28.3394
	0.561949	3.28282	1.12392	16.6706	5.61947	28.3818
	0.562781	3.28287	1.12559	16.6706	5.62779	28.4242
	0.563614	3.28279	1.12725	16.6707	5.63612	28.4666
	0.564446	3.28338	1.12892	16.6708	5.64444	28.509
	0.565279	3.2823	1.13058	16.6709	5.65277	28.5513
	0.566111	3.27977	1.13225	16.6711	5.66109	28.5937
	0.566944	3.27623	1.13392	16.6712	5.66942	28.6361
	0.567776	3.27633	1.13558	16.6714	5.67774	28.6785
	0.568609	3.27363	1.13725	16.6716	5.68607	28.7209
	0.569441	3.27201	1.13891	16.6717	5.69439	28.7633
	0.570274	3.26929	1.14057	16.6719	5.70272	28.8057
	0.571106	3.27129	1.14224	16.6721	5.71104	28.8481
	0.571939	3.26781	1.1439	16.6722	5.71937	28.8905
	0.572771	3.26616	1.14557	16.6724	5.72769	28.9328
	0.573604	3.26696	1.14724	16.6725	5.73602	28.9752
	0.574436	3.26693	1.1489	16.6725	5.74434	29.0176
	0.575269	3.26474	1.15057	16.6725	5.75267	29.06
	0.576101	3.26578	1.15223	16.6724	5.76099	29.1024
	0.576934	3.26533	1.1539	16.6722	5.76932	29.1448
	0.577766	3.26544	1.15556	16.672	5.77764	29.1872
	0.578599	3.2634	1.15723	16.6718	5.78597	29.2295
	0.579431	3.26499	1.15889	16.6716	5.79429	29.2719
	0.580264	3.26483	1.16056	16.6713	5.80262	29.3143
	0.581096	3.26457	1.16222	16.6712	5.81094	29.3567
	0.581929	3.26436	1.16389	16.671	5.81927	29.3991
	0.582762	3.26408	1.16555	16.6707	5.82759	29.4415
	0.583594	3.26191	1.16722	16.6706	5.83592	29.4839
	0.584427	3.26369	1.16888	16.6705	5.84424	29.5263
	0.585259	3.26007	1.17055	16.6704	5.85257	29.5687
	0.586092	3.26091	1.17221	16.6703	5.8609	29.6111
	0.586924	3.2619	1.17388	16.6701	5.86922	29.6534
	0.587757	3.26395	1.17554	16.67	5.87754	29.6958
	0.588589	3.26365	1.17721	16.6699	5.88587	29.7382
	0.589422	3.26455	1.17887	16.6699	5.89419	29.7806
	0.590254	3.26399	1.18054	16.6698	5.90252	29.823
	0.591087	3.26358	1.1822	16.6698	5.91085	29.8654
	0.591919	3.26135	1.18387	16.6697	5.91917	29.9078
	0.592752	3.2618	1.18553	16.6696	5.9275	29.9502
	0.593584	3.26166	1.1872	16.6696	5.93582	29.9926
	0.594417	3.26015	1.18886	16.6696	5.94415	30.035
	0.595249	3.26003	1.19053	16.6696	5.95247	30.0773
	0.596082	3.26014	1.19219	16.6696	5.9608	30.1197
	0.596914	3.25903	1.19386	16.6695	5.96912	30.1621
	0.597747	3.25834	1.19552	16.6695	5.97745	30.2045
	0.598579	3.25833	1.19719	16.6695	5.98577	30.2469
	0.599412	3.25876	1.19885	16.6695	5.9941	30.2893
	0.600244	3.25582	1.20052	16.6695	6.00242	30.3317
	0.601077	3.2574	1.20218	16.6694	6.01075	30.3741
	0.601909	3.25494	1.20385	16.6693	6.01907	30.4165
	0.602742	3.25252	1.20551	16.6692	6.0274	30.4588
	0.603574	3.24953	1.20718	16.6691	6.03572	30.5012
	0.604407	3.25164	1.20884	16.669	6.04405	30.5436
	0.605239	3.24664	1.21051	16.6688	6.05237	30.586
	0.606072	3.24802	1.21217	16.6687	6.0607	30.6284
	0.606905	3.24523	1.21384	16.6685	6.06902	30.6707
	0.607737	3.24407	1.2155	16.6683	6.07735	30.7131
	0.60857	3.24213	1.21717	16.6683	6.08567	30.7555
	0.609402	3.24084	1.21883	16.6683	6.094	30.7979
	0.610235	3.24015	1.2205	16.6683	6.10232	30.8402
	0.611067	3.24209	1.22216	16.6683	6.11065	30.8826
	0.6119	3.24005	1.22383	16.6681	6.11897	30.925
	0.612732	3.23907	1.22549	16.668	6.1273	30.9674
	0.613565	3.23837	1.22716	16.6679	6.13562	31.0098
	0.614397	3.2367	1.22882	16.6678	6.14395	31.0522
	0.61523	3.23355	1.23049	16.6678	6.15227	31.0946
	0.616062	3.2338	1.23215	16.6677	6.1606	31.137
	0.616895	3.23259	1.23382	16.6677	6.16892	31.1794
	0.617727	3.2315	1.23548	16.6676	6.17725	31.2217
	0.61856	3.22992	1.23715	16.6675	6.18558	31.2641
	0.619392	3.22998	1.23881	16.6675	6.1939	31.3065
	0.620225	3.22772	1.24048	16.6674	6.20223	31.3489
	0.621057	3.22678	1.24214	16.6674	6.21055	31.3913
	0.62189	3.22275	1.24381	16.6675	6.21887	31.4337
	0.622722	3.22115	1.24548	16.6675	6.2272	31.4761
	0.623555	3.21937	1.24714	16.6674	6.23553	31.5185
	0.624387	3.21953	1.2488	16.6673	6.24385	31.5609
	0.62522	3.21732	1.25047	16.6673	6.25218	31.6033
	0.626052	3.22002	1.25213	16.6672	6.2605	31.6457
	0.626885	3.21886	1.2538	16.6671	6.26883	31.6881
	0.627717	3.21981	1.25547	16.6672	6.27715	31.7305
	0.62855	3.219	1.25713	16.6672	6.28548	31.7728
	0.629382	3.21935	1.2588	16.6672	6.2938	31.8152
	0.630215	3.21839	1.26046	16.6672	6.30213	31.8576
	0.631047	3.21826	1.26212	16.6673	6.31045	31.9
	0.63188	3.21789	1.26379	16.6673	6.31878	31.9424
	0.632713	3.21879	1.26545	16.6674	6.3271	31.9848
	0.633545	3.21994	1.26712	16.6675	6.33543	32.0272
	0.634378	3.21941	1.26879	16.6676	6.34375	32.0696
	0.63521	3.2193	1.27045	16.6676	6.35208	32.1119
	0.636043	3.22079	1.27212	16.6675	6.3604	32.1543
	0.636875	3.21841	1.27378	16.6674	6.36873	32.1967
	0.637708	3.21948	1.27545	16.6672	6.37705	32.2391
	0.63854	3.22052	1.27711	16.6671	6.38538	32.2815
	0.639373	3.22021	1.27878	16.6669	6.3937	32.3239
	0.640205	3.21959	1.28044	16.6666	6.40203	32.3663
	0.641038	3.22052	1.28211	16.6663	6.41035	32.4087
	0.64187	3.21983	1.28377	16.6662	6.41868	32.451
	0.642703	3.22189	1.28544	16.666	6.427	32.4934
	0.643535	3.22352	1.2871	16.6659	6.43533	32.5358
	0.644368	3.22418	1.28877	16.6657	6.44365	32.5782
	0.6452	3.22436	1.29043	16.6656	6.45198	32.6206
	0.646033	3.22434	1.2921	16.6654	6.4603	32.663
	0.646865	3.22367	1.29376	16.6653	6.46863	32.7054
	0.647698	3.22466	1.29543	16.6653	6.47695	32.7477
	0.64853	3.22482	1.29709	16.6654	6.48528	32.7902
	0.649363	3.22507	1.29876	16.6654	6.4936	32.8326
	0.650195	3.22523	1.30042	16.6654	6.50193	32.875
	0.651028	3.22599	1.30209	16.6654	6.51025	32.9173
	0.65186	3.22483	1.30375	16.6654	6.51858	32.9597
	0.652693	3.22429	1.30542	16.6655	6.52691	33.0021
	0.653525	3.22351	1.30708	16.6655	6.53523	33.0445
	0.654358	3.22312	1.30875	16.6655	6.54356	33.0869
	0.65519	3.22253	1.31041	16.6655	6.55188	33.1293
	0.656023	3.22252	1.31208	16.6654	6.56021	33.1717
	0.656855	3.22281	1.31374	16.6654	6.56853	33.2141
	0.657688	3.22419	1.31541	16.6654	6.57686	33.2565
	0.658521	3.22345	1.31707	16.6653	6.58518	33.2988
	0.659353	3.22229	1.31874	16.6653	6.59351	33.3412
	0.660186	3.2228	1.3204	16.6652	6.60183	33.3836
	0.661018	3.22246	1.32207	16.665	6.61016	33.426
	0.661851	3.22135	1.32373	16.6648	6.61848	33.4684
	0.662683	3.22213	1.3254	16.6646	6.62681	33.5108
	0.663516	3.22282	1.32706	16.6644	6.63513	33.5531
	0.664348	3.2235	1.32873	16.6643	6.64346	33.5955
	0.665181	3.22409	1.33039	16.6643	6.65178	33.6379
	0.666013	3.22443	1.33206	16.6642	6.66011	33.6803
	0.666846	3.22355	1.33372	16.6641	6.66843	33.7227
	0.667678	3.22188	1.33539	16.664	6.67676	33.765
	0.668511	3.2196	1.33705	16.664	6.68508	33.8074
	0.669343	3.21825	1.33872	16.664	6.69341	33.8498
	0.670176	3.21718	1.34038	16.6639	6.70173	33.8922
	0.671008	3.2147	1.34205	16.6638	6.71006	33.9346
	0.671841	3.21306	1.34371	16.6636	6.71838	33.977
	0.672673	3.21312	1.34538	16.6634	6.72671	34.0194
	0.673506	3.21238	1.34704	16.6632	6.73503	34.0618
	0.674338	3.21135	1.34871	16.6629	6.74336	34.1042
	0.675171	3.21086	1.35037	16.6627	6.75168	34.1466
	0.676003	3.21212	1.35204	16.6624	6.76001	34.1889
	0.676836	3.2125	1.3537	16.6624	6.76833	34.2313
	0.677668	3.21084	1.35537	16.6624	6.77666	34.2737
	0.678501	3.20872	1.35703	16.6624	6.78498	34.3161
	0.679333	3.20768	1.3587	16.6625	6.79331	34.3585
	0.680166	3.2083	1.36037	16.6626	6.80164	34.4009
	0.680998	3.20852	1.36203	16.6626	6.80996	34.4433
	0.681831	3.20863	1.3637	16.6626	6.81829	34.4857
	0.682664	3.20975	1.36536	16.6625	6.82661	34.528
	0.683496	3.20963	1.36702	16.6624	6.83493	34.5704
	0.684329	3.20728	1.36869	16.6623	6.84326	34.6128
	0.685161	3.20631	1.37035	16.6621	6.85159	34.6552
	0.685994	3.20387	1.37202	16.662	6.85991	34.6976
	0.686826	3.20184	1.37369	16.6618	6.86824	34.74
	0.687659	3.2009	1.37535	16.6617	6.87656	34.7824
	0.688491	3.19962	1.37702	16.6616	6.88489	34.8247
	0.689324	3.19808	1.37868	16.6614	6.89321	34.8671
	0.690156	3.1974	1.38034	16.6614	6.90154	34.9095
	0.690989	3.19667	1.38201	16.6614	6.90986	34.9519
	0.691821	3.19737	1.38368	16.6614	6.91819	34.9943
	0.692654	3.19715	1.38534	16.6615	6.92651	35.0366
	0.693486	3.19726	1.38701	16.6616	6.93484	35.079
	0.694319	3.19889	1.38867	16.6617	6.94316	35.1214
	0.695151	3.20262	1.39034	16.6618	6.95149	35.1638
	0.695984	3.20454	1.392	16.6619	6.95981	35.2062
	0.696816	3.20555	1.39367	16.662	6.96814	35.2486
	0.697649	3.89046	1.39533	16.6621	6.97646	35.291
	0.698481	4.53373	1.397	16.6622	6.98479	35.3333
	0.699314	4.95322	1.39866	16.6622	6.99311	35.3757
	0.700146	5.37208	1.40033	16.6622	7.00144	35.4181
	0.700979	5.811	1.40199	16.6622	7.00976	35.4605
	0.701811	6.26975	1.40366	16.6623	7.01809	35.5029
	0.702644	6.73189	1.40532	16.6624	7.02641	35.5453
	0.703476	7.1801	1.40699	16.6624	7.03474	35.5877
	0.704309	7.64609	1.40865	16.6625	7.04306	35.6301
	0.705141	8.15507	1.41032	16.6624	7.05139	35.6725
	0.705974	8.69557	1.41198	16.6624	7.05971	35.7149
	0.706806	9.26198	1.41365	16.6623	7.06804	35.7573
	0.707639	9.85845	1.41531	16.6622	7.07636	35.7997
	0.708472	10.4704	1.41698	16.662	7.08469	35.8421
	0.709304	11.0545	1.41864	16.6618	7.09302	35.8844
	0.710137	11.7141	1.42031	16.6616	7.10134	35.9268
	0.710969	12.3588	1.42197	16.6614	7.10966	35.9692
	0.711802	13.0142	1.42364	16.6613	7.11799	36.0116
	0.712634	13.6722	1.4253	16.6611	7.12631	36.054
	0.713467	14.4275	1.42697	16.6609	7.13464	36.0964
	0.714299	15.2189	1.42863	16.6608	7.14297	36.1388
	0.715132	15.9271	1.4303	16.6607	7.15129	36.1812
	0.715964	16.5488	1.43196	16.6606	7.15962	36.2236
	0.716797	17.0665	1.43363	16.6605	7.16794	36.2659
	0.717629	17.5274	1.43529	16.6605	7.17627	36.3083
	0.718462	17.0179	1.43696	16.6605	7.18459	36.3507
	0.719294	16.7571	1.43862	16.6604	7.19292	36.3931
	0.720127	16.5522	1.44029	16.6603	7.20124	36.4355
	0.720959	16.2038	1.44195	16.66	7.20957	36.4778
	0.721792	15.7685	1.44362	16.6597	7.21789	36.5202
	0.722624	15.3122	1.44528	16.6595	7.22622	36.5626
	0.723457	14.8535	1.44695	16.6593	7.23454	36.605
	0.724289	14.3945	1.44861	16.6591	7.24287	36.6474
	0.725122	13.9055	1.45028	16.6589	7.25119	36.6898
	0.725954	13.4206	1.45194	16.6587	7.25952	36.7322
	0.726787	12.8659	1.45361	16.6585	7.26784	36.7745
	0.727619	12.2927	1.45527	16.6585	7.27617	36.8169
	0.728452	11.707	1.45694	16.6585	7.28449	36.8593
	0.729284	11.0958	1.4586	16.6584	7.29282	36.9017
	0.730117	10.495	1.46027	16.6583	7.30114	36.9441
	0.730949	9.82913	1.46193	16.6582	7.30947	36.9865
	0.731782	9.18762	1.4636	16.6582	7.31779	37.0289
	0.732615	8.54061	1.46526	16.6583	7.32612	37.0713
	0.733447	7.8517	1.46693	16.6583	7.33444	37.1137
	0.73428	7.10888	1.46859	16.6582	7.34277	37.1561
	0.735112	6.33284	1.47026	16.6583	7.35109	37.1985
	0.735945	5.59633	1.47192	16.6583	7.35942	37.2408
	0.736777	4.99586	1.47359	16.6583	7.36774	37.2832
	0.73761	4.49936	1.47525	16.6584	7.37607	37.3256
	0.738442	4.02866	1.47692	16.6583	7.38439	37.368
	0.739275	3.68686	1.47859	16.6582	7.39272	37.4104
	0.740107	3.43519	1.48025	16.6583	7.40104	37.4528
	0.74094	3.24568	1.48192	16.6583	7.40937	37.4952
	0.741772	3.19789	1.48358	16.6583	7.4177	37.5375
	0.742605	3.19622	1.48524	16.6583	7.42602	37.5799
	0.743437	3.19459	1.48691	16.6584	7.43435	37.6223
	0.74427	3.19269	1.48857	16.6585	7.44267	37.6647
	0.745102	3.19262	1.49024	16.6585	7.45099	37.7071
	0.745935	3.19078	1.49191	16.6585	7.45932	37.7495
	0.746767	3.19088	1.49357	16.6584	7.46765	37.7919
	0.7476	3.18695	1.49524	16.6585	7.47597	37.8343
	0.748432	3.18825	1.4969	16.6586	7.4843	37.8767
	0.749265	3.18983	1.49857	16.6588	7.49262	37.919
	0.750097	3.18802	1.50023	16.6588	7.50095	37.9614
	0.75093	3.18631	1.5019	16.6589	7.50927	38.0038
	0.751762	3.19014	1.50356	16.6588	7.5176	38.0462
	0.752595	3.19026	1.50523	16.6589	7.52592	38.0886
	0.753427	3.1905	1.50689	16.6589	7.53425	38.131
	0.75426	3.18996	1.50856	16.659	7.54257	38.1734
	0.755092	3.18773	1.51022	16.659	7.5509	38.2158
	0.755925	3.18939	1.51189	16.659	7.55922	38.2582
	0.756757	3.18987	1.51355	16.659	7.56755	38.3005
	0.75759	3.18807	1.51522	16.6589	7.57587	38.3429
	0.758422	3.18994	1.51688	16.6588	7.5842	38.3853
	0.759255	3.19116	1.51855	16.6587	7.59252	38.4277
	0.760088	3.19049	1.52021	16.6585	7.60085	38.4701
	0.76092	3.18921	1.52188	16.6583	7.60917	38.5125
	0.761753	3.19003	1.52354	16.658	7.6175	38.5549
	0.762585	3.18924	1.52521	16.6578	7.62582	38.5973
	0.763418	3.19016	1.52687	16.6576	7.63415	38.6397
	0.76425	3.18935	1.52854	16.6576	7.64247	38.6821
	0.765083	3.1895	1.5302	16.6575	7.6508	38.7245
	0.765915	3.18801	1.53187	16.6574	7.65912	38.7669
	0.766748	3.18766	1.53353	16.6573	7.66745	38.8093
	0.76758	3.18635	1.5352	16.6572	7.67577	38.8516
	0.768413	3.1871	1.53686	16.6571	7.6841	38.894
	0.769245	3.18711	1.53853	16.657	7.69242	38.9364
	0.770078	3.18736	1.54019	16.6569	7.70075	38.9788
	0.77091	3.18705	1.54186	16.6569	7.70907	39.0212
	0.771743	3.18774	1.54352	16.6567	7.7174	39.0636
	0.772575	3.18754	1.54519	16.6567	7.72572	39.106
	0.773408	3.1881	1.54685	16.6567	7.73405	39.1484
	0.77424	3.18718	1.54852	16.6566	7.74238	39.1908
	0.775073	3.18638	1.55018	16.6566	7.7507	39.2331
	0.775905	3.18648	1.55185	16.6566	7.75903	39.2755
	0.776738	3.18729	1.55351	16.6567	7.76735	39.3179
	0.77757	3.18798	1.55518	16.6568	7.77567	39.3602
	0.778403	3.18747	1.55684	16.6569	7.784	39.4026
	0.779235	3.18628	1.55851	16.657	7.79233	39.445
	0.780068	3.18577	1.56017	16.6571	7.80065	39.4874
	0.7809	3.18626	1.56184	16.6572	7.80898	39.5298
	0.781733	3.18759	1.5635	16.6573	7.8173	39.5722
	0.782565	3.18777	1.56517	16.6575	7.82563	39.6146
	0.783398	3.18929	1.56683	16.6578	7.83395	39.657
	0.784231	3.19005	1.5685	16.658	7.84228	39.6994
	0.785063	3.19048	1.57016	16.6582	7.8506	39.7417
	0.785896	3.19014	1.57183	16.6584	7.85893	39.7841
	0.786728	3.19061	1.57349	16.6585	7.86725	39.8265
	0.787561	3.19263	1.57516	16.6586	7.87558	39.8689
	0.788393	3.1935	1.57682	16.6587	7.8839	39.9113
	0.789226	3.1945	1.57849	16.6588	7.89223	39.9537
	0.790058	3.19582	1.58015	16.6587	7.90055	39.9961
	0.790891	3.19496	1.58182	16.6588	7.90888	40.0385
	0.791723	3.19402	1.58348	16.6588	7.9172	40.0809
	0.792556	3.19439	1.58515	16.6586	7.92553	40.1233
	0.793388	3.19455	1.58682	16.6585	7.93385	40.1657
	0.794221	3.19305	1.58848	16.6582	7.94218	40.208
	0.795053	3.19375	1.59014	16.658	7.9505	40.2504
	0.795886	3.19674	1.59181	16.6577	7.95883	40.2928
	0.796718	3.19895	1.59347	16.6575	7.96715	40.3352
	0.797551	3.20197	1.59514	16.6573	7.97548	40.3776
	0.798383	3.20223	1.59681	16.6573	7.9838	40.42
	0.799216	3.20202	1.59847	16.6574	7.99213	40.4624
	0.800048	3.20564	1.60014	16.6574	8.00045	40.5048
	0.800881	3.2062	1.6018	16.6575	8.00878	40.5472
	0.801713	3.20597	1.60346	16.6576	8.0171	40.5896
	0.802546	3.20519	1.60513	16.6577	8.02543	40.632
	0.803378	3.20545	1.60679	16.6578	8.03375	40.6743
	0.804211	3.20429	1.60846	16.658	8.04208	40.7167
	0.805043	3.20343	1.61013	16.6582	8.0504	40.7591
	0.805876	3.20417	1.61179	16.6584	8.05873	40.8015
	0.806708	3.20575	1.61346	16.6586	8.06706	40.8438
	0.807541	3.20728	1.61512	16.6588	8.07538	40.8862
	0.808374	3.20677	1.61679	16.659	8.08371	40.9286
	0.809206	3.20587	1.61845	16.6591	8.09203	40.971
	0.810039	3.20552	1.62012	16.6592	8.10036	41.0134
	0.810871	3.20495	1.62178	16.6592	8.10868	41.0558
	0.811704	3.20496	1.62345	16.6592	8.11701	41.0982
	0.812536	3.20417	1.62511	16.6594	8.12533	41.1406
	0.813369	3.20467	1.62678	16.6594	8.13366	41.183
	0.814201	3.20474	1.62844	16.6596	8.14198	41.2253
	0.815034	3.2056	1.63011	16.6597	8.15031	41.2677
	0.815866	3.20665	1.63177	16.6599	8.15863	41.3101
	0.816699	3.20542	1.63344	16.66	8.16696	41.3525
	0.817531	3.20485	1.6351	16.6601	8.17528	41.3949
	0.818364	3.2053	1.63677	16.6603	8.18361	41.4373
	0.819196	3.20451	1.63843	16.6605	8.19193	41.4797
	0.820029	3.20447	1.6401	16.6606	8.20026	41.5221
	0.820861	3.20318	1.64176	16.6608	8.20858	41.5645
	0.821694	3.20245	1.64343	16.661	8.21691	41.6069
	0.822526	3.20411	1.64509	16.6612	8.22523	41.6493
	0.823359	3.20569	1.64676	16.6613	8.23356	41.6917
	0.824191	3.20668	1.64842	16.6614	8.24188	41.734
	0.825024	3.20906	1.65009	16.6615	8.25021	41.7764
	0.825856	3.2094	1.65175	16.6616	8.25853	41.8188
	0.826689	3.20894	1.65342	16.6616	8.26686	41.8612
	0.827521	3.20944	1.65508	16.6616	8.27518	41.9036
	0.828354	3.20904	1.65675	16.6615	8.28351	41.946
	0.829186	3.21107	1.65841	16.6614	8.29183	41.9884
	0.830019	3.21371	1.66008	16.6613	8.30016	42.0308
	0.830851	3.21554	1.66174	16.6612	8.30848	42.0732
	0.831684	3.21635	1.66341	16.6611	8.31681	42.1155
	0.832516	3.21753	1.66507	16.661	8.32513	42.1579
	0.833349	3.21902	1.66674	16.6609	8.33346	42.2003
	0.834181	3.22055	1.6684	16.6609	8.34178	42.2427
	0.835014	3.22054	1.67007	16.6609	8.35011	42.285
	0.835847	3.22088	1.67173	16.6608	8.35844	42.3274
	0.836679	3.22046	1.6734	16.6606	8.36676	42.3698
	0.837512	3.22032	1.67506	16.6604	8.37509	42.4122
	0.838344	3.21993	1.67673	16.6602	8.38341	42.4546
	0.839177	3.21782	1.67839	16.66	8.39174	42.497
	0.840009	3.21766	1.68006	16.6598	8.40006	42.5394
	0.840842	3.21965	1.68172	16.6595	8.40839	42.5817
	0.841674	3.22133	1.68339	16.6593	8.41671	42.6241
	0.842507	3.22278	1.68505	16.6591	8.42504	42.6665
	0.843339	3.2222	1.68672	16.6588	8.43336	42.7089
	0.844172	3.22158	1.68838	16.6586	8.44169	42.7513
	0.845004	3.22092	1.69005	16.6584	8.45001	42.7937
	0.845837	3.22034	1.69171	16.6583	8.45834	42.8361
	0.846669	3.22065	1.69338	16.658	8.46666	42.8785
	0.847502	3.21961	1.69504	16.6576	8.47499	42.9209
	0.848334	3.21862	1.69671	16.6573	8.48331	42.9633
	0.849167	3.22076	1.69837	16.657	8.49164	43.0056
	0.849999	3.2198	1.70004	16.6567	8.49996	43.048
	0.850832	3.21876	1.70171	16.6564	8.50829	43.0904
	0.851664	3.21827	1.70337	16.656	8.51661	43.1328
	0.852497	3.21865	1.70504	16.6557	8.52494	43.1752
	0.853329	3.2186	1.7067	16.6556	8.53326	43.2176
	0.854162	3.2197	1.70836	16.6555	8.54159	43.26
	0.854994	3.21988	1.71003	16.6552	8.54991	43.3024
	0.855827	3.22263	1.71169	16.6549	8.55824	43.3448
	0.856659	3.22292	1.71336	16.6547	8.56656	43.3871
	0.857492	3.22362	1.71503	16.6545	8.57489	43.4295
	0.858324	3.22569	1.71669	16.6543	8.58321	43.4719
	0.859157	3.22628	1.71836	16.6541	8.59154	43.5143
	0.85999	3.2284	1.72002	16.654	8.59986	43.5567
	0.860822	3.22999	1.72168	16.6539	8.60819	43.5991
	0.861655	3.22902	1.72335	16.6538	8.61651	43.6415
	0.862487	3.22905	1.72502	16.6537	8.62484	43.6838
	0.86332	3.22925	1.72668	16.6536	8.63316	43.7262
	0.864152	3.22932	1.72835	16.6535	8.64149	43.7686
	0.864985	3.23054	1.73001	16.6533	8.64982	43.811
	0.865817	3.2322	1.73168	16.6532	8.65814	43.8534
	0.86665	3.23204	1.73334	16.6531	8.66647	43.8958
	0.867482	3.23405	1.73501	16.653	8.67479	43.9382
	0.868315	3.23496	1.73667	16.6529	8.68312	43.9806
	0.869147	3.23684	1.73834	16.6528	8.69144	44.023
	0.86998	3.23661	1.74	16.6526	8.69976	44.0653
	0.870812	3.23641	1.74167	16.6524	8.70809	44.1077
	0.871645	3.23524	1.74333	16.6522	8.71641	44.1501
	0.872477	3.2357	1.745	16.6519	8.72474	44.1925
	0.87331	3.23572	1.74666	16.6516	8.73307	44.2349
	0.874142	3.23588	1.74833	16.6513	8.74139	44.2773
	0.874975	3.23508	1.74999	16.651	8.74972	44.3197
	0.875807	3.23824	1.75166	16.6507	8.75804	44.3621
	0.87664	3.239	1.75332	16.6503	8.76637	44.4045
	0.877472	3.24043	1.75499	16.6501	8.77469	44.4469
	0.878305	3.23842	1.75665	16.6499	8.78302	44.4893
	0.879137	3.23806	1.75832	16.6497	8.79134	44.5316
	0.87997	3.23851	1.75998	16.6495	8.79967	44.574
	0.880802	3.23917	1.76165	16.6494	8.80799	44.6164
	0.881635	3.23766	1.76331	16.6491	8.81632	44.6588
	0.882467	3.2382	1.76498	16.6489	8.82464	44.7012
	0.8833	3.23711	1.76664	16.6488	8.83297	44.7436
	0.884133	3.23897	1.76831	16.6487	8.84129	44.786
	0.884965	3.24048	1.76997	16.6486	8.84962	44.8284
	0.885798	3.24127	1.77164	16.6485	8.85794	44.8708
	0.88663	3.2408	1.7733	16.6485	8.86627	44.9131
	0.887463	3.24282	1.77497	16.6484	8.87459	44.9555
	0.888295	3.24192	1.77663	16.6484	8.88292	44.9979
	0.889128	3.24486	1.7783	16.6483	8.89124	45.0403
	0.88996	3.24491	1.77996	16.6481	8.89957	45.0827
	0.890793	3.24582	1.78163	16.648	8.90789	45.1251
	0.891625	3.24771	1.78329	16.648	8.91622	45.1674
	0.892458	3.25127	1.78496	16.6479	8.92454	45.2098
	0.89329	3.25108	1.78662	16.6477	8.93287	45.2522
	0.894123	3.25185	1.78829	16.6476	8.9412	45.2946
	0.894955	3.25256	1.78995	16.6475	8.94952	45.337
	0.895788	3.25592	1.79162	16.6474	8.95785	45.3794
	0.89662	3.25431	1.79328	16.6473	8.96617	45.4217
	0.897453	3.25358	1.79495	16.6473	8.97449	45.4641
	0.898285	3.25279	1.79661	16.6472	8.98282	45.5065
	0.899118	3.25652	1.79828	16.6472	8.99114	45.5489
	0.89995	3.25799	1.79994	16.6472	8.99947	45.5913
	0.900783	3.25911	1.80161	16.6472	9.00779	45.6337
	0.901615	3.26028	1.80327	16.6473	9.01612	45.6761
	0.902448	3.26189	1.80494	16.6474	9.02445	45.7185
	0.90328	3.26203	1.8066	16.6475	9.03277	45.7609
	0.904113	3.26402	1.80827	16.6476	9.0411	45.8033
	0.904945	3.26436	1.80993	16.6477	9.04942	45.8457
	0.905778	3.26575	1.8116	16.6478	9.05775	45.8881
	0.90661	3.26654	1.81326	16.6479	9.06607	45.9305
	0.907443	3.26932	1.81493	16.648	9.0744	45.9728
	0.908275	3.26799	1.81659	16.6481	9.08272	46.0152
	0.909108	3.26874	1.81826	16.6483	9.09105	46.0576
	0.90994	3.26876	1.81993	16.6485	9.09937	46.1
	0.910773	3.26985	1.82159	16.6487	9.1077	46.1424
	0.911606	3.27142	1.82326	16.6487	9.11602	46.1848
	0.912438	3.27341	1.82492	16.6488	9.12435	46.2272
	0.913271	3.27455	1.82658	16.649	9.13267	46.2696
	0.914103	3.27794	1.82825	16.6491	9.141	46.312
	0.914936	3.2799	1.82991	16.6493	9.14932	46.3543
	0.915768	3.28179	1.83158	16.6493	9.15765	46.3967
	0.916601	3.28279	1.83325	16.6494	9.16597	46.4391
	0.917433	3.28555	1.83491	16.6496	9.1743	46.4815
	0.918266	3.28649	1.83658	16.6495	9.18262	46.5239
	0.919098	3.28782	1.83824	16.6495	9.19095	46.5663
	0.919931	3.28828	1.83991	16.6495	9.19927	46.6087
	0.920763	3.29056	1.84157	16.6494	9.2076	46.6511
	0.921596	3.29258	1.84324	16.6493	9.21592	46.6934
	0.922428	3.29369	1.8449	16.6492	9.22425	46.7358
	0.923261	3.29646	1.84657	16.6491	9.23257	46.7782
	0.924093	3.29745	1.84823	16.6489	9.2409	46.8206
	0.924926	3.29633	1.8499	16.6487	9.24922	46.863
	0.925758	3.29726	1.85156	16.6485	9.25755	46.9054
	0.926591	3.29756	1.85323	16.6483	9.26587	46.9478
	0.927423	3.29951	1.85489	16.6478	9.2742	46.9902
	0.928256	3.29763	1.85656	16.6475	9.28252	47.0326
	0.929088	3.30026	1.85822	16.6471	9.29085	47.0749
	0.929921	3.30113	1.85989	16.6467	9.29917	47.1173
	0.930753	3.30191	1.86155	16.6464	9.3075	47.1597
	0.931586	3.30212	1.86322	16.6462	9.31583	47.2021
	0.932418	3.30282	1.86488	16.6459	9.32415	47.2445
	0.933251	3.30359	1.86655	16.6457	9.33248	47.2869
	0.934083	3.30612	1.86821	16.6456	9.3408	47.3293
	0.934916	3.30594	1.86988	16.6455	9.34913	47.3717
	0.935749	3.30733	1.87154	16.6455	9.35745	47.4141
	0.936581	3.30857	1.87321	16.6454	9.36578	47.4565
	0.937414	3.30777	1.87487	16.6454	9.3741	47.4989
	0.938246	3.30825	1.87654	16.6452	9.38243	47.5413
	0.939079	3.31077	1.8782	16.6451	9.39075	47.5837
	0.939911	3.31552	1.87987	16.6451	9.39908	47.626
	0.940744	3.31875	1.88153	16.645	9.4074	47.6684
	0.941576	3.31865	1.8832	16.6449	9.41573	47.7108
	0.942409	3.31947	1.88486	16.6448	9.42405	47.7532
	0.943241	3.32049	1.88653	16.6448	9.43238	47.7956
	0.944074	3.32271	1.88819	16.6448	9.4407	47.838
	0.944906	3.32456	1.88986	16.6448	9.44903	47.8804
	0.945739	3.32843	1.89152	16.6448	9.45735	47.9228
	0.946571	3.3271	1.89319	16.6449	9.46568	47.9652
	0.947404	3.3295	1.89485	16.6449	9.474	48.0075
	0.948236	3.33153	1.89652	16.6451	9.48233	48.0499
	0.949069	3.33564	1.89818	16.6452	9.49065	48.0923
	0.949901	3.3381	1.89985	16.6454	9.49898	48.1347
	0.950734	3.34028	1.90151	16.6455	9.5073	48.177
	0.951566	3.34029	1.90318	16.6457	9.51563	48.2194
	0.952399	3.3411	1.90484	16.6459	9.52395	48.2618
	0.953231	3.34164	1.90651	16.6461	9.53228	48.3042
	0.954064	3.34246	1.90817	16.6461	9.5406	48.3466
	0.954896	3.34291	1.90984	16.6462	9.54893	48.389
	0.955729	3.34545	1.9115	16.6463	9.55725	48.4313
	0.956561	3.34735	1.91317	16.6463	9.56558	48.4737
	0.957394	3.35138	1.91483	16.6464	9.5739	48.5161
	0.958226	3.35307	1.9165	16.6465	9.58223	48.5585
	0.959059	3.35233	1.91816	16.6466	9.59056	48.6009
	0.959891	3.35238	1.91983	16.6467	9.59888	48.6433
	0.960724	3.3527	1.92149	16.6468	9.60721	48.6857
	0.961556	3.35248	1.92316	16.6469	9.61553	48.7281
	0.962389	3.35474	1.92482	16.647	9.62386	48.7705
	0.963222	3.35699	1.92649	16.6472	9.63218	48.8128
	0.964054	3.3574	1.92815	16.6474	9.64051	48.8552
	0.964887	3.35757	1.92982	16.6475	9.64883	48.8976
	0.965719	3.35825	1.93148	16.6475	9.65716	48.94
	0.966552	3.35826	1.93315	16.6475	9.66548	48.9824
	0.967384	3.35961	1.93481	16.6474	9.67381	49.0248
	0.968217	3.36045	1.93648	16.6472	9.68213	49.0671
	0.969049	3.36173	1.93815	16.647	9.69046	49.1095
	0.969882	3.36223	1.93981	16.6468	9.69878	49.1519
	0.970714	3.36269	1.94148	16.6467	9.70711	49.1943
	0.971547	3.36464	1.94314	16.6467	9.71543	49.2367
	0.972379	3.36776	1.9448	16.6467	9.72376	49.2791
	0.973212	3.3701	1.94647	16.6467	9.73208	49.3215
	0.974044	3.37223	1.94813	16.6467	9.74041	49.3639
	0.974877	3.3737	1.9498	16.6467	9.74873	49.4062
	0.975709	3.37461	1.95147	16.6468	9.75706	49.4486
	0.976542	3.37492	1.95313	16.6469	9.76538	49.491
	0.977374	3.37368	1.9548	16.647	9.77371	49.5334
	0.978207	3.37148	1.95646	16.647	9.78203	49.5758
	0.979039	3.37304	1.95813	16.647	9.79036	49.6182
	0.979872	3.37615	1.95979	16.647	9.79868	49.6606
	0.980704	3.37881	1.96146	16.647	9.80701	49.703
	0.981537	3.38014	1.96312	16.647	9.81533	49.7454
	0.982369	3.38183	1.96479	16.6469	9.82366	49.7878
	0.983202	3.3815	1.96645	16.6468	9.83198	49.8301
	0.984034	3.38253	1.96812	16.6468	9.84031	49.8725
	0.984867	3.38501	1.96978	16.6468	9.84863	49.9149
	0.985699	3.38702	1.97145	16.6469	9.85696	49.9573
	0.986532	3.38908	1.97311	16.6468	9.86528	49.9997
	0.987365	3.39175	1.97478	16.6468	9.87361	50.0421
	0.988197	3.39346	1.97644	16.6468	9.88193	50.0845
	0.98903	3.395	1.97811	16.6468	9.89026	50.1269
	0.989862	3.3967	1.97977	16.6467	9.89858	50.1693
	0.990695	3.39821	1.98144	16.6466	9.90691	50.2117
	0.991527	3.39917	1.9831	16.6464	9.91524	50.2541
	0.99236	3.39939	1.98477	16.6462	9.92356	50.2965
	0.993192	3.40078	1.98643	16.646	9.93189	50.3389
	0.994025	3.40304	1.9881	16.6458	9.94021	50.3813
	0.994857	3.40411	1.98976	16.6455	9.94854	50.4237
	0.99569	3.40448	1.99143	16.6454	9.95686	50.4661
	0.996522	3.40704	1.99309	16.6453	9.96519	50.5085
	0.997355	3.40917	1.99476	16.6452	9.97351	50.5508
	0.998187	3.4111	1.99642	16.6451	9.98184	50.5932
	0.99902	3.41326	1.99809	16.6451	9.99016	50.6356
	0.999852	3.41566	1.99975	16.6449	9.99849	50.678
	1.00069	3.41613	2.00142	16.6449	10.0068	50.7204
	1.00152	3.41633	2.00308	16.645	10.0151	50.7628
	1.00235	3.41609	2.00475	16.645	10.0235	50.8052
	1.00318	3.41715	2.00641	16.6451	10.0318	50.8476
	1.00402	3.41846	2.00808	16.6452	10.0401	50.8899
	1.00485	3.42022	2.00974	16.6454	10.0484	50.9323
	1.00568	3.42132	2.01141	16.6456	10.0568	50.9748
	1.00651	3.42232	2.01307	16.6457	10.0651	51.0171
	1.00734	3.4222	2.01474	16.6458	10.0734	51.0595
	1.00818	3.42469	2.0164	16.6459	10.0817	51.1019
	1.00901	3.4269	2.01807	16.6461	10.0901	51.1443
	1.00984	3.42812	2.01973	16.6463	10.0984	51.1867
	1.01067	3.42935	2.0214	16.6465	10.1067	51.229
	1.01151	3.43094	2.02306	16.6468	10.115	51.2714
	1.01234	3.43389	2.02473	16.6469	10.1234	51.3138
	1.01317	3.43657	2.02639	16.647	10.1317	51.3562
	1.01401	3.43724	2.02806	16.647	10.14	51.3986
	1.01484	3.43854	2.02972	16.6471	10.1483	51.441
	1.01567	3.44082	2.03139	16.6471	10.1567	51.4834
	1.0165	3.44414	2.03305	16.647	10.165	51.5258
	1.01734	3.44553	2.03472	16.6469	10.1733	51.5682
	1.01817	3.44769	2.03638	16.6469	10.1816	51.6106
	1.019	3.45074	2.03805	16.6468	10.19	51.653
	1.01983	3.45236	2.03971	16.6466	10.1983	51.6954
	1.02066	3.4517	2.04138	16.6464	10.2066	51.7378
	1.0215	3.45512	2.04305	16.6461	10.2149	51.7802
	1.02233	3.45737	2.04471	16.6458	10.2233	51.8226
	1.02316	3.46125	2.04637	16.6454	10.2316	51.865
	1.02399	3.46406	2.04804	16.645	10.2399	51.9074
	1.02483	3.46749	2.0497	16.6446	10.2482	51.9498
	1.02566	3.46827	2.05137	16.6442	10.2566	51.9922
	1.02649	3.46927	2.05303	16.6438	10.2649	52.0346
	1.02733	3.47049	2.0547	16.6434	10.2732	52.0769
	1.02816	3.4738	2.05636	16.643	10.2815	52.1193
	1.02899	3.47376	2.05803	16.6426	10.2899	52.1617
	1.02982	3.475	2.0597	16.6423	10.2982	52.2041
	1.03066	3.47528	2.06136	16.642	10.3065	52.2465
	1.03149	3.47636	2.06303	16.6416	10.3148	52.2889
	1.03232	3.47976	2.06469	16.6413	10.3232	52.3312
	1.03315	3.48068	2.06636	16.641	10.3315	52.3736
	1.03398	3.48221	2.06802	16.6408	10.3398	52.416
	1.03482	3.48369	2.06969	16.6406	10.3481	52.4584
	1.03565	3.48657	2.07135	16.6404	10.3565	52.5009
	1.03648	3.48786	2.07302	16.6402	10.3648	52.5433
	1.03731	3.48773	2.07468	16.64	10.3731	52.5856
	1.03815	3.48999	2.07635	16.6399	10.3814	52.628
	1.03898	3.49196	2.07801	16.6397	10.3898	52.6704
	1.03981	3.49391	2.07968	16.6396	10.3981	52.7128
	1.04065	3.49704	2.08134	16.6396	10.4064	52.7552
	1.04148	3.50067	2.08301	16.6396	10.4147	52.7976
	1.04231	3.49886	2.08467	16.6395	10.4231	52.8399
	1.04314	3.50089	2.08634	16.6394	10.4314	52.8823
	1.04398	3.50191	2.088	16.6393	10.4397	52.9247
	1.04481	3.50163	2.08967	16.6392	10.448	52.9671
	1.04564	3.5021	2.09133	16.6391	10.4564	53.0095
	1.04647	3.50571	2.093	16.639	10.4647	53.0519
	1.04731	3.51002	2.09466	16.6388	10.473	53.0944
	1.04814	3.51469	2.09633	16.6386	10.4813	53.1368
	1.04897	3.51735	2.09799	16.6384	10.4897	53.1792
	1.0498	3.52321	2.09966	16.6383	10.498	53.2216
	1.05064	3.52729	2.10132	16.6381	10.5063	53.2639
	1.05147	3.53013	2.10299	16.6379	10.5146	53.3063
	1.0523	3.53032	2.10465	16.6377	10.523	53.3487
	1.05313	3.53103	2.10632	16.6376	10.5313	53.3911
	1.05397	3.53404	2.10798	16.6374	10.5396	53.4335
	1.0548	3.5377	2.10965	16.6373	10.5479	53.4759
	1.05563	3.54113	2.11131	16.6372	10.5563	53.5183
	1.05646	3.54189	2.11298	16.637	10.5646	53.5607
	1.0573	3.54479	2.11464	16.6368	10.5729	53.603
	1.05813	3.54792	2.11631	16.6367	10.5812	53.6454
	1.05896	3.54934	2.11797	16.6365	10.5896	53.6878
	1.05979	3.55113	2.11964	16.6362	10.5979	53.7302
	1.06063	3.55186	2.1213	16.6358	10.6062	53.7725
	1.06146	3.55433	2.12297	16.6354	10.6145	53.8149
	1.06229	3.55602	2.12463	16.6351	10.6229	53.8574
	1.06312	3.55984	2.1263	16.6349	10.6312	53.8998
	1.06396	3.56415	2.12796	16.6346	10.6395	53.9421
	1.06479	3.56684	2.12963	16.6344	10.6478	53.9846
	1.06562	3.57011	2.13129	16.6342	10.6562	54.0269
	1.06645	3.57459	2.13296	16.6341	10.6645	54.0693
	1.06729	3.57717	2.13462	16.634	10.6728	54.1117
	1.06812	3.57808	2.13629	16.634	10.6811	54.1541
	1.06895	3.58028	2.13795	16.6339	10.6895	54.1964
	1.06978	3.58329	2.13962	16.6337	10.6978	54.2388
	1.07062	3.58574	2.14128	16.6336	10.7061	54.2812
	1.07145	3.58509	2.14295	16.6335	10.7144	54.3236
	1.07228	3.58579	2.14461	16.6334	10.7228	54.366
	1.07311	3.5886	2.14628	16.6333	10.7311	54.4084
	1.07395	3.59496	2.14794	16.6332	10.7394	54.4508
	1.07478	3.5995	2.14961	16.6332	10.7477	54.4932
	1.07561	3.60032	2.15127	16.6332	10.7561	54.5356
	1.07644	3.60237	2.15294	16.6332	10.7644	54.5781
	1.07728	3.60415	2.1546	16.6334	10.7727	54.6204
	1.07811	3.60787	2.15627	16.6336	10.781	54.6628
	1.07894	3.61007	2.15794	16.6338	10.7894	54.7052
	1.07977	3.61144	2.1596	16.6338	10.7977	54.7476
	1.08061	3.6137	2.16127	16.6339	10.806	54.79
	1.08144	3.61665	2.16293	16.634	10.8143	54.8324
	1.08227	3.62095	2.16459	16.6341	10.8227	54.8748
	1.0831	3.62305	2.16626	16.6342	10.831	54.9172
	1.08394	3.62642	2.16792	16.6344	10.8393	54.9595
	1.08477	3.62899	2.16959	16.6345	10.8477	55.0019
	1.0856	3.62965	2.17125	16.6346	10.856	55.0443
	1.08643	3.63051	2.17292	16.6346	10.8643	55.0867
	1.08727	3.6321	2.17458	16.6348	10.8726	55.1291
	1.0881	3.63395	2.17625	16.6349	10.881	55.1715
	1.08893	3.63775	2.17792	16.6351	10.8893	55.2139
	1.08976	3.64005	2.17958	16.6352	10.8976	55.2563
	1.0906	3.64136	2.18125	16.6353	10.9059	55.2987
	1.09143	3.64243	2.18291	16.6353	10.9143	55.3411
	1.09226	3.64526	2.18458	16.6353	10.9226	55.3834
	1.09309	3.64976	2.18624	16.6353	10.9309	55.4258
	1.09393	3.65346	2.18791	16.6354	10.9392	55.4682
	1.09476	3.65579	2.18957	16.6354	10.9476	55.5106
	1.09559	3.6574	2.19124	16.6355	10.9559	55.553
	1.09642	3.66066	2.1929	16.6355	10.9642	55.5954
	1.09726	3.6662	2.19457	16.6355	10.9725	55.6378
	1.09809	3.67113	2.19623	16.6355	10.9809	55.6801
	1.09892	3.67419	2.1979	16.6356	10.9892	55.7225
	1.09975	3.67726	2.19956	16.6357	10.9975	55.7649
	1.10059	3.68087	2.20123	16.6358	11.0058	55.8073
	1.10142	3.68359	2.20289	16.6358	11.0142	55.8497
	1.10225	3.68506	2.20456	16.636	11.0225	55.8921
	1.10308	3.68746	2.20622	16.6362	11.0308	55.9345
	1.10392	3.68943	2.20789	16.6364	11.0391	55.977
	1.10475	3.69181	2.20955	16.6367	11.0475	56.0194
	1.10558	3.69486	2.21122	16.637	11.0558	56.0618
	1.10641	3.69965	2.21288	16.6372	11.0641	56.1042
	1.10725	3.70556	2.21455	16.6373	11.0724	56.1466
	1.10808	3.70965	2.21621	16.6372	11.0808	56.1889
	1.10891	3.7123	2.21788	16.637	11.0891	56.2313
	1.10974	3.71521	2.21954	16.6367	11.0974	56.2737
	1.11058	3.71995	2.22121	16.6362	11.1057	56.3161
	1.11141	3.72547	2.22287	16.6358	11.1141	56.3585
	1.11224	3.73008	2.22454	16.6353	11.1224	56.4009
	1.11308	3.73304	2.2262	16.6347	11.1307	56.4433
	1.11391	3.7356	2.22787	16.6341	11.139	56.4857
	1.11474	3.7396	2.22953	16.6335	11.1474	56.528
	1.11557	3.74244	2.2312	16.6329	11.1557	56.5704
	1.11641	3.74397	2.23286	16.6324	11.164	56.6128
	1.11724	3.74584	2.23453	16.632	11.1723	56.6552
	1.11807	3.7492	2.23619	16.6315	11.1807	56.6975
	1.1189	3.75125	2.23786	16.6311	11.189	56.74
	1.11973	3.75405	2.23952	16.6306	11.1973	56.7824
	1.12057	3.75711	2.24119	16.6303	11.2056	56.8247
	1.1214	3.76157	2.24285	16.63	11.214	56.8671
	1.12223	3.76634	2.24452	16.6298	11.2223	56.9095
	1.12306	3.77188	2.24618	16.6295	11.2306	56.9519
	1.1239	3.77733	2.24785	16.6292	11.2389	56.9943
	1.12473	3.7826	2.24951	16.6291	11.2473	57.0367
	1.12556	3.78756	2.25118	16.6289	11.2556	57.079
	1.1264	3.79183	2.25284	16.6288	11.2639	57.1214
	1.12723	3.79543	2.25451	16.6288	11.2722	57.1638
	1.12806	3.79958	2.25617	16.6288	11.2806	57.2062
	1.12889	3.80434	2.25784	16.6288	11.2889	57.2486
	1.12973	3.8094	2.2595	16.6288	11.2972	57.291
	1.13056	3.81353	2.26117	16.6289	11.3055	57.3334
	1.13139	3.81709	2.26283	16.6291	11.3139	57.3757
	1.13222	3.82038	2.2645	16.6292	11.3222	57.4182
	1.13305	3.82436	2.26616	16.6294	11.3305	57.4606
	1.13389	3.83015	2.26783	16.6295	11.3388	57.503
	1.13472	3.83458	2.2695	16.6297	11.3472	57.5454
	1.13555	3.8375	2.27116	16.6298	11.3555	57.5879
	1.13638	3.84205	2.27283	16.63	11.3638	57.6302
	1.13722	3.84783	2.27449	16.6301	11.3721	57.6726
	1.13805	3.85262	2.27616	16.6303	11.3805	57.715
	1.13888	3.85504	2.27782	16.6303	11.3888	57.7574
	1.13972	3.8588	2.27949	16.6304	11.3971	57.7998
	1.14055	3.86438	2.28115	16.6304	11.4054	57.8422
	1.14138	3.86904	2.28281	16.6304	11.4138	57.8846
	1.14221	3.87266	2.28448	16.6303	11.4221	57.927
	1.14305	3.87685	2.28614	16.6303	11.4304	57.9694
	1.14388	3.88036	2.28781	16.6304	11.4387	58.0118
	1.14471	3.88321	2.28947	16.6303	11.4471	58.0541
	1.14554	3.88675	2.29114	16.6303	11.4554	58.0965
	1.14637	3.8914	2.2928	16.6303	11.4637	58.1389
	1.14721	3.8964	2.29447	16.6301	11.472	58.1813
	1.14804	3.90052	2.29614	16.6301	11.4804	58.2236
	1.14887	3.90377	2.2978	16.6301	11.4887	58.266
	1.1497	3.90682	2.29947	16.6301	11.497	58.3084
	1.15054	3.91076	2.30113	16.6301	11.5053	58.3508
	1.15137	3.91664	2.3028	16.6301	11.5137	58.3932
	1.1522	3.92068	2.30446	16.63	11.522	58.4356
	1.15304	3.92375	2.30613	16.63	11.5303	58.478
	1.15387	3.92768	2.30779	16.6299	11.5386	58.5203
	1.1547	3.93062	2.30946	16.6297	11.547	58.5627
	1.15553	3.93371	2.31112	16.6295	11.5553	58.6051
	1.15637	3.9377	2.31279	16.6292	11.5636	58.6475
	1.1572	3.94175	2.31445	16.6289	11.5719	58.6899
	1.15803	3.94582	2.31612	16.6287	11.5803	58.7323
	1.15886	3.9505	2.31778	16.6285	11.5886	58.7747
	1.15969	3.9553	2.31945	16.6282	11.5969	58.8171
	1.16053	3.95945	2.32111	16.628	11.6052	58.8594
	1.16136	3.9638	2.32278	16.6277	11.6136	58.9019
	1.16219	3.96898	2.32444	16.6276	11.6219	58.9443
	1.16302	3.9731	2.32611	16.6274	11.6302	58.9867
	1.16386	3.97612	2.32777	16.6272	11.6385	59.0291
	1.16469	3.97937	2.32944	16.6271	11.6469	59.0714
	1.16552	3.98292	2.3311	16.6269	11.6552	59.1138
	1.16636	3.98648	2.33277	16.6268	11.6635	59.1562
	1.16719	3.98968	2.33443	16.6267	11.6718	59.1986
	1.16802	3.99294	2.3361	16.6265	11.6802	59.241
	1.16885	3.99767	2.33776	16.6264	11.6885	59.2834
	1.16969	4.00124	2.33943	16.6264	11.6968	59.3258
	1.17052	4.00534	2.34109	16.6264	11.7051	59.3682
	1.17135	4.00937	2.34276	16.6265	11.7135	59.4106
	1.17218	4.011	2.34442	16.6265	11.7218	59.453
	1.17302	4.01503	2.34609	16.6266	11.7301	59.4953
	1.17385	4.01954	2.34775	16.6267	11.7384	59.5377
	1.17468	4.02205	2.34942	16.6267	11.7468	59.58
	1.17551	4.0268	2.35108	16.6267	11.7551	59.6225
	1.17635	4.03343	2.35275	16.6268	11.7634	59.6649
	1.17718	4.04022	2.35441	16.6267	11.7717	59.7073
	1.17801	4.04725	2.35608	16.6267	11.7801	59.7496
	1.17884	4.05389	2.35774	16.6269	11.7884	59.792
	1.17968	4.05972	2.35941	16.627	11.7967	59.8344
	1.18051	4.06523	2.36107	16.6272	11.805	59.8768
	1.18134	4.07059	2.36274	16.6274	11.8134	59.9192
	1.18217	4.07539	2.3644	16.6275	11.8217	59.9616
	1.18301	4.07955	2.36607	16.6276	11.83	60.004
	1.18384	4.08596	2.36773	16.6278	11.8383	60.0464
	1.18467	4.09299	2.3694	16.628	11.8467	60.0887
	1.1855	4.09975	2.37106	16.6281	11.855	60.1311
	1.18634	4.10559	2.37273	16.6283	11.8633	60.1735
	1.18717	4.11214	2.37439	16.6285	11.8716	60.2159
	1.188	4.11869	2.37606	16.6287	11.88	60.2583
	1.18883	4.12488	2.37772	16.6288	11.8883	60.3007
	1.18967	4.1302	2.37939	16.6289	11.8966	60.3432
	1.1905	4.13728	2.38105	16.629	11.9049	60.3856
	1.19133	4.14309	2.38272	16.6293	11.9133	60.428
	1.19216	4.14846	2.38438	16.6295	11.9216	60.4704
	1.193	4.15364	2.38605	16.6297	11.9299	60.5128
	1.19383	4.15979	2.38772	16.6299	11.9382	60.5552
	1.19466	4.16717	2.38938	16.6302	11.9466	60.5976
	1.19549	4.17451	2.39105	16.6304	11.9549	60.64
	1.19633	4.17981	2.39271	16.6307	11.9632	60.6824
	1.19716	4.18611	2.39438	16.631	11.9715	60.7248
	1.19799	4.1908	2.39604	16.6313	11.9799	60.7671
	1.19882	4.19421	2.39771	16.6317	11.9882	60.8095
	1.19966	4.19883	2.39937	16.6321	11.9965	60.8519
	1.20049	4.20448	2.40103	16.6325	12.0048	60.8943
	1.20132	4.21058	2.4027	16.6328	12.0132	60.9367
	1.20215	4.21532	2.40436	16.6332	12.0215	60.9791
	1.20299	4.21979	2.40603	16.6335	12.0298	61.0214
	1.20382	4.22523	2.4077	16.6339	12.0381	61.0638
	1.20465	4.22963	2.40936	16.6342	12.0465	61.1062
	1.20548	4.23454	2.41103	16.6346	12.0548	61.1486
	1.20632	4.23879	2.41269	16.635	12.0631	61.191
	1.20715	4.24547	2.41436	16.6352	12.0714	61.2333
	1.20798	4.25028	2.41602	16.6354	12.0798	61.2757
	1.20881	4.25629	2.41769	16.6357	12.0881	61.3181
	1.20965	4.26117	2.41935	16.636	12.0964	61.3605
	1.21048	4.26657	2.42102	16.6364	12.1047	61.4029
	1.21131	4.27292	2.42268	16.6367	12.1131	61.4453
	1.21214	4.28016	2.42435	16.637	12.1214	61.4876
	1.21298	4.28652	2.42601	16.6372	12.1297	61.53
	1.21381	4.29369	2.42768	16.6374	12.138	61.5725
	1.21464	4.29871	2.42934	16.6376	12.1464	61.6148
	1.21547	4.30395	2.43101	16.6378	12.1547	61.6572
	1.21631	4.30986	2.43267	16.638	12.163	61.6996
	1.21714	4.31984	2.43434	16.6381	12.1713	61.742
	1.21797	4.32555	2.436	16.6383	12.1797	61.7844
	1.2188	4.33073	2.43767	16.6384	12.188	61.8268
	1.21964	4.33669	2.43933	16.6386	12.1963	61.8692
	1.22047	4.34339	2.441	16.6387	12.2046	61.9116
	1.2213	4.34872	2.44266	16.6389	12.213	61.954
	1.22213	4.35358	2.44433	16.6391	12.2213	61.9964
	1.22297	4.35895	2.44599	16.6394	12.2296	62.0388
	1.2238	4.36408	2.44766	16.6396	12.2379	62.0812
	1.22463	4.37105	2.44932	16.6399	12.2463	62.1236
	1.22546	4.37577	2.45099	16.6402	12.2546	62.166
	1.2263	4.38132	2.45265	16.6405	12.2629	62.2084
	1.22713	4.38901	2.45432	16.6407	12.2712	62.2508
	1.22796	4.39516	2.45598	16.641	12.2796	62.2932
	1.22879	4.40175	2.45765	16.6413	12.2879	62.3355
	1.22963	4.40789	2.45931	16.6416	12.2962	62.3779
	1.23046	4.41677	2.46098	16.6419	12.3045	62.4203
	1.23129	4.42349	2.46264	16.6423	12.3129	62.4627
	1.23212	4.42855	2.46431	16.6426	12.3212	62.5051
	1.23296	4.43558	2.46597	16.6429	12.3295	62.5475
	1.23379	4.44316	2.46764	16.6433	12.3378	62.5899
	1.23462	4.45063	2.4693	16.6436	12.3462	62.6322
	1.23545	4.45989	2.47097	16.644	12.3545	62.6746
	1.23629	4.46751	2.47263	16.6444	12.3628	62.717
	1.23712	4.47556	2.4743	16.6447	12.3712	62.7594
	1.23795	4.47939	2.47596	16.6451	12.3795	62.8018
	1.23879	4.48793	2.47763	16.6455	12.3878	62.8442
	1.23962	4.49556	2.47929	16.6459	12.3961	62.8865
	1.24045	4.50295	2.48096	16.6462	12.4045	62.9289
	1.24128	4.51042	2.48262	16.6466	12.4128	62.9713
	1.24212	4.51757	2.48429	16.647	12.4211	63.0137
	1.24295	4.52676	2.48595	16.6475	12.4294	63.0561
	1.24378	4.53859	2.48762	16.648	12.4378	63.0985
	1.24461	4.54695	2.48928	16.6486	12.4461	63.1409
	1.24544	4.55595	2.49095	16.6492	12.4544	63.1833
	1.24628	4.56747	2.49261	16.6498	12.4627	63.2257
	1.24711	4.57821	2.49428	16.6504	12.4711	63.2682
	1.24794	4.58716	2.49594	16.651	12.4794	63.3106
	1.24877	4.5984	2.49761	16.6517	12.4877	63.353
	1.24961	4.60461	2.49927	16.6523	12.496	63.3954
	1.25044	4.61245	2.50094	16.6529	12.5044	63.4377
	1.25127	4.62034	2.5026	16.6533	12.5127	63.4801
	1.25211	4.62984	2.50427	16.6537	12.521	63.5225
	1.25294	4.63882	2.50594	16.6541	12.5293	63.5649
	1.25377	4.64879	2.5076	16.6544	12.5377	63.6073
	1.2546	4.6563	2.50927	16.6548	12.546	63.6496
	1.25544	4.66421	2.51093	16.6551	12.5543	63.692
	1.25627	4.67062	2.5126	16.6555	12.5626	63.7344
	1.2571	4.67724	2.51426	16.6559	12.571	63.7768
	1.25793	4.68629	2.51593	16.6562	12.5793	63.8192
	1.25876	4.696	2.51759	16.6566	12.5876	63.8616
	1.2596	4.70478	2.51925	16.657	12.5959	63.904
	1.26043	4.7168	2.52092	16.6573	12.6043	63.9464
	1.26126	4.72687	2.52259	16.6577	12.6126	63.9888
	1.26209	4.737	2.52425	16.6581	12.6209	64.0312
	1.26293	4.74735	2.52592	16.6586	12.6292	64.0735
	1.26376	4.75773	2.52758	16.6588	12.6376	64.1159
	1.26459	4.76567	2.52925	16.6592	12.6459	64.1583
	1.26543	4.77523	2.53091	16.6595	12.6542	64.2007
	1.26626	4.78402	2.53258	16.6598	12.6625	64.2431
	1.26709	4.79181	2.53424	16.6601	12.6709	64.2854
	1.26792	4.80036	2.53591	16.6606	12.6792	64.3278
	1.26876	4.81007	2.53757	16.6611	12.6875	64.3702
	1.26959	4.81717	2.53924	16.6614	12.6958	64.4126
	1.27042	4.82871	2.5409	16.6618	12.7042	64.4549
	1.27125	4.83892	2.54257	16.6622	12.7125	64.4973
	1.27208	4.84832	2.54423	16.6626	12.7208	64.5397
	1.27292	4.85929	2.5459	16.6629	12.7291	64.5821
	1.27375	4.87201	2.54756	16.6631	12.7375	64.6245
	1.27458	4.88011	2.54923	16.6634	12.7458	64.6669
	1.27541	4.89193	2.55089	16.6637	12.7541	64.7094
	1.27625	4.90329	2.55256	16.664	12.7624	64.7518
	1.27708	4.91549	2.55422	16.6643	12.7708	64.7942
	1.27791	4.92994	2.55589	16.6647	12.7791	64.8366
	1.27875	4.94051	2.55755	16.665	12.7874	64.879
	1.27958	4.95054	2.55922	16.6653	12.7957	64.9214
	1.28041	4.96147	2.56088	16.6656	12.8041	64.9638
	1.28124	4.97128	2.56255	16.666	12.8124	65.0061
	1.28208	4.98186	2.56421	16.6662	12.8207	65.0485
	1.28291	4.99318	2.56588	16.6666	12.829	65.0909
	1.28374	5.00563	2.56754	16.6669	12.8374	65.1333
	1.28457	5.01661	2.56921	16.6674	12.8457	65.1757
	1.2854	5.03037	2.57087	16.6678	12.854	65.2181
	1.28624	5.04321	2.57254	16.6682	12.8623	65.2605
	1.28707	5.05667	2.5742	16.6684	12.8707	65.3029
	1.2879	5.07015	2.57587	16.6688	12.879	65.3453
	1.28874	5.08263	2.57753	16.6691	12.8873	65.3876
	1.28957	5.0933	2.5792	16.6694	12.8956	65.43
	1.2904	5.10497	2.58086	16.6698	12.904	65.4725
	1.29123	5.11852	2.58253	16.6702	12.9123	65.5147
	1.29207	5.13027	2.58419	16.6705	12.9206	65.5572
	1.2929	5.14246	2.58586	16.6708	12.9289	65.5995
	1.29373	5.15243	2.58752	16.6711	12.9373	65.6419
	1.29456	5.16311	2.58919	16.6713	12.9456	65.6843
	1.2954	5.17587	2.59085	16.6713	12.9539	65.7267
	1.29623	5.18731	2.59252	16.6714	12.9622	65.7691
	1.29706	5.19967	2.59418	16.6715	12.9706	65.8115
	1.29789	5.2118	2.59585	16.6716	12.9789	65.8538
	1.29873	5.22364	2.59751	16.6717	12.9872	65.8962
	1.29956	5.23843	2.59918	16.6718	12.9955	65.9386
	1.30039	5.25237	2.60084	16.6719	13.0039	65.981
	1.30122	5.26542	2.60251	16.672	13.0122	66.0234
	1.30206	5.27889	2.60417	16.6721	13.0205	66.0658
	1.30289	5.29332	2.60584	16.6721	13.0288	66.1082
	1.30372	5.30645	2.6075	16.6722	13.0372	66.1507
	1.30455	5.31904	2.60917	16.6721	13.0455	66.1931
	1.30539	5.33232	2.61083	16.6721	13.0538	66.2355
	1.30622	5.34476	2.6125	16.6721	13.0621	66.2779
	1.30705	5.35867	2.61416	16.672	13.0705	66.3203
	1.30788	5.37255	2.61583	16.6719	13.0788	66.3627
	1.30872	5.38735	2.61749	16.6721	13.0871	66.4051
	1.30955	5.4032	2.61916	16.672	13.0954	66.4474
	1.31038	5.42041	2.62082	16.672	13.1038	66.4898
	1.31121	5.439	2.62249	16.6722	13.1121	66.5322
	1.31205	5.45585	2.62416	16.6722	13.1204	66.5746
	1.31288	5.47225	2.62582	16.6725	13.1287	66.617
	1.31371	5.48985	2.62749	16.6727	13.1371	66.6594
	1.31454	5.50751	2.62915	16.673	13.1454	66.7018
	1.31538	5.52586	2.63082	16.6731	13.1537	66.7442
	1.31621	5.54432	2.63248	16.6732	13.162	66.7866
	1.31704	5.5617	2.63415	16.6733	13.1704	66.8289
	1.31787	5.57974	2.63581	16.6734	13.1787	66.8713
	1.31871	5.59813	2.63747	16.6735	13.187	66.9137
	1.31954	5.61491	2.63914	16.6736	13.1953	66.9561
	1.32037	5.63129	2.64081	16.6739	13.2037	66.9985
	1.3212	5.6499	2.64247	16.674	13.212	67.0408
	1.32204	5.67016	2.64414	16.6741	13.2203	67.0833
	1.32287	5.68809	2.6458	16.6742	13.2286	67.1256
	1.3237	5.70488	2.64747	16.6743	13.237	67.168
	1.32453	5.72429	2.64913	16.6744	13.2453	67.2104
	1.32537	5.74327	2.6508	16.6745	13.2536	67.2528
	1.3262	5.76321	2.65246	16.6746	13.2619	67.2952
	1.32703	5.78264	2.65413	16.6747	13.2703	67.3376
	1.32786	5.8008	2.65579	16.6748	13.2786	67.38
	1.3287	5.82052	2.65746	16.6748	13.2869	67.4223
	1.32953	5.84052	2.65912	16.6748	13.2952	67.4647
	1.33036	5.86054	2.66079	16.6748	13.3036	67.5071
	1.33119	5.88074	2.66245	16.6748	13.3119	67.5496
	1.33203	5.89844	2.66412	16.6747	13.3202	67.592
	1.33286	5.91918	2.66578	16.6746	13.3285	67.6344
	1.33369	5.9412	2.66745	16.6746	13.3369	67.6768
	1.33452	5.9634	2.66911	16.6747	13.3452	67.7192
	1.33536	5.98309	2.67078	16.6745	13.3535	67.7616
	1.33619	6.00413	2.67244	16.6746	13.3618	67.804
	1.33702	6.02593	2.67411	16.6746	13.3702	67.8464
	1.33785	6.04784	2.67577	16.6746	13.3785	67.8888
	1.33869	6.07102	2.67744	16.6747	13.3868	67.9312
	1.33952	6.09404	2.6791	16.6749	13.3951	67.9736
	1.34035	6.11817	2.68077	16.675	13.4035	68.0159
	1.34118	6.14108	2.68243	16.675	13.4118	68.0583
	1.34202	6.16335	2.6841	16.6751	13.4201	68.1007
	1.34285	6.18368	2.68576	16.6753	13.4284	68.1431
	1.34368	6.20582	2.68743	16.6753	13.4368	68.1855
	1.34451	6.23108	2.68909	16.6755	13.4451	68.2279
	1.34535	6.25477	2.69076	16.6758	13.4534	68.2702
	1.34618	6.27786	2.69242	16.6761	13.4617	68.3126
	1.34701	6.30297	2.69409	16.6763	13.4701	68.3551
	1.34784	6.32869	2.69575	16.6765	13.4784	68.3974
	1.34868	6.35668	2.69742	16.6766	13.4867	68.4398
	1.34951	6.38207	2.69908	16.6767	13.495	68.4821
	1.35034	6.40732	2.70075	16.677	13.5034	68.5245
	1.35117	6.43427	2.70241	16.6771	13.5117	68.5669
	1.35201	6.46117	2.70408	16.6773	13.52	68.6093
	1.35284	6.48876	2.70574	16.6776	13.5283	68.6517
	1.35367	6.51741	2.70741	16.6779	13.5367	68.6941
	1.3545	6.5442	2.70907	16.6782	13.545	68.7365
	1.35534	6.57174	2.71074	16.6785	13.5533	68.7789
	1.35617	6.59991	2.7124	16.6788	13.5616	68.8213
	1.357	6.63161	2.71407	16.6791	13.57	68.8637
	1.35783	6.6609	2.71573	16.6793	13.5783	68.9061
	1.35867	6.69031	2.7174	16.6795	13.5866	68.9484
	1.3595	6.72109	2.71906	16.6797	13.5949	68.9908
	1.36033	6.7519	2.72073	16.68	13.6033	69.0333
	1.36116	6.78146	2.72239	16.6803	13.6116	69.0757
	1.362	6.81038	2.72406	16.6806	13.6199	69.1181
	1.36283	6.84167	2.72572	16.6808	13.6282	69.1606
	1.36366	6.87181	2.72739	16.6811	13.6366	69.2029
	1.36449	6.90221	2.72905	16.6813	13.6449	69.2453
	1.36533	6.93444	2.73072	16.6815	13.6532	69.2877
	1.36616	6.966	2.73238	16.6817	13.6615	69.3301
	1.36699	6.99918	2.73405	16.682	13.6699	69.3724
	1.36783	7.03477	2.73571	16.6821	13.6782	69.4148
	1.36866	7.07028	2.73738	16.6823	13.6865	69.4572
	1.36949	7.10421	2.73904	16.6825	13.6948	69.4996
	1.37032	7.13701	2.74071	16.6827	13.7032	69.542
	1.37115	7.17224	2.74238	16.6829	13.7115	69.5844
	1.37199	7.20534	2.74404	16.683	13.7198	69.6268
	1.37282	7.23935	2.74571	16.6832	13.7281	69.6691
	1.37365	7.27597	2.74737	16.6834	13.7365	69.7114
	1.37448	7.31295	2.74904	16.6836	13.7448	69.7538
	1.37532	7.34832	2.7507	16.6836	13.7531	69.7962
	1.37615	7.38724	2.75237	16.6836	13.7614	69.8386
	1.37698	7.42399	2.75403	16.6811	13.7698	69.881
	1.37782	7.462	2.7557	16.6799	13.7781	69.9233
	1.37865	7.50112	2.75736	16.6813	13.7864	69.9658
	1.37948	7.53931	2.75903	16.6822	13.7947	70.0081
	1.38031	7.57836	2.76069	16.6828	13.8031	70.0505
	1.38115	7.61738	2.76236	16.6831	13.8114	70.0929
	1.38198	7.65734	2.76402	16.6833	13.8197	70.1353
	1.38281	7.70268	2.76569	16.6835	13.828	70.1777
	1.38364	7.74444	2.76735	16.6837	13.8364	70.2201
	1.38447	7.786	2.76902	16.6838	13.8447	70.2625
	1.38531	7.83005	2.77068	16.6839	13.853	70.3049
	1.38614	7.87381	2.77235	16.684	13.8613	70.3473
	1.38697	7.91777	2.77401	16.6841	13.8697	70.3897
	1.3878	7.96443	2.77568	16.6841	13.878	70.4321
	1.38864	8.00944	2.77734	16.6843	13.8863	70.4745
	1.38947	8.05416	2.77901	16.6846	13.8947	70.5169
	1.3903	8.09877	2.78067	16.6849	13.903	70.5593
	1.39114	8.14744	2.78234	16.6851	13.9113	70.6017
	1.39197	8.19422	2.784	16.6854	13.9196	70.6441
	1.3928	8.24494	2.78567	16.6857	13.9279	70.6865
	1.39363	8.29517	2.78733	16.6859	13.9363	70.7289
	1.39447	8.34507	2.789	16.6861	13.9446	70.7713
	1.3953	8.39254	2.79066	16.6863	13.9529	70.8137
	1.39613	8.44422	2.79233	16.6864	13.9612	70.8561
	1.39696	8.4939	2.79399	16.6866	13.9696	70.8985
	1.39779	8.54371	2.79566	16.6868	13.9779	70.9408
	1.39863	8.59578	2.79732	16.6871	13.9862	70.9832
	1.39946	8.64927	2.79899	16.6874	13.9946	71.0256
	1.40029	8.70361	2.80065	16.6876	14.0029	71.068
	1.40112	8.75834	2.80232	16.6878	14.0112	71.1104
	1.40196	8.81184	2.80398	16.6881	14.0195	71.1527
	1.40279	8.86899	2.80565	16.6884	14.0279	71.1951
	1.40362	8.92344	2.80731	16.6886	14.0362	71.2375
	1.40446	8.98202	2.80898	16.6889	14.0445	71.2799
	1.40529	9.03901	2.81064	16.6892	14.0528	71.3223
	1.40612	9.09798	2.81231	16.6894	14.0612	71.3647
	1.40695	9.15796	2.81397	16.6897	14.0695	71.4071
	1.40779	9.21784	2.81564	16.6899	14.0778	71.4495
	1.40862	9.27588	2.8173	16.6901	14.0861	71.4919
	1.40945	9.33569	2.81897	16.6903	14.0945	71.5342
	1.41028	9.39696	2.82063	16.6905	14.1028	71.5766
	1.41111	9.46068	2.8223	16.6907	14.1111	71.619
	1.41195	9.52082	2.82396	16.6908	14.1194	71.6614
	1.41278	9.5851	2.82563	16.6911	14.1278	71.7038
	1.41361	9.64597	2.82729	16.6913	14.1361	71.7462
	1.41445	9.71254	2.82896	16.6914	14.1444	71.7886
	1.41528	9.77775	2.83062	16.6914	14.1527	71.831
	1.41611	9.84699	2.83229	16.6913	14.1611	71.8734
	1.41694	9.9147	2.83395	16.6913	14.1694	71.9158
	1.41778	9.9838	2.83562	16.6913	14.1777	71.9583
	1.41861	10.0532	2.83728	16.6914	14.186	72.0007
	1.41944	10.1228	2.83895	16.6914	14.1944	72.0431
	1.42027	10.193	2.84062	16.6914	14.2027	72.0855
	1.42111	10.2626	2.84228	16.6913	14.211	72.1279
	1.42194	10.3355	2.84395	16.6914	14.2193	72.1702
	1.42277	10.4078	2.84561	16.6915	14.2277	72.2126
	1.4236	10.4773	2.84727	16.6915	14.236	72.255
	1.42444	10.5505	2.84894	16.6916	14.2443	72.2974
	1.42527	10.6242	2.8506	16.6915	14.2526	72.3398
	1.4261	10.7021	2.85227	16.6914	14.261	72.3822
	1.42693	10.7799	2.85393	16.6914	14.2693	72.4246
	1.42777	10.8572	2.8556	16.6914	14.2776	72.467
	1.4286	10.9323	2.85726	16.6915	14.2859	72.5093
	1.42943	11.011	2.85893	16.6915	14.2943	72.5517
	1.43026	11.09	2.86059	16.6916	14.3026	72.5941
	1.4311	11.169	2.86226	16.6916	14.3109	72.6365
	1.43193	11.2508	2.86393	16.6916	14.3192	72.6788
	1.43276	11.3351	2.86559	16.6917	14.3276	72.7212
	1.43359	11.4169	2.86726	16.6917	14.3359	72.7636
	1.43443	11.5004	2.86892	16.6917	14.3442	72.806
	1.43526	11.5845	2.87059	16.6918	14.3525	72.8483
	1.43609	11.6705	2.87225	16.6918	14.3609	72.8907
	1.43692	11.7539	2.87392	16.6917	14.3692	72.9331
	1.43776	11.8402	2.87558	16.6917	14.3775	72.9755
	1.43859	11.9248	2.87725	16.6916	14.3858	73.0179
	1.43942	12.0162	2.87891	16.6916	14.3942	73.0602
	1.44025	12.1042	2.88058	16.6915	14.4025	73.1026
	1.44109	12.1926	2.88224	16.6915	14.4108	73.145
	1.44192	12.2831	2.88391	16.6914	14.4191	73.1874
	1.44275	12.3729	2.88557	16.6914	14.4275	73.2298
	1.44358	12.4659	2.88724	16.6915	14.4358	73.2722
	1.44442	12.5618	2.8889	16.6915	14.4441	73.3145
	1.44525	12.6535	2.89057	16.6915	14.4524	73.357
	1.44608	12.7459	2.89223	16.6915	14.4608	73.3995
	1.44691	12.8409	2.8939	16.6917	14.4691	73.4419
	1.44775	12.934	2.89556	16.6918	14.4774	73.4843
	1.44858	13.0311	2.89723	16.692	14.4857	73.5266
	1.44941	13.1304	2.89889	16.6922	14.4941	73.569
	1.45024	13.2273	2.90056	16.6924	14.5024	73.6114
	1.45108	13.3254	2.90222	16.6926	14.5107	73.6538
	1.45191	13.4213	2.90389	16.6928	14.519	73.6962
	1.45274	13.5191	2.90555	16.6932	14.5274	73.7386
	1.45357	13.6178	2.90722	16.6935	14.5357	73.781
	1.45441	13.7199	2.90888	16.6938	14.544	73.8234
	1.45524	13.8216	2.91055	16.6941	14.5523	73.8657
	1.45607	13.9234	2.91221	16.6945	14.5607	73.9081
	1.4569	14.0252	2.91388	16.6948	14.569	73.9505
	1.45774	14.128	2.91554	16.6953	14.5773	73.9929
	1.45857	14.2326	2.91721	16.6956	14.5856	74.0353
	1.4594	14.3363	2.91887	16.6958	14.594	74.0776
	1.46023	14.4407	2.92054	16.6961	14.6023	74.12
	1.46107	14.5451	2.9222	16.6964	14.6106	74.1625
	1.4619	14.6493	2.92387	16.6967	14.6189	74.2048
	1.46273	14.7593	2.92553	16.697	14.6273	74.2472
	1.46356	14.8685	2.9272	16.6973	14.6356	74.2896
	1.4644	14.9759	2.92886	16.6975	14.6439	74.3319
	1.46523	15.0868	2.93053	16.6977	14.6522	74.3744
	1.46606	15.1974	2.93219	16.6978	14.6606	74.4167
	1.46689	15.3098	2.93386	16.698	14.6689	74.4591
	1.46773	15.4233	2.93552	16.6983	14.6772	74.5015
	1.46856	15.5349	2.93719	16.6987	14.6855	74.5439
	1.46939	15.6478	2.93885	16.699	14.6939	74.5863
	1.47022	15.7644	2.94052	16.6993	14.7022	74.6287
	1.47106	15.8766	2.94218	16.6996	14.7105	74.6711
	1.47189	15.9909	2.94385	16.6999	14.7188	74.7135
	1.47272	16.1099	2.94551	16.7001	14.7272	74.7558
	1.47355	16.2257	2.94718	16.7004	14.7355	74.7983
	1.47439	16.3456	2.94884	16.7006	14.7438	74.8407
	1.47522	16.4622	2.95051	16.7009	14.7521	74.8831
	1.47605	16.583	2.95217	16.7012	14.7605	74.9255
	1.47688	16.7023	2.95384	16.7015	14.7688	74.9679
	1.47772	16.8249	2.95551	16.7017	14.7771	75.0103
	1.47855	16.9456	2.95717	16.7019	14.7854	75.0527
	1.47938	17.066	2.95884	16.7021	14.7938	75.0951
	1.48021	17.1898	2.9605	16.7023	14.8021	75.1374
	1.48105	17.3144	2.96217	16.7025	14.8104	75.1798
	1.48188	17.4384	2.96383	16.7027	14.8187	75.2222
	1.48271	17.5615	2.9655	16.7028	14.8271	75.2646
	1.48354	17.6871	2.96716	16.7032	14.8354	75.3069
	1.48438	17.8139	2.96882	16.7033	14.8437	75.3493
	1.48521	17.9411	2.97049	16.7035	14.852	75.3917
	1.48604	18.0664	2.97215	16.7037	14.8604	75.4341
	1.48687	18.1936	2.97382	16.7039	14.8687	75.4765
	1.48771	18.3216	2.97548	16.704	14.877	75.5188
	1.48854	18.4487	2.97715	16.7041	14.8853	75.5612
	1.48937	18.5785	2.97882	16.7043	14.8937	75.6036
	1.4902	18.7089	2.98048	16.7044	14.902	75.6459
	1.49104	18.8384	2.98215	16.7047	14.9103	75.6883
	1.49187	18.9691	2.98381	16.705	14.9186	75.7307
	1.4927	19.1006	2.98548	16.7052	14.927	75.7731
	1.49354	19.2311	2.98714	16.7053	14.9353	75.8155
	1.49437	19.3621	2.98881	16.7054	14.9436	75.8579
	1.4952	19.4924	2.99047	16.7056	14.9519	75.9003
	1.49603	19.6267	2.99214	16.7058	14.9603	75.9426
	1.49686	19.7599	2.9938	16.706	14.9686	75.985
	1.4977	19.8919	2.99547	16.7061	14.9769	76.0274
	1.49853	20.0253	2.99713	16.7063	14.9852	76.0698
	1.49936	20.1596	2.9988	16.7066	14.9936	76.1122
	1.50019	20.2968	3.00046	16.7068	15.0019	76.1545
	1.50103	20.4353	3.00213	16.7071	15.0102	76.1969
	1.50186	20.5694	3.00379	16.7074	15.0185	76.2393
	1.50269	20.704	3.00546	16.7076	15.0269	76.2818
	1.50353	20.8414	3.00712	16.7079	15.0352	76.3242
	1.50436	20.9773	3.00879	16.7082	15.0435	76.3666
	1.50519	21.1114	3.01045	16.7085	15.0518	76.409
	1.50602	21.2488	3.01212	16.7087	15.0602	76.4513
	1.50686	21.3898	3.01378	16.7089	15.0685	76.4937
	1.50769	21.5305	3.01545	16.7092	15.0768	76.5361
	1.50852	21.6667	3.01711	16.7094	15.0851	76.5785
	1.50935	21.8004	3.01878	16.7096	15.0935	76.6209
	1.51019	21.9333	3.02044	16.7099	15.1018	76.6633
	1.51102	22.0703	3.02211	16.7102	15.1101	76.7057
	1.51185	22.2088	3.02377	16.7105	15.1184	76.7481
	1.51268	22.3496	3.02544	16.7108	15.1268	76.7905
	1.51351	22.4922	3.0271	16.7111	15.1351	76.8329
	1.51435	22.6333	3.02877	16.7114	15.1434	76.8753
	1.51518	22.7745	3.03043	16.7117	15.1517	76.9176
	1.51601	22.9185	3.0321	16.7119	15.1601	76.96
	1.51684	23.0628	3.03376	16.7123	15.1684	77.0024
	1.51768	23.2033	3.03543	16.7125	15.1767	77.0448
	1.51851	23.3446	3.03709	16.7128	15.185	77.0871
	1.51934	23.4896	3.03876	16.713	15.1934	77.1295
	1.52018	23.6341	3.04042	16.7132	15.2017	77.1719
	1.52101	23.7745	3.04209	16.7134	15.21	77.2143
	1.52184	23.9152	3.04375	16.7136	15.2183	77.2566
	1.52267	24.0609	3.04542	16.7139	15.2267	77.299
	1.52351	24.2051	3.04708	16.7142	15.235	77.3414
	1.52434	24.3464	3.04875	16.7144	15.2433	77.3838
	1.52517	24.4901	3.05041	16.7146	15.2516	77.4262
	1.526	24.6329	3.05208	16.7149	15.26	77.4686
	1.52683	24.775	3.05374	16.7151	15.2683	77.511
	1.52767	24.917	3.05541	16.7153	15.2766	77.5534
	1.5285	25.0575	3.05707	16.7155	15.2849	77.5958
	1.52933	25.1992	3.05874	16.7157	15.2933	77.6382
	1.53016	25.3427	3.0604	16.7159	15.3016	77.6806
	1.531	25.4885	3.06207	16.7161	15.3099	77.723
	1.53183	25.6331	3.06373	16.7165	15.3182	77.7655
	1.53266	25.7718	3.0654	16.7168	15.3266	77.8078
	1.5335	25.9113	3.06706	16.717	15.3349	77.8503
	1.53433	26.0528	3.06873	16.7174	15.3432	77.8927
	1.53516	26.1937	3.07039	16.7176	15.3515	77.935
	1.53599	26.3362	3.07206	16.7178	15.3599	77.9774
	1.53683	26.4795	3.07373	16.7179	15.3682	78.0198
	1.53766	26.6235	3.07539	16.7181	15.3765	78.0622
	1.53849	26.7684	3.07706	16.7183	15.3848	78.1046
	1.53932	26.9069	3.07872	16.7184	15.3932	78.147
	1.54015	27.0476	3.08039	16.7186	15.4015	78.1894
	1.54099	27.1918	3.08205	16.7188	15.4098	78.2318
	1.54182	27.3327	3.08372	16.7191	15.4181	78.2742
	1.54265	27.4732	3.08538	16.7193	15.4265	78.3165
	1.54349	27.6165	3.08704	16.7196	15.4348	78.3589
	1.54432	27.7583	3.08871	16.7197	15.4431	78.4013
	1.54515	27.9	3.09037	16.7199	15.4514	78.4436
	1.54598	28.0413	3.09204	16.7201	15.4598	78.486
	1.54682	28.1832	3.09371	16.7202	15.4681	78.5284
	1.54765	28.3225	3.09537	16.7204	15.4764	78.5708
	1.54848	28.4654	3.09704	16.7206	15.4848	78.6131
	1.54931	28.607	3.0987	16.7207	15.4931	78.6555
	1.55015	28.7455	3.10037	16.7209	15.5014	78.6979
	1.55098	28.8837	3.10203	16.7211	15.5097	78.7403
	1.55181	29.0274	3.1037	16.7212	15.5181	78.7826
	1.55264	29.1697	3.10536	16.7214	15.5264	78.825
	1.55348	29.3101	3.10703	16.7216	15.5347	78.8674
	1.55431	29.4492	3.10869	16.7217	15.543	78.9098
	1.55514	29.5891	3.11036	16.7218	15.5514	78.9522
	1.55597	29.7302	3.11202	16.722	15.5597	78.9946
	1.55681	29.8694	3.11369	16.7221	15.568	79.037
	1.55764	30.0075	3.11535	16.7222	15.5763	79.0794
	1.55847	30.1412	3.11702	16.7223	15.5847	79.1218
	1.5593	30.2773	3.11868	16.7225	15.593	79.1642
	1.56014	30.4171	3.12035	16.7226	15.6013	79.2066
	1.56097	30.5515	3.12201	16.7227	15.6096	79.249
	1.5618	30.688	3.12368	16.7228	15.618	79.2914
	1.56263	30.8223	3.12534	16.7229	15.6263	79.3338
	1.56347	30.9615	3.12701	16.7231	15.6346	79.3762
	1.5643	31.0971	3.12867	16.7232	15.6429	79.4186
	1.56513	31.2303	3.13034	16.7233	15.6513	79.461
	1.56596	31.3698	3.132	16.7234	15.6596	79.5033
	1.5668	31.5065	3.13367	16.7236	15.6679	79.5457
	1.56763	31.6431	3.13533	16.7237	15.6762	79.5881
	1.56846	31.7776	3.137	16.7238	15.6846	79.6305
	1.56929	31.911	3.13866	16.7239	15.6929	79.6729
	1.57013	32.0457	3.14033	16.724	15.7012	79.7153
	1.57096	32.1761	3.14199	16.7241	15.7095	79.7577
	1.57179	32.31	3.14366	16.7243	15.7179	79.8001
	1.57262	32.4447	3.14532	16.7244	15.7262	79.8424
	1.57346	32.5732	3.14699	16.7245	15.7345	79.8848
	1.57429	32.7051	3.14865	16.7246	15.7428	79.9272
	1.57512	32.8352	3.15032	16.7247	15.7512	79.9696
	1.57595	32.9661	3.15198	16.7248	15.7595	80.0119
	1.57679	33.095	3.15365	16.7248	15.7678	80.0543
	1.57762	33.2302	3.15531	16.7248	15.7761	80.0967
	1.57845	33.3611	3.15698	16.7249	15.7845	80.1391
	1.57928	33.4867	3.15864	16.7249	15.7928	80.1815
	1.58012	33.6172	3.16031	16.7249	15.8011	80.2239
	1.58095	33.7459	3.16197	16.725	15.8094	80.2663
	1.58178	33.8718	3.16364	16.7251	15.8178	80.3087
	1.58261	34.0024	3.1653	16.7251	15.8261	80.3511
	1.58345	34.1298	3.16697	16.7251	15.8344	80.3934
	1.58428	34.2559	3.16863	16.7252	15.8427	80.4358
	1.58511	34.3812	3.1703	16.7252	15.8511	80.4782
	1.58594	34.5071	3.17196	16.7251	15.8594	80.5206
	1.58678	34.6336	3.17363	16.725	15.8677	80.563
	1.58761	34.7568	3.17529	16.7249	15.876	80.6054
	1.58844	34.8807	3.17696	16.7247	15.8844	80.6479
	1.58927	35.0008	3.17862	16.7245	15.8927	80.6903
	1.59011	35.1221	3.18029	16.7243	15.901	80.7327
	1.59094	35.247	3.18195	16.7241	15.9093	80.7751
	1.59177	35.3687	3.18362	16.7239	15.9177	80.8174
	1.5926	35.4888	3.18528	16.7237	15.926	80.8598
	1.59344	35.6082	3.18695	16.7235	15.9343	80.9022
	1.59427	35.7302	3.18861	16.7234	15.9426	80.9446
	1.5951	35.855	3.19028	16.7233	15.951	80.987
	1.59593	35.973	3.19195	16.7231	15.9593	81.0294
	1.59677	36.0915	3.19361	16.723	15.9676	81.0717
	1.5976	36.2089	3.19528	16.7228	15.9759	81.1141
	1.59843	36.3268	3.19694	16.7226	15.9843	81.1565
	1.59926	36.4441	3.19861	16.7225	15.9926	81.1989
	1.6001	36.5638	3.20027	16.7225	16.0009	81.2413
	1.60093	36.6782	3.20194	16.7223	16.0092	81.2837
	1.60176	36.7943	3.2036	16.7223	16.0176	81.326
	1.60259	36.91	3.20527	16.7223	16.0259	81.3684
	1.60343	37.0239	3.20693	16.7223	16.0342	81.4108
	1.60426	37.1348	3.2086	16.7223	16.0425	81.4532
	1.60509	37.247	3.21026	16.7223	16.0509	81.4955
	1.60592	37.361	3.21193	16.7221	16.0592	81.5379
	1.60676	37.476	3.21359	16.722	16.0675	81.5803
	1.60759	37.5896	3.21526	16.722	16.0758	81.6227
	1.60842	37.7016	3.21692	16.7219	16.0842	81.6651
	1.60925	37.815	3.21859	16.7219	16.0925	81.7075
	1.61009	37.9299	3.22025	16.7219	16.1008	81.7499
	1.61092	38.0395	3.22192	16.7218	16.1091	81.7923
	1.61175	38.1498	3.22358	16.7217	16.1175	81.8347
	1.61258	38.2603	3.22525	16.7217	16.1258	81.877
	1.61342	38.3708	3.22691	16.7215	16.1341	81.9194
	1.61425	38.4782	3.22858	16.7214	16.1424	81.9618
	1.61508	38.5868	3.23024	16.7213	16.1508	82.0042
	1.61591	38.6937	3.23191	16.7213	16.1591	82.0466
	1.61675	38.8003	3.23357	16.7212	16.1674	82.0891
	1.61758	38.9044	3.23524	16.7212	16.1757	82.1315
	1.61841	39.0127	3.2369	16.7212	16.1841	82.1738
	1.61925	39.1165	3.23857	16.7211	16.1924	82.2162
	1.62008	39.2203	3.24023	16.721	16.2007	82.2586
	1.62091	39.3273	3.2419	16.7208	16.209	82.301
	1.62174	39.4321	3.24356	16.7206	16.2174	82.3434
	1.62258	39.5341	3.24523	16.7206	16.2257	82.3858
	1.62341	39.6367	3.24689	16.7205	16.234	82.4281
	1.62424	39.7388	3.24856	16.7205	16.2423	82.4705
	1.62507	39.8379	3.25022	16.7205	16.2507	82.5129
	1.6259	39.9329	3.25189	16.7206	16.259	82.5553
	1.62674	40.0269	3.25355	16.7206	16.2673	82.5977
	1.62757	40.1184	3.25522	16.7206	16.2756	82.6401
	1.6284	40.2116	3.25688	16.7206	16.284	82.6825
	1.62923	40.3035	3.25855	16.7207	16.2923	82.7249
	1.63007	40.3954	3.26021	16.7206	16.3006	82.7672
	1.6309	40.4849	3.26188	16.7206	16.3089	82.8097
	1.63173	40.5765	3.26354	16.7205	16.3173	82.8521
	1.63257	40.6669	3.26521	16.7205	16.3256	82.8944
	1.6334	40.7581	3.26687	16.7205	16.3339	82.9368
	1.63423	40.8488	3.26854	16.7205	16.3422	82.9792
	1.63506	40.9395	3.2702	16.7206	16.3506	83.0216
	1.6359	41.0277	3.27187	16.7207	16.3589	83.064
	1.63673	41.1168	3.27353	16.7207	16.3672	83.1063
	1.63756	41.2058	3.2752	16.7206	16.3755	83.1487
	1.63839	41.2964	3.27686	16.7206	16.3839	83.1911
	1.63922	41.3871	3.27853	16.7206	16.3922	83.2335
	1.64006	41.4775	3.28019	16.7207	16.4005	83.2759
	1.64089	41.5655	3.28186	16.7207	16.4088	83.3183
	1.64172	41.6518	3.28352	16.7207	16.4172	83.3607
	1.64255	41.7386	3.28519	16.7208	16.4255	83.4031
	1.64339	41.8247	3.28685	16.7208	16.4338	83.4455
	1.64422	41.9111	3.28852	16.721	16.4421	83.4879
	1.64505	41.996	3.29018	16.7211	16.4505	83.5304
	1.64589	42.0822	3.29185	16.7211	16.4588	83.5728
	1.64672	42.1638	3.29351	16.7212	16.4671	83.6152
	1.64755	42.2495	3.29518	16.7213	16.4754	83.6576
	1.64838	42.3311	3.29684	16.7214	16.4838	83.7
	1.64922	42.4154	3.29851	16.7215	16.4921	83.7423
	1.65005	42.4945	3.30017	16.7216	16.5004	83.7847
	1.65088	42.5737	3.30184	16.7217	16.5087	83.8271
	1.65171	42.6565	3.3035	16.7219	16.5171	83.8695
	1.65254	42.7347	3.30517	16.7219	16.5254	83.9119
	1.65338	42.8111	3.30683	16.7221	16.5337	83.9543
	1.65421	42.8918	3.3085	16.7222	16.542	83.9967
	1.65504	42.9687	3.31017	16.7224	16.5504	84.0391
	1.65587	43.0447	3.31183	16.7225	16.5587	84.0815
	1.65671	43.1226	3.3135	16.7227	16.567	84.1238
	1.65754	43.199	3.31516	16.7228	16.5753	84.1662
	1.65837	43.2742	3.31683	16.723	16.5837	84.2086
	1.65921	43.3476	3.31849	16.7232	16.592	84.251
	1.66004	43.4221	3.32016	16.7235	16.6003	84.2934
	1.66087	43.4947	3.32182	16.7236	16.6086	84.3357
[truncated: 39,664 more rows]

## Sheet: Supplementary Fig. 4 panel d
FSC curve data
wave_number	fsc_nomask	fsc_sphericalmask	fsc_loosemask	fsc_tightmask	fsc_noisesub_true	fsc_noisesub
0.5	1	1	1	1	nan	1
1.5	0.994106	0.996942	0.999992	1	0.2	1
2.5	0.998058	0.999345	0.99998	0.999998	0.208333	0.999998
3.5	0.995891	0.998592	0.999964	0.999993	0.088	0.999993
4.5	0.995726	0.998494	0.999958	0.999989	-0.005435	0.999989
5.5	0.994092	0.998191	0.999946	0.999985	-0.037037	0.999985
6.5	0.994364	0.997818	0.999941	0.999984	0.039007	0.999984
7.5	0.992484	0.997206	0.999908	0.999974	0.048458	0.999974
8.5	0.991286	0.996885	0.999883	0.999966	-0.001736	0.999966
9.5	0.989727	0.995645	0.999855	0.999959	-0.005789	0.999959
10.5	0.988483	0.995019	0.999813	0.999945	-0.038202	0.999945
11.5	0.985365	0.993883	0.999772	0.999934	-0.009141	0.999934
12.5	0.980178	0.992238	0.999682	0.999909	-0.030303	0.999909
13.5	0.977377	0.991509	0.999607	0.999893	0.025599	0.999893
14.5	0.972567	0.988587	0.999482	0.99986	0.019215	0.99986
15.5	0.967289	0.98627	0.999396	0.999817	-0.053664	0.999817
16.5	0.96324	0.983317	0.999298	0.999763	-0.120271	0.999763
17.5	0.953096	0.979941	0.999185	0.999662	-0.180379	0.999662
18.5	0.941051	0.97493	0.998983	0.99952	-0.219848	0.99952
19.5	0.920559	0.966199	0.998708	0.999321	-0.25987	0.999321
20.5	0.892972	0.951925	0.998252	0.999002	-0.270769	0.999002
21.5	0.860461	0.938086	0.997677	0.998567	-0.271238	0.998567
22.5	0.829705	0.926494	0.996759	0.99794	-0.254582	0.99794
23.5	0.802424	0.911123	0.995832	0.997104	-0.245897	0.997104
24.5	0.752871	0.886938	0.994508	0.995829	-0.24835	0.995829
25.5	0.719873	0.865802	0.992462	0.993828	-0.241812	0.993828
26.5	0.712104	0.860334	0.989017	0.991011	-0.272144	0.991011
27.5	0.677961	0.837746	0.981917	0.987681	-0.274288	0.987681
28.5	0.631802	0.794972	0.970237	0.982354	-0.298336	0.982354
29.5	0.584282	0.756582	0.951993	0.975257	-0.321058	0.975257
30.5	0.509784	0.702388	0.931829	0.96715	-0.354307	0.96715
31.5	0.465328	0.655658	0.906246	0.957126	-0.379641	0.957126
32.5	0.427651	0.625139	0.878427	0.944689	-0.383878	0.944689
33.5	0.393896	0.579848	0.848583	0.93104	-0.365945	0.93104
34.5	0.36318	0.54928	0.82201	0.917887	-0.350719	0.917887
35.5	0.317554	0.503177	0.789178	0.902292	-0.284336	0.902292
36.5	0.285402	0.444072	0.759665	0.889935	-0.128872	0.889935
37.5	0.259255	0.418822	0.734965	0.882832	0.058055	0.882832
38.5	0.217837	0.383753	0.714018	0.872895	0.227006	0.227006
39.5	0.218677	0.374419	0.698686	0.863441	0.351178	0.351178
40.5	0.204616	0.362635	0.687055	0.853369	0.448588	0.448588
41.5	0.193041	0.343642	0.687575	0.850049	0.51243	0.51243
42.5	0.17978	0.314388	0.679801	0.840471	0.534727	0.534727
43.5	0.159022	0.313256	0.6735	0.829498	0.529323	0.529323
44.5	0.157547	0.28785	0.671894	0.824052	0.542576	0.542576
45.5	0.154973	0.29009	0.666196	0.817343	0.56802	0.56802
46.5	0.144173	0.268541	0.665198	0.806356	0.588918	0.588918
47.5	0.116602	0.23181	0.652463	0.788713	0.597715	0.597715
48.5	0.099016	0.20379	0.63641	0.774547	0.610875	0.610875
49.5	0.094025	0.20172	0.6215	0.763575	0.620152	0.620152
50.5	0.09304	0.187623	0.609996	0.75523	0.637356	0.637356
51.5	0.071877	0.149027	0.587761	0.736797	0.627184	0.627184
52.5	0.042495	0.1122	0.558649	0.715879	0.61192	0.61192
53.5	0.034313	0.078243	0.532292	0.694775	0.598601	0.598601
54.5	0.031734	0.089876	0.513983	0.680771	0.590316	0.590316
55.5	0.035112	0.099943	0.488499	0.671783	0.593922	0.593922
56.5	0.040034	0.073045	0.454383	0.660506	0.591191	0.591191
57.5	0.021354	0.060434	0.419886	0.648916	0.58846	0.58846
58.5	0.009895	0.032105	0.380096	0.628674	0.571904	0.571904
59.5	0.012798	0.033637	0.34893	0.599665	0.544594	0.544594
60.5	0.01413	0.03221	0.323163	0.577937	0.52351	0.52351
61.5	0.012727	0.040629	0.284461	0.545366	0.490497	0.490497
62.5	0.00882	0.02481	0.260721	0.508013	0.454029	0.454029
63.5	0.003408	0.01152	0.227224	0.46941	0.416146	0.416146
64.5	-0.005857	0.0012	0.197686	0.4265	0.379028	0.379028
65.5	0.006679	0.006813	0.175496	0.389137	0.355178	0.355178
66.5	0.003651	0.01099	0.144526	0.34515	0.326865	0.326865
67.5	-0.000447	0.006401	0.111696	0.302871	0.300735	0.300735
68.5	0.004634	0.005945	0.084582	0.261336	0.262793	0.262793
69.5	0.000474	-0.001698	0.054449	0.224085	0.228688	0.228688
70.5	-0.002344	-0.009368	0.037443	0.181779	0.18042	0.18042
71.5	-0.003428	-0.011501	0.024467	0.151779	0.135143	0.135143
72.5	-0.001573	-0.003242	0.016905	0.13411	0.110821	0.110821
73.5	5.1e-05	-0.003303	0.003747	0.110555	0.078823	0.078823
74.5	-0.006974	-4e-05	-0.009756	0.079574	0.048432	0.048432
75.5	0.000485	0.001838	-0.015422	0.055253	0.02544	0.02544
76.5	-0.006533	-0.003201	-0.021848	0.036134	0.018126	0.018126
77.5	-0.002756	-0.005179	-0.021982	0.018172	0.010663	0.010663
78.5	-0.004009	-0.000631	-0.012568	0.011411	0.009195	0.009195
79.5	-0.00559	-0.006218	-0.005636	0.007559	0.00829	0.00829
80.5	-0.000138	-0.001673	-0.012391	0.005059	0.003359	0.003359
81.5	0.001982	0.001718	-0.01358	0.004428	-0.001835	-0.001835
82.5	0.00232	0.00041	-0.008932	-0.000809	-0.013385	-0.013385
83.5	-7.1e-05	-0.006377	-0.00745	0.005207	-0.007599	-0.007599
84.5	0.00194	7e-05	0.00222	0.014164	0.001933	0.001933
85.5	-0.001237	0.000898	0.005742	0.020339	0.007208	0.007208
86.5	0.002431	-0.003148	0.002501	0.025062	0.015525	0.015525
87.5	0.003469	-0.000798	-0.001388	0.030346	0.027294	0.027294
88.5	0.00113	-0.002742	-0.006265	0.031446	0.024108	0.024108
89.5	0.003033	0.00694	-0.000607	0.025608	0.014051	0.014051
90.5	-0.004779	0.000313	0.00055	0.011144	0.009372	0.009372
91.5	0.001838	0.00661	-0.000302	0.00629	0.013108	0.013108
92.5	0.008579	0.007406	-0.008304	0.007884	0.017447	0.017447
93.5	-0.001227	0.004324	-0.007142	0.008701	0.01788	0.01788
94.5	0.000917	-0.000743	-0.006309	0.007043	0.014809	0.014809
95.5	0.002035	-0.000925	-0.005945	0.004584	0.011411	0.011411
96.5	-0.005088	-0.011944	-0.004145	-0.000464	1.4e-05	1.4e-05
97.5	-0.002992	-0.008837	0.001381	-0.005797	-0.009116	-0.009116
98.5	0.000592	-0.003015	0.00333	-0.008414	-0.015441	-0.015441
99.5	0.002374	-0.005629	-0.005492	-0.009757	-0.01517	-0.01517
100.5	0.002027	0.001123	-0.013874	-0.007205	-0.0125	-0.0125
101.5	6.1e-05	0.001131	-0.0147	0.001613	-0.001699	-0.001699
102.5	0.007528	0.001306	-0.0159	0.008408	0.007421	0.007421
103.5	-0.000825	0.001341	-0.010525	0.015695	0.018448	0.018448
104.5	-0.000705	0.002574	-0.013481	0.025786	0.031209	0.031209
105.5	0.000674	-0.002275	-0.010669	0.032201	0.041279	0.041279
106.5	0.004658	0.002999	-0.000347	0.03414	0.044304	0.044304
107.5	0.001303	6.5e-05	0.003784	0.027313	0.03548	0.03548
108.5	-0.001608	-0.000693	0.007648	0.020956	0.027234	0.027234
109.5	-0.003243	0.002279	0.005919	0.006889	0.008896	0.008896
110.5	0.006499	0.003641	0.004226	-0.002203	-0.00462	-0.00462
111.5	-0.00509	-0.000907	0.002512	-0.011233	-0.015178	-0.015178
112.5	0.001129	0.002053	0.000665	-0.014533	-0.014119	-0.014119
113.5	-0.001379	0.002192	0.000482	-0.015694	-0.011633	-0.011633
114.5	-0.000895	0.001233	0.00097	-0.009169	0.000656	0.000656
115.5	0.001047	-0.001701	0.008324	-0.000628	0.010531	0.010531
116.5	0.003251	-0.001227	0.008987	-0.002259	0.010762	0.010762
117.5	-0.001597	-0.004049	0.005015	-0.001265	0.012766	0.012766
118.5	0.000417	-0.009047	0.00887	-0.004433	0.009814	0.009814
119.5	-0.001311	-0.002926	0.012805	0.000109	0.014377	0.014377
120.5	-0.005007	-0.003527	0.011148	-0.001874	0.009602	0.009602
121.5	-0.001261	-0.00208	0.004708	-0.002056	0.004979	0.004979
122.5	-0.002106	-0.002749	0.000974	-0.007909	-0.005204	-0.005204
123.5	-0.004286	-0.006072	-0.002912	-0.005506	-0.00537	-0.00537
124.5	0.00183	-0.000484	-0.00681	-0.003413	-0.008742	-0.008742
125.5	0.000269	0.001593	-0.009796	-0.002306	-0.013389	-0.013389
126.5	-3.3e-05	-0.002354	-0.007559	-0.004528	-0.01794	-0.01794

## Sheet: Supplementary Fig. 7c
Size exclusion chromatograohy graph data
		Chrom.1		Chrom.1		Chrom.1
		UV		Conductivity		Conc B
		ml	mAU	ml	mS/cm	ml	%B
		-0.013314	0.155896	-0.011672	16.2009	-0.010412	0
		-0.012481	0.156475	-0.010839	16.2011	-0.006247	0
		-0.011648	0.158523	-0.010006	16.201	-0.002082	0
		-0.010815	0.163797	-0.009173	16.2011	0.002083	0
		-0.009982	0.163653	-0.00834	16.2012	0.006248	0
		-0.009149	0.158773	-0.007507	16.2012	0.010413	0
		-0.008316	0.159657	-0.006674	16.2078	0.014578	0
		-0.007483	0.159701	-0.005841	16.2099	0.018743	0
		-0.00665	0.142158	-0.005008	16.2117	0.022908	0
		-0.005817	0.128812	-0.004176	16.2143	0.027073	0
		-0.004984	0.118495	-0.003343	16.2177	0.031238	0
		-0.004151	0.107034	-0.00251	16.2216	0.035403	0
		-0.003318	0.092491	-0.001677	16.2258	0.039568	0
		-0.002485	0.077128	-0.000844	16.2301	0.043733	0
		-0.001652	0.061132	-1.1e-05	16.2341	0.047898	0
		-0.000819	0.040042	0.000822	16.2378	0.052063	0
		1.4e-05	0.018392	0.001655	16.2412	0.056228	0
		0.000847	-0.004883	0.002488	16.2445	0.060393	0
		0.00168	-0.029379	0.003321	16.2475	0.064558	0
		0.002513	-0.054748	0.004154	16.2503	0.068723	0
		0.003346	-0.081113	0.004987	16.2529	0.072888	0
		0.004179	-0.108702	0.00582	16.2553	0.077053	0
		0.005012	-0.13867	0.006653	16.2574	0.081218	0
		0.005845	-0.166832	0.007486	16.2592	0.085383	0
		0.006678	-0.197866	0.008319	16.2607	0.089548	0
		0.007511	-0.22956	0.009152	16.2619	0.093713	0
		0.008344	-0.264821	0.009984	16.2628	0.097878	0
		0.009177	-0.299884	0.010817	16.2634	0.102043	0
		0.01001	-0.337995	0.01165	16.2634	0.106208	0
		0.010843	-0.38324	0.012483	16.2629	0.110373	0
		0.011676	-0.435551	0.013316	16.2619	0.114538	0
		0.012509	-0.487146	0.014149	16.2604	0.118703	0
		0.013342	-0.532456	0.014982	16.2584	0.122868	0
		0.014175	-0.576654	0.015815	16.2559	0.127033	0
		0.015008	-0.623085	0.016648	16.2531	0.131198	0
		0.015841	-0.670093	0.017481	16.2502	0.135363	0
		0.016674	-0.71604	0.018314	16.2469	0.139528	0
		0.017507	-0.758728	0.019147	16.2439	0.143693	0
		0.01834	-0.800708	0.01998	16.2408	0.147858	0
		0.019173	-0.84046	0.020813	16.238	0.152023	0
		0.020006	-0.878475	0.021646	16.2355	0.156188	0
		0.020839	-0.915092	0.022479	16.2332	0.160353	0
		0.021672	-0.950093	0.023312	16.231	0.164518	0
		0.022505	-0.984121	0.024145	16.2291	0.168683	0
		0.023338	-1.01531	0.024977	16.2274	0.172848	0
		0.024171	-1.04563	0.02581	16.226	0.177013	0
		0.025004	-1.07199	0.026643	16.2248	0.181178	0
		0.025837	-1.09865	0.027476	16.2236	0.185343	0
		0.02667	-1.12566	0.028309	16.2226	0.189508	0
		0.027503	-1.15278	0.029142	16.2218	0.193673	0
		0.028336	-1.17664	0.029975	16.2211	0.197838	0
		0.029169	-1.19512	0.030808	16.2206	0.202003	0
		0.030002	-1.21134	0.031641	16.2201	0.206168	0
		0.030835	-1.22457	0.032474	16.2196	0.210333	0
		0.031668	-1.2343	0.033307	16.2192	0.214498	0
		0.032501	-1.23752	0.03414	16.2188	0.218663	0
		0.033334	-1.23747	0.034973	16.2185	0.222828	0
		0.034167	-1.23186	0.035806	16.2182	0.226993	0
		0.035	-1.2228	0.036639	16.2179	0.231158	0
		0.035833	-1.21577	0.037472	16.2177	0.235323	0
		0.036666	-1.21166	0.038305	16.2175	0.239488	0
		0.037499	-1.20785	0.039137	16.2174	0.243653	0
		0.038332	-1.20096	0.03997	16.2174	0.247818	0
		0.039165	-1.1908	0.040803	16.2173	0.251983	0
		0.039998	-1.18191	0.041636	16.2172	0.256148	0
		0.040831	-1.17405	0.042469	16.2172	0.260313	0
		0.041664	-1.16694	0.043302	16.2172	0.264478	0
		0.042497	-1.15743	0.044135	16.2172	0.268643	0
		0.04333	-1.14347	0.044968	16.2174	0.272808	0
		0.044163	-1.12629	0.045801	16.2175	0.276973	0
		0.044996	-1.11269	0.046634	16.2176	0.281138	0
		0.045829	-1.10508	0.047467	16.2177	0.285303	0
		0.046662	-1.09468	0.0483	16.2178	0.289468	0
		0.047495	-1.0782	0.049133	16.218	0.293633	0
		0.048328	-1.06053	0.049966	16.2183	0.297798	0
		0.049161	-1.04634	0.050799	16.2185	0.301963	0
		0.049994	-1.03251	0.051632	16.2187	0.306128	0
		0.050827	-1.0125	0.052465	16.2189	0.310293	0
		0.05166	-0.983988	0.053297	16.219	0.314458	0
		0.052493	-0.955341	0.05413	16.2192	0.318623	0
		0.053326	-0.925867	0.054963	16.2193	0.322788	0
		0.054159	-0.893361	0.055796	16.2194	0.326953	0
		0.054992	-0.864486	0.056629	16.2196	0.331118	0
		0.055825	-0.836265	0.057462	16.2198	0.335283	0
		0.056658	-0.797412	0.058295	16.22	0.339448	0
		0.057491	-0.741449	0.059128	16.2202	0.343613	0
		0.058324	-0.671971	0.059961	16.2204	0.347778	0
		0.059157	-0.605976	0.060794	16.2206	0.351943	0
		0.05999	-0.544874	0.061627	16.2208	0.356108	0
		0.060823	-0.47909	0.06246	16.221	0.360273	0
		0.061656	-0.419301	0.063293	16.2211	0.364438	0
		0.062489	-0.358666	0.064126	16.2213	0.368603	0
		0.063322	-0.298325	0.064959	16.2214	0.372768	0
		0.064155	-0.244181	0.065792	16.2216	0.376933	0
		0.064988	-0.199723	0.066625	16.2217	0.381098	0
		0.065821	-0.168047	0.067458	16.2218	0.385263	0
		0.066654	-0.14828	0.06829	16.2219	0.389428	0
		0.067487	-0.141054	0.069123	16.222	0.393593	0
		0.06832	-0.138145	0.069956	16.2222	0.397758	0
		0.069153	-0.132708	0.070789	16.2223	0.401923	0
		0.069986	-0.126641	0.071622	16.2223	0.406088	0
		0.070819	-0.118523	0.072455	16.2224	0.410253	0
		0.071652	-0.116461	0.073288	16.2225	0.414418	0
		0.072485	-0.118415	0.074121	16.2225	0.418583	0
		0.073318	-0.118218	0.074954	16.2225	0.422748	0
		0.074151	-0.117986	0.075787	16.2225	0.426913	0
		0.074984	-0.121575	0.07662	16.2226	0.431078	0
		0.075817	-0.127437	0.077453	16.2227	0.435243	0
		0.07665	-0.098616	0.078286	16.2228	0.439408	0
		0.077483	-0.073083	0.079119	16.2228	0.443573	0
		0.078316	-0.065835	0.079952	16.2228	0.447738	0
		0.079149	-0.066961	0.080785	16.2228	0.451903	0
		0.079982	-0.066116	0.081618	16.2228	0.456068	0
		0.080815	-0.094434	0.08245	16.2229	0.460233	0
		0.081648	-0.139197	0.083283	16.2228	0.464398	0
		0.082481	-0.174795	0.084116	16.2228	0.468563	0
		0.083314	-0.21976	0.084949	16.2228	0.472728	0
		0.084147	-0.25943	0.085782	16.2228	0.476893	0
		0.08498	-0.303223	0.086615	16.2229	0.481058	0
		0.085813	-0.322393	0.087448	16.2229	0.485223	0
		0.086646	-0.327663	0.088281	16.2229	0.489388	0
		0.087479	-0.32019	0.089114	16.2229	0.493553	0
		0.088312	-0.304877	0.089947	16.223	0.497718	0
		0.089145	-0.289448	0.09078	16.2229	0.501883	0
		0.089978	-0.275106	0.091613	16.2229	0.506048	0
		0.090811	-0.264709	0.092446	16.2229	0.510213	0
		0.091644	-0.265923	0.093279	16.2229	0.514378	0
		0.092477	-0.268383	0.094112	16.2229	0.518543	0
		0.09331	-0.271354	0.094945	16.2228	0.522708	0
		0.094143	-0.274444	0.095778	16.2228	0.526873	0
		0.094976	-0.27878	0.09661	16.2227	0.531038	0
		0.095809	-0.28159	0.097443	16.2227	0.535203	0
		0.096642	-0.282645	0.098276	16.2227	0.539368	0
		0.097475	-0.322853	0.099109	16.2227	0.543533	0
		0.098308	-0.36282	0.099942	16.2226	0.547698	0
		0.099141	-0.400223	0.100775	16.2226	0.551863	0
		0.099973	-0.439031	0.101608	16.2225	0.556028	0
		0.100806	-0.478666	0.102441	16.2225	0.560193	0
		0.101639	-0.49761	0.103274	16.2225	0.564358	0
		0.102472	-0.498253	0.104107	16.2225	0.568523	0
		0.103305	-0.497557	0.10494	16.2225	0.572688	0
		0.104138	-0.493724	0.105773	16.2225	0.576853	0
		0.104971	-0.48964	0.106606	16.2225	0.581018	0
		0.105804	-0.48706	0.107439	16.2225	0.585183	0
		0.106637	-0.487285	0.108272	16.2226	0.589348	0
		0.10747	-0.496681	0.109105	16.2227	0.593513	0
		0.108303	-0.499911	0.109938	16.2227	0.597678	0
		0.109136	-0.503169	0.110771	16.2227	0.601843	0
		0.109969	-0.507535	0.111603	16.2226	0.606008	0
		0.110802	-0.513107	0.112436	16.2226	0.610173	0
		0.111635	-0.517648	0.113269	16.2226	0.614338	0
		0.112468	-0.515136	0.114102	16.2226	0.618503	0
		0.113301	-0.508296	0.114935	16.2226	0.622668	0
		0.114134	-0.501501	0.115768	16.2225	0.626833	0
		0.114967	-0.493971	0.116601	16.2224	0.630998	0
		0.1158	-0.487002	0.117434	16.2223	0.635163	0
		0.116633	-0.481338	0.118267	16.2223	0.639328	0
		0.117466	-0.475102	0.1191	16.2222	0.643493	0
		0.118299	-0.467708	0.119933	16.222	0.647658	0
		0.119132	-0.462108	0.120766	16.2219	0.651823	0
		0.119965	-0.455556	0.121599	16.2218	0.655988	0
		0.120798	-0.449084	0.122432	16.2217	0.660153	0
		0.121631	-0.442126	0.123265	16.2216	0.664318	0
		0.122464	-0.43403	0.124098	16.2215	0.668483	0
		0.123297	-0.425833	0.124931	16.2214	0.672648	0
		0.12413	-0.41619	0.125763	16.2213	0.676813	0
		0.124963	-0.405734	0.126596	16.2211	0.680978	0
		0.125796	-0.396624	0.127429	16.221	0.685143	0
		0.126629	-0.387665	0.128262	16.2209	0.689308	0
		0.127462	-0.37853	0.129095	16.2208	0.693473	0
		0.128295	-0.369339	0.129928	16.2206	0.697638	0
		0.129128	-0.359754	0.130761	16.2206	0.701803	0
		0.129961	-0.350417	0.131594	16.2205	0.705968	0
		0.130794	-0.340642	0.132427	16.2204	0.710133	0
		0.131627	-0.329725	0.13326	16.2203	0.714298	0
		0.13246	-0.31781	0.134093	16.2202	0.718463	0
		0.133293	-0.3065	0.134926	16.22	0.722628	0
		0.134126	-0.295209	0.135759	16.2199	0.726793	0
		0.134959	-0.284936	0.136592	16.2198	0.730958	0
		0.135792	-0.27501	0.137425	16.2197	0.735123	0
		0.136625	-0.264192	0.138258	16.2194	0.739288	0
		0.137458	-0.251039	0.139091	16.2193	0.743453	0
		0.138291	-0.238116	0.139923	16.2191	0.747618	0
		0.139124	-0.22518	0.140756	16.219	0.751783	0
		0.139957	-0.210776	0.141589	16.2189	0.755948	0
		0.14079	-0.195826	0.142422	16.2188	0.760113	0
		0.141623	-0.180864	0.143255	16.2187	0.764278	0
		0.142456	-0.164465	0.144088	16.2185	0.768443	0
		0.143289	-0.147518	0.144921	16.2184	0.772608	0
		0.144122	-0.129688	0.145754	16.2183	0.776773	0
		0.144955	-0.111228	0.146587	16.2182	0.780938	0
		0.145788	-0.093358	0.14742	16.2182	0.785103	0
		0.146621	-0.074592	0.148253	16.2181	0.789268	0
		0.147454	-0.055634	0.149086	16.2179	0.793433	0
		0.148287	-0.036441	0.149919	16.2176	0.797598	0
		0.14912	-0.014362	0.150752	16.2175	0.801763	0
		0.149953	0.006782	0.151585	16.2173	0.805928	0
		0.150786	0.028235	0.152418	16.2173	0.810093	0
		0.151619	0.048953	0.153251	16.2172	0.814258	0
		0.152452	0.068056	0.154084	16.2172	0.818423	0
		0.153285	0.086619	0.154916	16.2171	0.822588	0
		0.154118	0.105778	0.155749	16.217	0.826753	0
		0.154951	0.124387	0.156582	16.2168	0.830918	0
		0.155784	0.14521	0.157415	16.2167	0.835083	0
		0.156617	0.168622	0.158248	16.2165	0.839248	0
		0.15745	0.189388	0.159081	16.2163	0.843413	0
		0.158283	0.20737	0.159914	16.2161	0.847578	0
		0.159116	0.225565	0.160747	16.216	0.851743	0
		0.159949	0.242102	0.16158	16.2159	0.855908	0
		0.160782	0.257377	0.162413	16.2158	0.860073	0
		0.161615	0.273423	0.163246	16.2155	0.864238	0
		0.162448	0.288377	0.164079	16.2153	0.868403	0
		0.163281	0.300159	0.164912	16.2151	0.872568	0
		0.164114	0.311746	0.165745	16.2149	0.876733	0
		0.164947	0.322168	0.166578	16.2146	0.880898	0
		0.16578	0.332035	0.167411	16.2144	0.885063	0
		0.166613	0.341722	0.168244	16.2143	0.889228	0
		0.167446	0.352176	0.169076	16.2141	0.893393	0
		0.168279	0.362442	0.169909	16.2139	0.897558	0
		0.169112	0.371682	0.170742	16.2138	0.901723	0
		0.169945	0.378635	0.171575	16.2136	0.905888	0
		0.170778	0.38524	0.172408	16.2135	0.910053	0
		0.171611	0.389696	0.173241	16.2134	0.914218	0
		0.172444	0.396505	0.174074	16.2133	0.918383	0
		0.173277	0.403244	0.174907	16.2131	0.922548	0
		0.17411	0.408851	0.17574	16.213	0.926713	0
		0.174943	0.41436	0.176573	16.2128	0.930878	0
		0.175776	0.419088	0.177406	16.2127	0.935043	0
		0.176609	0.423573	0.178239	16.2126	0.939208	0
		0.177442	0.42584	0.179072	16.2124	0.943373	0
		0.178275	0.428307	0.179905	16.2122	0.947538	0
		0.179108	0.43139	0.180738	16.212	0.951703	0
		0.179941	0.432449	0.181571	16.2119	0.955868	0
		0.180774	0.433722	0.182404	16.2118	0.960033	0
		0.181607	0.434948	0.183237	16.2116	0.964198	0
		0.18244	0.437495	0.184069	16.2115	0.968363	0
		0.183273	0.439891	0.184902	16.2113	0.972528	0
		0.184106	0.442835	0.185735	16.2112	0.976693	0
		0.184939	0.444622	0.186568	16.211	0.980858	0
		0.185772	0.445065	0.187401	16.2108	0.985023	0
		0.186605	0.446298	0.188234	16.2106	0.989188	0
		0.187438	0.447084	0.189067	16.2104	0.993353	0
		0.188271	0.446498	0.1899	16.2102	0.997518	0
		0.189104	0.44572	0.190733	16.21	1.00168	0
		0.189937	0.446853	0.191566	16.2099	1.00585	0
		0.19077	0.447674	0.192399	16.2098	1.01001	0
		0.191603	0.448669	0.193232	16.2097	1.01418	0
		0.192436	0.450783	0.194065	16.2095	1.01834	0
		0.193269	0.451058	0.194898	16.2093	1.02251	0
		0.194102	0.451195	0.195731	16.2092	1.02667	0
		0.194935	0.451353	0.196564	16.2091	1.03084	0
		0.195768	0.450969	0.197397	16.2089	1.035	0
		0.196601	0.45043	0.198229	16.2087	1.03917	0
		0.197434	0.449556	0.199062	16.2086	1.04333	0
		0.198267	0.448685	0.199895	16.2085	1.0475	0
		0.1991	0.44795	0.200728	16.2084	1.05166	0
		0.199933	0.446533	0.201561	16.2082	1.05583	0
		0.200766	0.446533	0.202394	16.208	1.05999	0
		0.201599	0.446767	0.203227	16.2079	1.06416	0
		0.202432	0.446071	0.20406	16.2078	1.06832	0
		0.203265	0.442997	0.204893	16.2076	1.07249	0
		0.204098	0.440778	0.205726	16.2075	1.07665	0
		0.204931	0.438848	0.206559	16.2074	1.08082	0
		0.205764	0.437941	0.207392	16.2072	1.08498	0
		0.206597	0.439349	0.208225	16.207	1.08915	0
		0.20743	0.440396	0.209058	16.2069	1.09331	0
		0.208263	0.441195	0.209891	16.2068	1.09748	0
		0.209096	0.441594	0.210724	16.2067	1.10164	0
		0.209929	0.440409	0.211557	16.2065	1.10581	0
		0.210762	0.438523	0.212389	16.2064	1.10997	0
		0.211595	0.437706	0.213222	16.2062	1.11414	0
		0.212428	0.437008	0.214055	16.2061	1.1183	0
		0.213261	0.436445	0.214888	16.206	1.12247	0
		0.214094	0.437282	0.215721	16.2059	1.12663	0
		0.214927	0.43843	0.216554	16.2056	1.1308	0
		0.21576	0.438957	0.217387	16.2055	1.13496	0
		0.216593	0.440676	0.21822	16.2053	1.13913	0
		0.217426	0.441299	0.219053	16.2052	1.14329	0
		0.218259	0.440431	0.219886	16.2051	1.14746	0
		0.219092	0.440281	0.220719	16.2049	1.15162	0
		0.219925	0.441211	0.221552	16.2048	1.15579	0
		0.220758	0.441364	0.222385	16.2046	1.15995	0
		0.221591	0.440482	0.223218	16.2044	1.16412	0
		0.222424	0.440792	0.224051	16.2043	1.16828	0
		0.223257	0.441709	0.224884	16.2042	1.17245	0
		0.22409	0.442795	0.225717	16.204	1.17661	0
		0.224923	0.444051	0.22655	16.2038	1.18078	0
		0.225756	0.444814	0.227382	16.2036	1.18494	0
		0.226589	0.443951	0.228215	16.2035	1.18911	0
		0.227422	0.442737	0.229048	16.2034	1.19327	0
		0.228255	0.441475	0.229881	16.2032	1.19744	0
		0.229088	0.439522	0.230714	16.2032	1.2016	0
		0.229921	0.438062	0.231547	16.203	1.20577	0
		0.230754	0.43852	0.23238	16.2029	1.20993	0
		0.231587	0.438803	0.233213	16.2027	1.2141	0
		0.23242	0.437238	0.234046	16.2025	1.21826	0
		0.233253	0.434393	0.234879	16.2024	1.22243	0
		0.234086	0.432167	0.235712	16.2022	1.22659	0
		0.234919	0.430013	0.236545	16.2021	1.23076	0
		0.235752	0.427914	0.237378	16.202	1.23492	0
		0.236585	0.425379	0.238211	16.2019	1.23909	0
		0.237418	0.42231	0.239044	16.2017	1.24325	0
		0.238251	0.422342	0.239877	16.2015	1.24742	0
		0.239084	0.425042	0.24071	16.2014	1.25158	0
		0.239917	0.432145	0.241542	16.2013	1.25575	0
		0.24075	0.453444	0.242375	16.2012	1.25991	0
		0.241583	0.488038	0.243208	16.201	1.26408	0
		0.242416	0.96359	0.244041	16.2008	1.26824	0
		0.243249	1.7608	0.244874	16.2007	1.27241	0
		0.244082	2.57593	0.245707	16.2005	1.27657	0
		0.244915	3.43126	0.24654	16.2003	1.28074	0
		0.245748	3.97618	0.247373	16.2002	1.2849	0
		0.246581	4.13052	0.248206	16.2	1.28907	0
		0.247414	4.18679	0.249039	16.1999	1.29323	0
		0.248247	4.22818	0.249872	16.1998	1.2974	0
		0.24908	4.24487	0.250705	16.1996	1.30156	0
		0.249913	4.25566	0.251538	16.1995	1.30573	0
		0.250746	4.26757	0.252371	16.1994	1.30989	0
		0.251579	4.277	0.253204	16.1993	1.31406	0
		0.252412	4.28551	0.254037	16.1991	1.31822	0
		0.253245	4.2948	0.25487	16.1989	1.32239	0
		0.254078	4.30179	0.255702	16.1988	1.32655	0
		0.254911	4.30558	0.256535	16.1986	1.33072	0
		0.255744	4.3141	0.257368	16.1984	1.33488	0
		0.256577	4.32904	0.258201	16.1982	1.33905	0
		0.25741	4.34758	0.259034	16.198	1.34321	0
		0.258243	4.3652	0.259867	16.1979	1.34738	0
		0.259076	4.37283	0.2607	16.1977	1.35154	0
		0.259909	4.37547	0.261533	16.1975	1.35571	0
		0.260742	4.37035	0.262366	16.1974	1.35987	0
		0.261575	4.34829	0.263199	16.1972	1.36404	0
		0.262408	4.31398	0.264032	16.1971	1.3682	0
		0.263241	3.73134	0.264865	16.1969	1.37237	0
		0.264074	2.9241	0.265698	16.1967	1.37653	0
		0.264907	2.1185	0.266531	16.1965	1.3807	0
		0.26574	1.23191	0.267364	16.1963	1.38486	0
		0.266573	0.774889	0.268197	16.1961	1.38903	0
		0.267406	0.657687	0.26903	16.1959	1.39319	0
		0.268239	0.599744	0.269863	16.1957	1.39736	0
		0.269072	0.559137	0.270695	16.1956	1.40152	0
		0.269905	0.54368	0.271528	16.1954	1.40569	0
		0.270738	0.530272	0.272361	16.1952	1.40985	0
		0.271571	0.516814	0.273194	16.1951	1.41402	0
		0.272404	0.50461	0.274027	16.1948	1.41818	0
		0.273237	0.492336	0.27486	16.1946	1.42235	0
		0.27407	0.481069	0.275693	16.1945	1.42651	0
		0.274903	0.472582	0.276526	16.1944	1.43068	0
		0.275736	0.467314	0.277359	16.1942	1.43484	0
		0.276569	0.453929	0.278192	16.1941	1.43901	0
		0.277402	0.435755	0.279025	16.194	1.44317	0
		0.278235	0.41425	0.279858	16.1939	1.44734	0
		0.279068	0.392078	0.280691	16.1938	1.4515	0
		0.279901	0.379286	0.281524	16.1936	1.45567	0
		0.280734	0.370491	0.282357	16.1935	1.45983	0
		0.281567	0.362945	0.28319	16.1933	1.464	0
		0.2824	0.356125	0.284023	16.1932	1.46816	0
		0.283233	0.350569	0.284855	16.1931	1.47233	0
		0.284066	0.345022	0.285688	16.1923	1.47649	0
		0.284899	0.340463	0.286521	16.1911	1.48066	0
		0.285732	0.339298	0.287354	16.1912	1.48482	0
		0.286565	0.337422	0.288187	16.1915	1.48899	0
		0.287398	0.334856	0.28902	16.1916	1.49315	0
		0.288231	0.334394	0.289853	16.1915	1.49732	0
		0.289064	0.330685	0.290686	16.1914	1.50148	0
		0.289897	0.329733	0.291519	16.1913	1.50565	0
		0.29073	0.326734	0.292352	16.1911	1.50981	0
		0.291563	0.325114	0.293185	16.1909	1.51398	0
		0.292396	0.322202	0.294018	16.1907	1.51814	0
		0.293229	0.3205	0.294851	16.1905	1.52231	0
		0.294062	0.319203	0.295684	16.1904	1.52647	0
		0.294895	0.31488	0.296517	16.1903	1.53064	0
		0.295728	0.312967	0.29735	16.1902	1.5348	0
		0.296561	0.308901	0.298183	16.19	1.53897	0
		0.297394	0.305041	0.299015	16.1899	1.54313	0
		0.298227	0.302331	0.299848	16.1897	1.5473	0
		0.29906	0.299205	0.300681	16.1896	1.55146	0
		0.299893	0.396246	0.301514	16.1896	1.55563	0
		0.300726	0.527299	0.302347	16.1895	1.55979	0
		0.301559	0.64441	0.30318	16.1894	1.56396	0
		0.302392	0.768477	0.304013	16.1892	1.56812	0
		0.303225	0.818415	0.304846	16.189	1.57229	0
		0.304058	0.815911	0.305679	16.189	1.57645	0
		0.304891	0.812706	0.306512	16.1889	1.58062	0
		0.305724	0.808874	0.307345	16.1888	1.58478	0
		0.306557	0.804809	0.308178	16.1886	1.58895	0
		0.30739	0.801064	0.309011	16.1885	1.59311	0
		0.308223	0.797744	0.309844	16.1882	1.59728	0
		0.309056	0.792916	0.310677	16.1881	1.60144	0
		0.309889	0.787993	0.31151	16.1878	1.60561	0
		0.310722	0.784573	0.312343	16.1878	1.60977	0
		0.311555	0.779742	0.313176	16.1877	1.61394	0
		0.312388	0.776937	0.314008	16.1877	1.6181	0
		0.313221	0.77338	0.314841	16.1876	1.62227	0
		0.314054	0.766597	0.315674	16.1874	1.62643	0
		0.314887	0.761029	0.316507	16.1872	1.6306	0
		0.31572	0.757533	0.31734	16.1871	1.63476	0
		0.316553	0.752342	0.318173	16.187	1.63893	0
		0.317386	0.748525	0.319006	16.1868	1.64309	0
		0.318219	0.746088	0.319839	16.1868	1.64726	0
		0.319052	0.741974	0.320672	16.1867	1.65142	0
		0.319885	0.726876	0.321505	16.1866	1.65559	0
		0.320718	0.612124	0.322338	16.1865	1.65975	0
		0.321551	0.476474	0.323171	16.1864	1.66392	0
		0.322384	0.356672	0.324004	16.1863	1.66808	0
		0.323217	0.239225	0.324837	16.1863	1.67225	0
		0.32405	0.193952	0.32567	16.1861	1.67641	0
		0.324883	0.191679	0.326503	16.186	1.68058	0
		0.325716	0.188989	0.327336	16.1859	1.68474	0
		0.326549	0.186027	0.328168	16.1858	1.68891	0
		0.327382	0.183572	0.329001	16.1857	1.69307	0
		0.328215	0.180752	0.329834	16.1856	1.69724	0
		0.329048	0.177918	0.330667	16.1855	1.7014	0
		0.329881	0.176372	0.3315	16.1855	1.70557	0
		0.330714	0.175094	0.332333	16.1854	1.70973	0
		0.331547	0.171731	0.333166	16.1853	1.7139	0
		0.33238	0.169312	0.333999	16.1852	1.71806	0
		0.333213	0.166073	0.334832	16.1851	1.72223	0
		0.334046	0.164936	0.335665	16.1851	1.72639	0
		0.334879	0.164631	0.336498	16.185	1.73056	0
		0.335712	0.164608	0.337331	16.1849	1.73472	0
		0.336545	0.163224	0.338164	16.1849	1.73889	0
		0.337378	0.163391	0.338997	16.1849	1.74305	0
		0.338211	0.162067	0.33983	16.1848	1.74722	0
		0.339044	0.160059	0.340663	16.1848	1.75138	0
		0.339877	0.159149	0.341496	16.1846	1.75555	0
		0.34071	0.157162	0.342329	16.1845	1.75971	0
		0.341543	0.156787	0.343161	16.1845	1.76388	0
		0.342376	0.155048	0.343994	16.1846	1.76804	0
		0.343209	0.15197	0.344827	16.1846	1.77221	0
		0.344042	0.151307	0.34566	16.1847	1.77637	0
		0.344875	0.150395	0.346493	16.1847	1.78054	0
		0.345708	0.149248	0.347326	16.1846	1.7847	0
		0.346541	0.148818	0.348159	16.1846	1.78887	0
		0.347374	0.148213	0.348992	16.1846	1.79303	0
		0.348207	0.146943	0.349825	16.1846	1.7972	0
		0.34904	0.147169	0.350658	16.1846	1.80136	0
		0.349873	0.146483	0.351491	16.1846	1.80553	0
		0.350706	0.144859	0.352324	16.1845	1.80969	0
		0.351539	0.144371	0.353157	16.1845	1.81386	0
		0.352372	0.143454	0.35399	16.1846	1.81802	0
		0.353205	0.14217	0.354823	16.1846	1.82219	0
		0.354038	0.14113	0.355656	16.1847	1.82635	0
		0.354871	0.140592	0.356489	16.1847	1.83052	0
		0.355704	0.139681	0.357321	16.1847	1.83468	0
		0.356537	0.138336	0.358154	16.1847	1.83885	0
		0.35737	0.137611	0.358987	16.1848	1.84301	0
		0.358203	0.136205	0.35982	16.1848	1.84718	0
		0.359036	0.13537	0.360653	16.1848	1.85134	0
		0.359869	0.134863	0.361486	16.1848	1.85551	0
		0.360702	0.134849	0.362319	16.1848	1.85967	0
		0.361535	0.134531	0.363152	16.1849	1.86384	0
		0.362368	0.131959	0.363985	16.1849	1.868	0
		0.363201	0.13044	0.364818	16.1849	1.87217	0
		0.364034	0.129271	0.365651	16.1849	1.87633	0
		0.364867	0.128478	0.366484	16.1849	1.8805	0
		0.3657	0.127154	0.367317	16.1849	1.88466	0
		0.366533	0.125384	0.36815	16.185	1.88883	0
		0.367366	0.124424	0.368983	16.1851	1.89299	0
		0.368199	0.123516	0.369816	16.1852	1.89716	0
		0.369032	0.121538	0.370649	16.1853	1.90132	0
		0.369865	0.120631	0.371482	16.1853	1.90549	0
		0.370698	0.120184	0.372314	16.1854	1.90965	0
		0.371531	0.118759	0.373147	16.1855	1.91382	0
		0.372364	0.117682	0.37398	16.1855	1.91798	0
		0.373197	0.116301	0.374813	16.1856	1.92215	0
		0.37403	0.11531	0.375646	16.1856	1.92631	0
		0.374863	0.114709	0.376479	16.1858	1.93048	0
		0.375696	0.113556	0.377312	16.1859	1.93464	0
		0.376529	0.112367	0.378145	16.1858	1.93881	0
		0.377362	0.111282	0.378978	16.1859	1.94297	0
		0.378195	0.109599	0.379811	16.1861	1.94714	0
		0.379028	0.109376	0.380644	16.1862	1.9513	0
		0.379861	0.109118	0.381477	16.1863	1.95547	0
		0.380694	0.107079	0.38231	16.1863	1.95963	0
		0.381527	0.105766	0.383143	16.1864	1.9638	0
		0.38236	0.104643	0.383976	16.1866	1.96796	0
		0.383193	0.105198	0.384809	16.1867	1.97213	0
		0.384026	0.105212	0.385642	16.1868	1.97629	0
		0.384859	0.104548	0.386474	16.1868	1.98046	0
		0.385692	0.103547	0.387307	16.1869	1.98462	0
		0.386525	0.102218	0.38814	16.187	1.98879	0
		0.387358	0.101649	0.388973	16.1871	1.99295	0
		0.388191	0.100525	0.389806	16.1871	1.99712	0
		0.389024	0.098982	0.390639	16.1872	2.00128	0
		0.389857	0.097776	0.391472	16.1873	2.00545	0
		0.39069	0.097373	0.392305	16.1874	2.00961	0
		0.391523	0.094459	0.393138	16.1875	2.01378	0
		0.392356	0.093687	0.393971	16.1877	2.01794	0
		0.393189	0.094228	0.394804	16.1877	2.02211	0
		0.394022	0.091805	0.395637	16.1879	2.02627	0
		0.394855	0.092526	0.39647	16.188	2.03044	0
		0.395688	0.091779	0.397303	16.1881	2.0346	0
		0.396521	0.09081	0.398136	16.1882	2.03877	0
		0.397354	0.091018	0.398969	16.1883	2.04293	0
		0.398187	0.091052	0.399802	16.1884	2.0471	0
		0.39902	0.091667	0.400634	16.1885	2.05126	0
		0.399853	0.0922	0.401467	16.1886	2.05543	0
		0.400686	0.092724	0.4023	16.1886	2.05959	0
		0.401519	0.092539	0.403133	16.1888	2.06376	0
		0.402352	0.093319	0.403966	16.1889	2.06792	0
		0.403185	0.093586	0.404799	16.1889	2.07209	0
		0.404018	0.093744	0.405632	16.189	2.07625	0
		0.404851	0.092907	0.406465	16.1891	2.08042	0
		0.405684	0.091933	0.407298	16.1892	2.08458	0
		0.406517	0.090914	0.408131	16.1893	2.08875	0
		0.40735	0.090059	0.408964	16.1894	2.09291	0
		0.408183	0.089871	0.409797	16.1895	2.09708	0
		0.409016	0.08929	0.41063	16.1895	2.10124	0
		0.409849	0.088714	0.411463	16.1897	2.10541	0
		0.410682	0.088985	0.412296	16.1899	2.10957	0
		0.411515	0.090056	0.413129	16.19	2.11374	0
		0.412348	0.090421	0.413962	16.1901	2.1179	0
		0.413181	0.090414	0.414795	16.1902	2.12207	0
		0.414014	0.089466	0.415627	16.1902	2.12623	0
		0.414847	0.089012	0.41646	16.1902	2.1304	0
		0.41568	0.090164	0.417293	16.1903	2.13456	0
		0.416513	0.089721	0.418126	16.1904	2.13873	0
		0.417346	0.088792	0.418959	16.1905	2.14289	0
		0.418179	0.088392	0.419792	16.1907	2.14706	0
		0.419012	0.085815	0.420625	16.1908	2.15122	0
		0.419845	0.083576	0.421458	16.1909	2.15539	0
		0.420678	0.082707	0.422291	16.1909	2.15955	0
		0.421511	0.081395	0.423124	16.1911	2.16372	0
		0.422344	0.079314	0.423957	16.1912	2.16788	0
		0.423177	0.078878	0.42479	16.1913	2.17205	0
		0.42401	0.077753	0.425623	16.1915	2.17621	0
		0.424843	0.076848	0.426456	16.1917	2.18038	0
		0.425676	0.074838	0.427289	16.1918	2.18454	0
		0.426509	0.074789	0.428122	16.1919	2.18871	0
		0.427342	0.074315	0.428955	16.1921	2.19287	0
		0.428175	0.07409	0.429787	16.1921	2.19704	0
		0.429008	0.073063	0.43062	16.1922	2.2012	0
		0.429841	0.072526	0.431453	16.1924	2.20537	0
		0.430674	0.071926	0.432286	16.1925	2.20953	0
		0.431507	0.071026	0.433119	16.1925	2.2137	0
		0.43234	0.070601	0.433952	16.1926	2.21786	0
		0.433173	0.070533	0.434785	16.1928	2.22203	0
		0.434006	0.07239	0.435618	16.1929	2.22619	0
		0.434839	0.072263	0.436451	16.193	2.23036	0
		0.435672	0.071398	0.437284	16.1931	2.23452	0
		0.436505	0.07064	0.438117	16.1933	2.23869	0
		0.437338	0.070822	0.43895	16.1935	2.24285	0
		0.438171	0.071298	0.439783	16.1937	2.24702	0
		0.439004	0.069787	0.440616	16.1939	2.25118	0
		0.439837	0.070356	0.441449	16.1941	2.25535	0
		0.44067	0.072291	0.442282	16.1942	2.25951	0
		0.441503	0.073533	0.443115	16.1943	2.26368	0
		0.442336	0.074927	0.443947	16.1944	2.26784	0
		0.443169	0.075137	0.44478	16.1945	2.27201	0
		0.444002	0.0741	0.445613	16.1947	2.27617	0
		0.444835	0.07402	0.446446	16.1948	2.28034	0
		0.445668	0.074356	0.447279	16.1949	2.2845	0
		0.446501	0.075302	0.448112	16.195	2.28867	0
		0.447334	0.074318	0.448945	16.1951	2.29283	0
		0.448167	0.0729	0.449778	16.1952	2.297	0
		0.449	0.072917	0.450611	16.1952	2.30116	0
		0.449833	0.071898	0.451444	16.1953	2.30533	0
		0.450666	0.070778	0.452277	16.1954	2.30949	0
		0.451499	0.069095	0.45311	16.1954	2.31366	0
		0.452332	0.068131	0.453943	16.1956	2.31782	0
		0.453165	0.065232	0.454776	16.1957	2.32199	0
		0.453998	0.061838	0.455609	16.1959	2.32615	0
		0.454831	0.06002	0.456442	16.196	2.33032	0
		0.455664	0.059868	0.457275	16.1962	2.33448	0
		0.456497	0.059681	0.458108	16.1963	2.33865	0
		0.45733	0.058982	0.45894	16.1965	2.34281	0
		0.458163	0.059395	0.459773	16.1966	2.34698	0
		0.458996	0.057616	0.460606	16.1967	2.35114	0
		0.459829	0.056586	0.461439	16.1968	2.35531	0
		0.460662	0.055849	0.462272	16.197	2.35947	0
		0.461495	0.053058	0.463105	16.1972	2.36364	0
		0.462328	0.049653	0.463938	16.1973	2.3678	0
		0.463161	0.048153	0.464771	16.1975	2.37197	0
		0.463994	0.045875	0.465604	16.1976	2.37613	0
		0.464827	0.045409	0.466437	16.1977	2.3803	0
		0.46566	0.044675	0.46727	16.1979	2.38446	0
		0.466493	0.043854	0.468103	16.1981	2.38863	0
		0.467326	0.043279	0.468936	16.1982	2.39279	0
		0.468159	0.042779	0.469769	16.1983	2.39696	0
		0.468992	0.042252	0.470602	16.1984	2.40112	0
		0.469825	0.040209	0.471435	16.1985	2.40529	0
		0.470658	0.039316	0.472268	16.1986	2.40945	0
		0.471491	0.038769	0.4731	16.1987	2.41362	0
		0.472324	0.040598	0.473933	16.1989	2.41778	0
		0.473157	0.041538	0.474766	16.199	2.42195	0
		0.47399	0.042199	0.475599	16.199	2.42611	0
		0.474823	0.044039	0.476432	16.1992	2.43028	0
		0.475656	0.041306	0.477265	16.1993	2.43444	0
		0.476489	0.039101	0.478098	16.1994	2.43861	0
		0.477322	0.037837	0.478931	16.1996	2.44277	0
		0.478155	0.035516	0.479764	16.1997	2.44694	0
		0.478988	0.033201	0.480597	16.1998	2.4511	0
		0.479821	0.032471	0.48143	16.2	2.45527	0
		0.480654	0.032831	0.482263	16.2002	2.45943	0
		0.481487	0.032161	0.483096	16.2004	2.4636	0
		0.48232	0.032942	0.483929	16.2005	2.46776	0
		0.483153	0.032711	0.484762	16.2006	2.47193	0
		0.483986	0.030585	0.485595	16.2007	2.47609	0
		0.484819	0.030175	0.486428	16.2008	2.48026	0
		0.485652	0.028456	0.487261	16.2009	2.48442	0
		0.486485	0.026446	0.488093	16.201	2.48859	0
		0.487318	0.024208	0.488926	16.2012	2.49275	0
		0.488151	0.023267	0.489759	16.2013	2.49692	0
		0.488984	0.022082	0.490592	16.2014	2.50108	0
		0.489817	0.021637	0.491425	16.2016	2.50525	0
		0.49065	0.022809	0.492258	16.2017	2.50941	0
		0.491483	0.027402	0.493091	16.2018	2.51358	0
		0.492316	0.035444	0.493924	16.202	2.51774	0
		0.493149	0.039795	0.494757	16.2022	2.52191	0
		0.493982	0.043159	0.49559	16.2023	2.52607	0
		0.494815	0.043964	0.496423	16.2025	2.53024	0
		0.495648	0.04374	0.497256	16.2026	2.5344	0
		0.496481	0.045158	0.498089	16.2027	2.53857	0
		0.497314	0.046491	0.498922	16.2028	2.54273	0
		0.498147	0.048694	0.499755	16.2029	2.5469	0
		0.49898	0.051436	0.500588	16.203	2.55106	0
		0.499813	0.052643	0.50142	16.2031	2.55523	0
		0.500646	0.054637	0.502253	16.2033	2.55939	0
		0.501479	0.054758	0.503086	16.2035	2.56356	0
		0.502312	0.055059	0.503919	16.2036	2.56772	0
		0.503145	0.056134	0.504752	16.2037	2.57189	0
		0.503978	0.058517	0.505585	16.2037	2.57605	0
		0.504811	0.061926	0.506418	16.2038	2.58022	0
		0.505644	0.06551	0.507251	16.204	2.58438	0
		0.506477	0.069289	0.508084	16.2041	2.58855	0
		0.50731	0.075777	0.508917	16.2042	2.59271	0
		0.508143	0.082527	0.50975	16.2043	2.59688	0
		0.508976	0.088793	0.510583	16.2043	2.60104	0
		0.509809	0.098231	0.511416	16.2043	2.60521	0
		0.510642	0.10752	0.512249	16.2044	2.60937	0
		0.511475	0.114222	0.513082	16.2045	2.61354	0
		0.512308	0.114198	0.513915	16.2045	2.6177	0
		0.513141	0.107481	0.514748	16.2045	2.62187	0
		0.513974	0.102315	0.515581	16.2046	2.62603	0
		0.514807	0.097255	0.516414	16.2047	2.6302	0
		0.51564	0.095169	0.517246	16.2047	2.63436	0
		0.516473	0.094202	0.518079	16.2047	2.63853	0
		0.517306	0.09321	0.518912	16.2049	2.64269	0
		0.518139	0.090963	0.519745	16.205	2.64686	0
		0.518972	0.086947	0.520578	16.2051	2.65102	0
		0.519805	0.083445	0.521411	16.2051	2.65519	0
		0.520638	0.08106	0.522244	16.2052	2.65935	0
		0.521471	0.078811	0.523077	16.2052	2.66352	0
		0.522304	0.076959	0.52391	16.2053	2.66768	0
		0.523137	0.074603	0.524743	16.2053	2.67185	0
		0.52397	0.071598	0.525576	16.2053	2.67601	0
		0.524803	0.069147	0.526409	16.2054	2.68018	0
		0.525636	0.066104	0.527242	16.2055	2.68434	0
		0.526469	0.062481	0.528075	16.2054	2.68851	0
		0.527302	0.058236	0.528908	16.2054	2.69267	0
		0.528135	0.05181	0.529741	16.2055	2.69684	0
		0.528968	0.044935	0.530573	16.2055	2.701	0
		0.529801	0.036879	0.531406	16.2056	2.70517	0
		0.530634	0.026183	0.532239	16.2057	2.70933	0
		0.531467	0.015659	0.533072	16.2058	2.7135	0
		0.5323	0.006439	0.533905	16.2059	2.71766	0
		0.533133	0.001476	0.534738	16.206	2.72183	0
		0.533966	-0.001394	0.535571	16.2061	2.72599	0
		0.534799	-0.004147	0.536404	16.2061	2.73016	0
		0.535632	-0.00491	0.537237	16.2062	2.73432	0
		0.536465	-0.005999	0.53807	16.2063	2.73849	0
		0.537298	-0.007148	0.538903	16.2063	2.74265	0
		0.538131	-0.008298	0.539736	16.2064	2.74682	0
		0.538963	-0.008798	0.540569	16.2064	2.75098	0
		0.539797	-0.008194	0.541402	16.2064	2.75515	0
		0.54063	-0.008285	0.542235	16.2066	2.75931	0
		0.541463	-0.009007	0.543068	16.2067	2.76348	0
		0.542296	-0.009671	0.543901	16.2068	2.76764	0
		0.543128	-0.01049	0.544734	16.2069	2.77181	0
		0.543962	-0.011056	0.545566	16.2069	2.77597	0
		0.544794	-0.011839	0.546399	16.207	2.78014	0
		0.545627	-0.012234	0.547232	16.207	2.7843	0
		0.546461	-0.012707	0.548065	16.2071	2.78847	0
		0.547293	-0.013095	0.548898	16.2072	2.79263	0
		0.548127	-0.014086	0.549731	16.2073	2.7968	0
		0.548959	-0.015885	0.550564	16.2074	2.80096	0
		0.549792	-0.017379	0.551397	16.2075	2.80513	0
		0.550626	-0.018088	0.55223	16.2075	2.80929	0
		0.551458	-0.018632	0.553063	16.2075	2.81346	0
		0.552292	-0.018421	0.553896	16.2076	2.81762	0
		0.553124	-0.018678	0.554729	16.2076	2.82179	0
		0.553957	-0.019048	0.555562	16.2078	2.82595	0
		0.55479	-0.018817	0.556395	16.2079	2.83012	0
		0.555623	-0.019034	0.557228	16.2079	2.83428	0
		0.556457	-0.0189	0.558061	16.2079	2.83845	0
		0.557289	-0.018718	0.558894	16.208	2.84261	0
		0.558122	-0.01963	0.559726	16.2079	2.84678	0
		0.558955	-0.019567	0.560559	16.2079	2.85094	0
		0.559788	-0.019217	0.561392	16.2079	2.85511	0
		0.560621	-0.021023	0.562225	16.208	2.85927	0
		0.561454	-0.020754	0.563058	16.208	2.86344	0
		0.562287	-0.021762	0.563891	16.2082	2.8676	0
		0.56312	-0.021755	0.564724	16.2082	2.87177	0
		0.563953	-0.0217	0.565557	16.2083	2.87593	0
		0.564786	-0.022042	0.56639	16.2083	2.8801	0
		0.565619	-0.025158	0.567223	16.2084	2.88426	0
		0.566452	-0.027995	0.568056	16.2085	2.88843	0
		0.567285	-0.027816	0.568889	16.2086	2.89259	0
		0.568118	-0.027659	0.569722	16.2086	2.89676	0
		0.568951	-0.02754	0.570555	16.2087	2.90092	0
		0.569784	-0.02742	0.571388	16.2088	2.90509	0
		0.570617	-0.026859	0.572221	16.2088	2.90925	0
		0.57145	-0.026379	0.573054	16.209	2.91342	0
		0.572283	-0.027222	0.573887	16.209	2.91758	0
		0.573116	-0.027563	0.574719	16.209	2.92175	0
		0.573949	-0.028173	0.575552	16.209	2.92591	0
		0.574782	-0.02958	0.576385	16.2091	2.93008	0
		0.575615	-0.030607	0.577218	16.209	2.93424	0
		0.576448	-0.031786	0.578051	16.2091	2.93841	0
		0.577281	-0.032301	0.578884	16.2091	2.94257	0
		0.578114	-0.033417	0.579717	16.2092	2.94674	0
		0.578947	-0.033601	0.58055	16.2093	2.9509	0
		0.57978	-0.034211	0.581383	16.2093	2.95507	0
		0.580613	-0.034598	0.582216	16.2092	2.95923	0
		0.581446	-0.030984	0.583049	16.2093	2.9634	0
		0.582279	-0.030316	0.583882	16.2093	2.96756	0
		0.583112	-0.028577	0.584715	16.2092	2.97173	0
		0.583945	-0.02923	0.585548	16.2093	2.97589	0
		0.584778	-0.029213	0.586381	16.2093	2.98006	0
		0.585611	-0.029187	0.587214	16.2093	2.98422	0
		0.586444	-0.026738	0.588047	16.2093	2.98839	0
		0.587277	-0.026579	0.588879	16.2093	2.99255	0
		0.58811	-0.028212	0.589712	16.2094	2.99672	0
		0.588943	-0.028904	0.590545	16.2094	3.00088	0
		0.589776	-0.028123	0.591378	16.2093	3.00505	0
		0.590609	-0.028223	0.592211	16.2094	3.00921	0
		0.591442	-0.029857	0.593044	16.2095	3.01338	0
		0.592275	-0.030255	0.593877	16.2096	3.01754	0
		0.593108	-0.029293	0.59471	16.2097	3.02171	0
		0.593941	-0.029981	0.595543	16.2097	3.02587	0
		0.594774	-0.030612	0.596376	16.2097	3.03004	0
		0.595607	-0.031742	0.597209	16.2097	3.0342	0
		0.59644	-0.031829	0.598042	16.2097	3.03837	0
		0.597273	-0.031592	0.598875	16.2097	3.04253	0
		0.598106	-0.032955	0.599708	16.2097	3.0467	0
		0.598939	-0.03429	0.600541	16.2097	3.05086	0
		0.599772	-0.034691	0.601374	16.2097	3.05503	0
		0.600605	-0.034469	0.602207	16.2098	3.05919	0
		0.601438	-0.036703	0.60304	16.2098	3.06336	0
		0.602271	-0.039624	0.603872	16.2098	3.06752	0
		0.603104	-0.041041	0.604705	16.2098	3.07169	0
		0.603937	-0.041715	0.605538	16.2098	3.07585	0
		0.60477	-0.038811	0.606371	16.2098	3.08002	0
		0.605603	-0.03419	0.607204	16.2099	3.08418	0
		0.606436	-0.028902	0.608037	16.2099	3.08835	0
		0.607269	-0.026486	0.60887	16.2099	3.09251	0
		0.608102	-0.026989	0.609703	16.21	3.09668	0
		0.608935	-0.026739	0.610536	16.21	3.10084	0
		0.609768	-0.028713	0.611369	16.2101	3.10501	0
		0.610601	-0.031031	0.612202	16.2101	3.10917	0
		0.611434	-0.031414	0.613035	16.2101	3.11334	0
		0.612267	-0.030885	0.613868	16.2102	3.1175	0
		0.6131	-0.029885	0.614701	16.2102	3.12167	0
		0.613933	-0.030567	0.615534	16.2101	3.12583	0
		0.614766	-0.030333	0.616367	16.2101	3.13	0
		0.615599	-0.030361	0.6172	16.2101	3.13416	0
		0.616432	-0.029679	0.618032	16.2101	3.13833	0
		0.617265	-0.028811	0.618865	16.2101	3.14249	0
		0.618098	-0.028888	0.619698	16.2101	3.14666	0
		0.618931	-0.027946	0.620531	16.21	3.15082	0
		0.619764	-0.027087	0.621364	16.21	3.15499	0
		0.620597	-0.027494	0.622197	16.2099	3.15915	0
		0.62143	-0.0274	0.62303	16.2098	3.16332	0
		0.622263	-0.02834	0.623863	16.2099	3.16748	0
		0.623096	-0.029662	0.624696	16.2098	3.17165	0
		0.623929	-0.030454	0.625529	16.2099	3.17581	0
		0.624762	-0.032689	0.626362	16.2098	3.17998	0
		0.625595	-0.03753	0.627195	16.2098	3.18414	0
		0.626428	-0.043263	0.628028	16.2097	3.18831	0
		0.627261	-0.049019	0.628861	16.2097	3.19247	0
		0.628094	-0.051543	0.629694	16.2097	3.19664	0
		0.628927	-0.051981	0.630527	16.2096	3.2008	0
		0.62976	-0.052886	0.63136	16.2096	3.20497	0
		0.630593	-0.05194	0.632192	16.2096	3.20913	0
		0.631426	-0.050962	0.633025	16.2096	3.2133	0
		0.632259	-0.051539	0.633858	16.2096	3.21746	0
		0.633092	-0.053536	0.634691	16.2096	3.22163	0
		0.633925	-0.055166	0.635524	16.2096	3.22579	0
		0.634758	-0.055564	0.636357	16.2096	3.22996	0
		0.635591	-0.055624	0.63719	16.2096	3.23412	0
		0.636424	-0.055214	0.638023	16.2097	3.23829	0
		0.637257	-0.055955	0.638856	16.2098	3.24245	0
		0.63809	-0.057664	0.639689	16.2098	3.24662	0
		0.638923	-0.05878	0.640522	16.2099	3.25078	0
		0.639756	-0.059363	0.641355	16.2098	3.25495	0
		0.640589	-0.060395	0.642188	16.2098	3.25911	0
		0.641422	-0.062278	0.643021	16.2098	3.26328	0
		0.642255	-0.062403	0.643854	16.2098	3.26744	0
		0.643088	-0.061083	0.644687	16.2098	3.27161	0
		0.643921	-0.0604	0.64552	16.2098	3.27577	0
		0.644754	-0.06026	0.646353	16.2099	3.27994	0
		0.645587	-0.059157	0.647185	16.2099	3.2841	0
		0.64642	-0.058341	0.648018	16.2099	3.28827	0
		0.647253	-0.058945	0.648851	16.2099	3.29243	0
		0.648086	-0.058367	0.649684	16.2099	3.2966	0
		0.648919	-0.058189	0.650517	16.2098	3.30076	0
		0.649752	-0.059425	0.65135	16.2098	3.30493	0
		0.650585	-0.059712	0.652183	16.2098	3.30909	0
		0.651418	-0.060452	0.653016	16.2098	3.31326	0
		0.652251	-0.061234	0.653849	16.2097	3.31742	0
		0.653084	-0.061507	0.654682	16.2097	3.32159	0
		0.653917	-0.063011	0.655515	16.2096	3.32575	0
		0.65475	-0.062992	0.656348	16.2096	3.32992	0
		0.655583	-0.063942	0.657181	16.2095	3.33408	0
		0.656416	-0.064537	0.658014	16.2094	3.33825	0
		0.657249	-0.065638	0.658847	16.2094	3.34241	0
		0.658082	-0.065488	0.65968	16.2094	3.34658	0
		0.658915	-0.06509	0.660513	16.2095	3.35074	0
		0.659748	-0.065003	0.661345	16.2095	3.35491	0
		0.660581	-0.0664	0.662178	16.2094	3.35907	0
		0.661414	-0.065866	0.663011	16.2094	3.36324	0
		0.662247	-0.065955	0.663844	16.2094	3.3674	0
		0.66308	-0.066674	0.664677	16.2093	3.37157	0
		0.663913	-0.067733	0.66551	16.2092	3.37573	0
		0.664746	-0.069564	0.666343	16.2092	3.3799	0
		0.665579	-0.070973	0.667176	16.2092	3.38406	0
		0.666412	-0.07281	0.668009	16.2091	3.38823	0
		0.667245	-0.074028	0.668842	16.2091	3.39239	0
		0.668078	-0.074894	0.669675	16.209	3.39656	0
		0.668911	-0.075922	0.670508	16.209	3.40072	0
		0.669744	-0.077356	0.671341	16.209	3.40489	0
		0.670577	-0.078695	0.672174	16.2089	3.40905	0
		0.67141	-0.079595	0.673007	16.2089	3.41322	0
		0.672243	-0.080559	0.67384	16.2089	3.41738	0
		0.673076	-0.082039	0.674673	16.2089	3.42155	0
		0.673909	-0.08247	0.675505	16.2089	3.42571	0
		0.674742	-0.081136	0.676338	16.2089	3.42988	0
		0.675575	-0.0812	0.677171	16.2089	3.43404	0
		0.676408	-0.083007	0.678004	16.209	3.43821	0
		0.677241	-0.084499	0.678837	16.2091	3.44237	0
		0.678074	-0.086294	0.67967	16.2091	3.44654	0
		0.678907	-0.08741	0.680503	16.209	3.4507	0
		0.67974	-0.087375	0.681336	16.209	3.45487	0
		0.680573	-0.087066	0.682169	16.2091	3.45903	0
		0.681406	-0.088787	0.683002	16.2091	3.4632	0
		0.682239	-0.089242	0.683835	16.2091	3.46736	0
		0.683072	-0.089708	0.684668	16.2091	3.47153	0
		0.683905	-0.090594	0.685501	16.2091	3.47569	0
		0.684738	-0.091592	0.686334	16.209	3.47986	0
		0.685571	-0.092177	0.687167	16.2089	3.48402	0
		0.686404	-0.091569	0.688	16.2088	3.48819	0
		0.687237	-0.092947	0.688833	16.2088	3.49235	0
		0.68807	-0.093423	0.689665	16.2089	3.49652	0
		0.688903	-0.093304	0.690498	16.2089	3.50068	0
		0.689736	-0.093432	0.691331	16.2088	3.50485	0
		0.690569	-0.093326	0.692164	16.2088	3.50901	0
		0.691402	-0.093427	0.692997	16.2087	3.51318	0
		0.692235	-0.093195	0.69383	16.2087	3.51734	0
		0.693068	-0.093021	0.694663	16.2086	3.52151	0
		0.693901	-0.093418	0.695496	16.2085	3.52567	0
		0.694734	-0.092931	0.696329	16.2085	3.52984	0
		0.695567	-0.093588	0.697162	16.2085	3.534	0
		0.6964	-0.095445	0.697995	16.2084	3.53817	0
		0.697233	-0.09587	0.698828	16.2084	3.54233	0
		0.698066	-0.096067	0.699661	16.2083	3.5465	0
		0.698899	-0.095811	0.700494	16.2084	3.55066	0
		0.699732	-0.094584	0.701327	16.2084	3.55483	0
		0.700565	-0.095088	0.70216	16.2083	3.55899	0
		0.701398	-0.096946	0.702993	16.2082	3.56316	0
		0.702231	-0.097545	0.703826	16.2081	3.56732	0
		0.703064	-0.097069	0.704658	16.2081	3.57149	0
		0.703897	-0.096995	0.705491	16.2081	3.57565	0
		0.70473	-0.097004	0.706324	16.2081	3.57982	0
		0.705563	-0.098026	0.707157	16.2081	3.58398	0
		0.706396	-0.098416	0.70799	16.2081	3.58815	0
		0.707229	-0.098418	0.708823	16.208	3.59231	0
		0.708062	-0.098016	0.709656	16.208	3.59648	0
		0.708895	-0.096731	0.710489	16.208	3.60064	0
		0.709728	-0.098221	0.711322	16.208	3.60481	0
		0.710561	-0.098489	0.712155	16.208	3.60897	0
		0.711394	-0.098121	0.712988	16.2079	3.61314	0
		0.712227	-0.098546	0.713821	16.2079	3.6173	0
		0.71306	-0.097884	0.714654	16.2079	3.62147	0
		0.713893	-0.098174	0.715487	16.2079	3.62563	0
		0.714726	-0.098801	0.71632	16.2078	3.6298	0
		0.715559	-0.099515	0.717153	16.2079	3.63396	0
		0.716392	-0.100474	0.717986	16.2079	3.63813	0
		0.717225	-0.10074	0.718818	16.208	3.64229	0
		0.718058	-0.100256	0.719651	16.2081	3.64646	0
		0.718891	-0.099483	0.720484	16.2081	3.65062	0
		0.719724	-0.099139	0.721317	16.2082	3.65479	0
		0.720557	-0.100549	0.72215	16.2082	3.65895	0
		0.72139	-0.100886	0.722983	16.2082	3.66312	0
		0.722223	-0.100144	0.723816	16.2082	3.66728	0
		0.723056	-0.099705	0.724649	16.2081	3.67145	0
		0.723889	-0.100009	0.725482	16.2082	3.67561	0
		0.724722	-0.100687	0.726315	16.2082	3.67978	0
		0.725555	-0.101242	0.727148	16.2082	3.68394	0
		0.726388	-0.100968	0.727981	16.2083	3.68811	0
		0.727221	-0.100529	0.728814	16.2083	3.69227	0
		0.728054	-0.100248	0.729647	16.2083	3.69644	0
		0.728887	-0.100699	0.73048	16.2084	3.7006	0
		0.72972	-0.101868	0.731313	16.2085	3.70477	0
		0.730553	-0.101796	0.732146	16.2085	3.70893	0
		0.731386	-0.10175	0.732979	16.2084	3.7131	0
		0.732219	-0.103054	0.733811	16.2084	3.71726	0
		0.733052	-0.104348	0.734644	16.2084	3.72143	0
		0.733885	-0.105363	0.735477	16.2084	3.72559	0
		0.734718	-0.105582	0.73631	16.2084	3.72976	0
		0.735551	-0.106234	0.737143	16.2084	3.73392	0
		0.736384	-0.105857	0.737976	16.2084	3.73809	0
		0.737217	-0.106411	0.738809	16.2084	3.74225	0
		0.73805	-0.106977	0.739642	16.2083	3.74642	0
		0.738883	-0.107238	0.740475	16.2083	3.75058	0
		0.739716	-0.108757	0.741308	16.2083	3.75475	0
		0.740549	-0.110263	0.742141	16.2082	3.75891	0
		0.741382	-0.110539	0.742974	16.2082	3.76308	0
		0.742215	-0.111907	0.743807	16.2082	3.76724	0
		0.743048	-0.113719	0.74464	16.2082	3.77141	0
		0.743881	-0.115466	0.745473	16.2082	3.77557	0
		0.744714	-0.116848	0.746306	16.2082	3.77974	0
		0.745547	-0.117389	0.747139	16.2083	3.7839	0
		0.74638	-0.118175	0.747971	16.2082	3.78807	0
		0.747213	-0.118367	0.748804	16.2082	3.79223	0
		0.748046	-0.119572	0.749637	16.2082	3.7964	0
		0.748879	-0.11969	0.75047	16.2081	3.80056	0
		0.749712	-0.120183	0.751303	16.2081	3.80473	0
		0.750545	-0.120282	0.752136	16.2081	3.80889	0
		0.751378	-0.121349	0.752969	16.2082	3.81306	0
		0.752211	-0.123113	0.753802	16.2082	3.81722	0
		0.753044	-0.123651	0.754635	16.2082	3.82139	0
		0.753877	-0.125491	0.755468	16.2083	3.82555	0
		0.75471	-0.127743	0.756301	16.2084	3.82972	0
		0.755543	-0.128834	0.757134	16.2084	3.83388	0
		0.756376	-0.129112	0.757967	16.2085	3.83805	0
		0.757209	-0.129622	0.7588	16.2084	3.84221	0
		0.758042	-0.130079	0.759633	16.2084	3.84638	0
		0.758875	-0.130497	0.760466	16.2085	3.85054	0
		0.759708	-0.131371	0.761299	16.2085	3.85471	0
		0.760541	-0.131469	0.762132	16.2084	3.85887	0
		0.761374	-0.130848	0.762964	16.2084	3.86304	0
		0.762207	-0.131462	0.763797	16.2084	3.8672	0
		0.76304	-0.13121	0.76463	16.2085	3.87137	0
		0.763873	-0.130867	0.765463	16.2086	3.87553	0
		0.764706	-0.130194	0.766296	16.2086	3.8797	0
		0.765539	-0.129884	0.767129	16.2087	3.88386	0
		0.766372	-0.129626	0.767962	16.2087	3.88803	0
		0.767205	-0.12996	0.768795	16.2087	3.89219	0
		0.768038	-0.130603	0.769628	16.2087	3.89636	0
		0.768871	-0.130824	0.770461	16.2087	3.90052	0
		0.769704	-0.132282	0.771294	16.2087	3.90469	0
		0.770537	-0.132601	0.772127	16.2086	3.90885	0
		0.77137	-0.132457	0.77296	16.2086	3.91302	0
		0.772203	-0.13203	0.773793	16.2086	3.91718	0
		0.773036	-0.132493	0.774626	16.2087	3.92135	0
		0.773869	-0.132653	0.775459	16.2087	3.92551	0
		0.774702	-0.130692	0.776292	16.2087	3.92968	0
		0.775535	-0.129774	0.777124	16.2087	3.93384	0
		0.776368	-0.129729	0.777957	16.2087	3.93801	0
		0.777201	-0.130722	0.77879	16.2087	3.94217	0
		0.778034	-0.132295	0.779623	16.2087	3.94634	0
		0.778867	-0.133311	0.780456	16.2088	3.9505	0
		0.7797	-0.133745	0.781289	16.2088	3.95467	0
		0.780533	-0.13424	0.782122	16.2089	3.95883	0
		0.781366	-0.134525	0.782955	16.2089	3.963	0
		0.782199	-0.135827	0.783788	16.2088	3.96716	0
		0.783032	-0.136524	0.784621	16.2088	3.97133	0
		0.783865	-0.136512	0.785454	16.2088	3.97549	0
		0.784698	-0.13718	0.786287	16.2088	3.97966	0
		0.785531	-0.137973	0.78712	16.2088	3.98382	0
		0.786364	-0.137806	0.787953	16.2088	3.98799	0
		0.787197	-0.137847	0.788786	16.2088	3.99215	0
		0.78803	-0.138261	0.789619	16.2088	3.99632	0
		0.788863	-0.13908	0.790452	16.2088	4.00048	0
		0.789696	-0.139854	0.791285	16.2088	4.00465	0
		0.790529	-0.140914	0.792117	16.2088	4.00881	0
		0.791362	-0.142086	0.79295	16.2088	4.01298	0
		0.792195	-0.14264	0.793783	16.2089	4.01714	0
		0.793028	-0.14294	0.794616	16.2089	4.02131	0
		0.793861	-0.142639	0.795449	16.209	4.02548	0
		0.794694	-0.142911	0.796282	16.2091	4.02964	0
		0.795527	-0.143667	0.797115	16.209	4.0338	0
		0.79636	-0.143354	0.797948	16.209	4.03797	0
		0.797193	-0.142388	0.798781	16.209	4.04213	0
		0.798026	-0.141777	0.799614	16.209	4.0463	0
		0.798859	-0.141252	0.800447	16.209	4.05046	0
		0.799692	-0.140313	0.80128	16.209	4.05463	0
		0.800525	-0.140162	0.802113	16.209	4.05879	0
		0.801358	-0.139733	0.802946	16.209	4.06296	0
		0.802191	-0.139597	0.803779	16.2089	4.06712	0
		0.803024	-0.139276	0.804612	16.2089	4.07129	0
		0.803857	-0.138789	0.805444	16.2089	4.07545	0
		0.80469	-0.138837	0.806277	16.2089	4.07962	0
		0.805523	-0.138958	0.80711	16.2088	4.08378	0
		0.806356	-0.1394	0.807943	16.2088	4.08795	0
		0.807189	-0.140971	0.808776	16.2088	4.09211	0
		0.808022	-0.142383	0.809609	16.2088	4.09628	0
		0.808855	-0.142191	0.810442	16.2088	4.10044	0
		0.809688	-0.141596	0.811275	16.2088	4.10461	0
		0.810521	-0.142146	0.812108	16.2089	4.10877	0
		0.811354	-0.142388	0.812941	16.2089	4.11294	0
		0.812187	-0.142428	0.813774	16.2089	4.1171	0
		0.81302	-0.142755	0.814607	16.2089	4.12127	0
		0.813853	-0.142906	0.81544	16.2088	4.12543	0
		0.814686	-0.143135	0.816273	16.2087	4.1296	0
		0.815519	-0.143856	0.817106	16.2088	4.13376	0
		0.816352	-0.143805	0.817939	16.2088	4.13793	0
		0.817185	-0.144003	0.818772	16.2088	4.1421	0
		0.818018	-0.14516	0.819605	16.2088	4.14626	0
		0.818851	-0.145394	0.820437	16.2089	4.15042	0
		0.819684	-0.145613	0.82127	16.209	4.15459	0
		0.820517	-0.145649	0.822103	16.209	4.15875	0
		0.82135	-0.145687	0.822936	16.209	4.16292	0
		0.822183	-0.147025	0.823769	16.209	4.16709	0
		0.823016	-0.147627	0.824602	16.2089	4.17125	0
		0.823849	-0.14891	0.825435	16.2089	4.17542	0
		0.824682	-0.151523	0.826268	16.2089	4.17958	0
		0.825515	-0.15382	0.827101	16.2089	4.18374	0
		0.826348	-0.155065	0.827934	16.2089	4.18791	0
		0.827181	-0.155467	0.828767	16.2089	4.19207	0
		0.828014	-0.154426	0.8296	16.2089	4.19624	0
		0.828847	-0.154526	0.830433	16.2088	4.2004	0
		0.82968	-0.15522	0.831266	16.2088	4.20457	0
		0.830513	-0.155937	0.832099	16.2087	4.20873	0
		0.831346	-0.155405	0.832932	16.2086	4.2129	0
		0.832179	-0.156432	0.833765	16.2086	4.21706	0
		0.833012	-0.157233	0.834597	16.2085	4.22123	0
		0.833845	-0.158296	0.83543	16.2085	4.22539	0
		0.834678	-0.1588	0.836263	16.2086	4.22956	0
		0.835511	-0.159144	0.837096	16.2085	4.23372	0
		0.836344	-0.159328	0.837929	16.2085	4.23789	0
		0.837177	-0.160114	0.838762	16.2084	4.24205	0
		0.83801	-0.161127	0.839595	16.2083	4.24622	0
		0.838843	-0.161387	0.840428	16.2082	4.25038	0
		0.839676	-0.161403	0.841261	16.2082	4.25455	0
		0.840509	-0.160983	0.842094	16.2082	4.25871	0
		0.841342	-0.161804	0.842927	16.2081	4.26288	0
		0.842175	-0.162439	0.84376	16.2081	4.26705	0
		0.843008	-0.163202	0.844593	16.2081	4.27121	0
		0.843841	-0.163925	0.845426	16.2082	4.27537	0
		0.844674	-0.16367	0.846259	16.2082	4.27954	0
		0.845507	-0.162426	0.847092	16.2082	4.2837	0
		0.84634	-0.161564	0.847925	16.2083	4.28787	0
		0.847173	-0.161142	0.848758	16.2083	4.29204	0
		0.848006	-0.16157	0.84959	16.2083	4.2962	0
		0.848839	-0.162897	0.850423	16.2083	4.30036	0
		0.849672	-0.162222	0.851256	16.2083	4.30453	0
		0.850505	-0.162707	0.852089	16.2083	4.30869	0
		0.851338	-0.164159	0.852922	16.2082	4.31286	0
		0.852171	-0.164517	0.853755	16.2082	4.31703	0
		0.853004	-0.162193	0.854588	16.2082	4.32119	0
		0.853837	-0.162487	0.855421	16.2082	4.32536	0
		0.85467	-0.162045	0.856254	16.2081	4.32952	0
		0.855503	-0.162638	0.857087	16.2081	4.33368	0
		0.856336	-0.163162	0.85792	16.2082	4.33785	0
		0.857169	-0.16434	0.858753	16.2082	4.34201	0
		0.858002	-0.165237	0.859586	16.2083	4.34618	0
		0.858835	-0.165186	0.860419	16.2083	4.35034	0
		0.859668	-0.165402	0.861252	16.2083	4.35451	0
		0.860501	-0.16574	0.862085	16.2083	4.35867	0
		0.861334	-0.16709	0.862918	16.2083	4.36284	0
		0.862167	-0.168141	0.86375	16.2083	4.367	0
		0.863	-0.168789	0.864583	16.2082	4.37117	0
		0.863833	-0.169721	0.865416	16.2082	4.37533	0
		0.864666	-0.168587	0.866249	16.2081	4.3795	0
		0.865499	-0.167612	0.867082	16.2081	4.38366	0
		0.866332	-0.168002	0.867915	16.2081	4.38783	0
		0.867165	-0.168635	0.868748	16.208	4.39199	0
		0.867998	-0.169123	0.869581	16.208	4.39616	0
		0.868831	-0.169562	0.870414	16.2081	4.40032	0
		0.869664	-0.169973	0.871247	16.2081	4.40449	0
		0.870497	-0.170005	0.87208	16.2081	4.40866	0
		0.87133	-0.170703	0.872913	16.2081	4.41282	0
		0.872163	-0.16891	0.873746	16.208	4.41699	0
		0.872996	-0.169415	0.874579	16.208	4.42115	0
		0.873829	-0.172116	0.875412	16.2079	4.42531	0
		0.874662	-0.172907	0.876245	16.2079	4.42948	0
		0.875495	-0.17483	0.877078	16.2079	4.43365	0
		0.876328	-0.174301	0.87791	16.2078	4.43781	0
		0.877161	-0.174818	0.878743	16.2079	4.44198	0
		0.877994	-0.174769	0.879576	16.2078	4.44614	0
		0.878827	-0.176121	0.880409	16.2079	4.45031	0
		0.87966	-0.176884	0.881242	16.2079	4.45447	0
		0.880493	-0.179004	0.882075	16.2078	4.45863	0
		0.881326	-0.181357	0.882908	16.2078	4.4628	0
		0.882159	-0.182168	0.883741	16.2078	4.46697	0
		0.882992	-0.182004	0.884574	16.2077	4.47113	0
		0.883825	-0.182747	0.885407	16.2077	4.4753	0
		0.884658	-0.182141	0.88624	16.2076	4.47946	0
		0.885491	-0.182821	0.887073	16.2075	4.48362	0
		0.886324	-0.185534	0.887906	16.2075	4.48779	0
		0.887157	-0.187084	0.888739	16.2076	4.49195	0
		0.88799	-0.188183	0.889572	16.2076	4.49612	0
		0.888823	-0.189158	0.890405	16.2076	4.50028	0
		0.889656	-0.189227	0.891238	16.2076	4.50445	0
		0.890489	-0.189838	0.892071	16.2077	4.50861	0
		0.891322	-0.192284	0.892903	16.2077	4.51278	0
		0.892155	-0.193818	0.893736	16.2078	4.51694	0
		0.892988	-0.195596	0.894569	16.2077	4.52111	0
		0.893821	-0.197591	0.895402	16.2077	4.52527	0
		0.894654	-0.198817	0.896235	16.2076	4.52944	0
		0.895487	-0.198503	0.897068	16.2076	4.5336	0
		0.89632	-0.199723	0.897901	16.2076	4.53777	0
		0.897153	-0.200799	0.898734	16.2076	4.54193	0
		0.897986	-0.201041	0.899567	16.2076	4.5461	0
		0.898819	-0.201057	0.9004	16.2076	4.55026	0
		0.899652	-0.201286	0.901233	16.2075	4.55443	0
		0.900485	-0.203156	0.902066	16.2075	4.5586	0
		0.901318	-0.203388	0.902899	16.2075	4.56276	0
		0.902151	-0.202241	0.903732	16.2075	4.56693	0
		0.902984	-0.202698	0.904565	16.2075	4.57109	0
		0.903817	-0.203662	0.905398	16.2076	4.57525	0
		0.90465	-0.20336	0.906231	16.2075	4.57942	0
		0.905483	-0.203657	0.907063	16.2075	4.58359	0
		0.906316	-0.204791	0.907896	16.2074	4.58775	0
		0.907149	-0.204701	0.908729	16.2074	4.59192	0
		0.907982	-0.204531	0.909562	16.2073	4.59608	0
		0.908815	-0.204591	0.910395	16.2072	4.60025	0
		0.909648	-0.204547	0.911228	16.2072	4.60441	0
		0.910481	-0.205743	0.912061	16.2071	4.60858	0
		0.911314	-0.205492	0.912894	16.207	4.61274	0
		0.912147	-0.204966	0.913727	16.2069	4.61691	0
		0.91298	-0.204674	0.91456	16.2068	4.62107	0
		0.913813	-0.204869	0.915393	16.2069	4.62523	0
		0.914646	-0.204289	0.916226	16.2069	4.6294	0
		0.915479	-0.204608	0.917059	16.2069	4.63356	0
		0.916312	-0.204935	0.917892	16.2068	4.63773	0
		0.917145	-0.203612	0.918725	16.2068	4.64189	0
		0.917978	-0.204076	0.919558	16.2068	4.64606	0
		0.918811	-0.204414	0.920391	16.2068	4.65022	0
		0.919644	-0.203507	0.921224	16.2068	4.65439	0
		0.920477	-0.202908	0.922056	16.2069	4.65855	0
		0.92131	-0.202408	0.922889	16.2069	4.66272	0
		0.922143	-0.202156	0.923722	16.2068	4.66688	0
		0.922976	-0.202429	0.924555	16.2068	4.67105	0
		0.923809	-0.202099	0.925388	16.2068	4.67521	0
		0.924642	-0.201568	0.926221	16.2068	4.67938	0
		0.925475	-0.202175	0.927054	16.2068	4.68354	0
		0.926308	-0.203627	0.927887	16.2067	4.68771	0
		0.927141	-0.204069	0.92872	16.2066	4.69187	0
		0.927974	-0.204042	0.929553	16.2067	4.69604	0
		0.928807	-0.203795	0.930386	16.2067	4.70021	0
		0.92964	-0.203439	0.931219	16.2067	4.70437	0
		0.930473	-0.203559	0.932052	16.2066	4.70854	0
		0.931306	-0.204362	0.932885	16.2065	4.7127	0
		0.932139	-0.204832	0.933718	16.2064	4.71687	0
		0.932972	-0.204532	0.934551	16.2063	4.72103	0
		0.933805	-0.204721	0.935383	16.2063	4.7252	0
		0.934638	-0.205556	0.936216	16.2063	4.72936	0
		0.935471	-0.206286	0.937049	16.2062	4.73353	0
		0.936304	-0.206248	0.937882	16.2061	4.73769	0
		0.937137	-0.206962	0.938715	16.206	4.74186	0
		0.93797	-0.207522	0.939548	16.206	4.74602	0
		0.938803	-0.208289	0.940381	16.2061	4.75019	0
		0.939636	-0.20889	0.941214	16.2061	4.75435	0
		0.940469	-0.208924	0.942047	16.2061	4.75852	0
		0.941302	-0.208397	0.94288	16.206	4.76268	0
		0.942135	-0.208631	0.943713	16.206	4.76684	0
		0.942968	-0.209377	0.944546	16.2059	4.77101	0
		0.943801	-0.209558	0.945379	16.2059	4.77517	0
		0.944634	-0.21007	0.946212	16.2059	4.77934	0
		0.945467	-0.211263	0.947045	16.2059	4.7835	0
		0.9463	-0.212427	0.947878	16.2059	4.78767	0
		0.947133	-0.212744	0.948711	16.2059	4.79183	0
		0.947966	-0.212736	0.949544	16.2058	4.796	0
		0.948799	-0.213049	0.950377	16.2058	4.80016	0
		0.949632	-0.214404	0.951209	16.2057	4.80433	0
		0.950465	-0.216116	0.952042	16.2057	4.80849	0
		0.951298	-0.215751	0.952875	16.2058	4.81266	0
		0.952131	-0.214242	0.953708	16.2057	4.81682	0
		0.952964	-0.214129	0.954541	16.2057	4.82099	0
		0.953797	-0.214507	0.955374	16.2057	4.82515	0
		0.95463	-0.214685	0.956207	16.2057	4.82932	0
		0.955463	-0.214815	0.95704	16.2056	4.83348	0
		0.956296	-0.215477	0.957873	16.2056	4.83765	0
		0.957129	-0.216973	0.958706	16.2056	4.84182	0
		0.957962	-0.218146	0.959539	16.2056	4.84598	0
		0.958795	-0.219669	0.960372	16.2055	4.85015	0
		0.959628	-0.222078	0.961205	16.2055	4.85431	0
		0.960461	-0.222039	0.962038	16.2054	4.85848	0
		0.961294	-0.224364	0.962871	16.2055	4.86264	0
		0.962127	-0.227642	0.963704	16.2055	4.86681	0
		0.96296	-0.228602	0.964536	16.2054	4.87097	0
		0.963793	-0.228248	0.965369	16.2054	4.87514	0
		0.964626	-0.230441	0.966202	16.2054	4.8793	0
		0.965459	-0.230774	0.967035	16.2055	4.88347	0
		0.966292	-0.231111	0.967868	16.2055	4.88763	0
		0.967125	-0.231122	0.968701	16.2055	4.8918	0
		0.967958	-0.230228	0.969534	16.2054	4.89596	0
		0.968791	-0.2295	0.970367	16.2053	4.90013	0
		0.969624	-0.230425	0.9712	16.2052	4.90429	0
		0.970457	-0.23013	0.972033	16.2052	4.90846	0
		0.97129	-0.230087	0.972866	16.2051	4.91262	0
		0.972123	-0.229844	0.973699	16.205	4.91678	0
		0.972956	-0.23018	0.974532	16.2049	4.92095	0
		0.973789	-0.230808	0.975365	16.2049	4.92511	0
		0.974622	-0.23162	0.976198	16.2049	4.92928	0
		0.975455	-0.23294	0.977031	16.2048	4.93344	0
		0.976288	-0.233606	0.977864	16.2047	4.93761	0
		0.977121	-0.233529	0.978697	16.2046	4.94177	0
		0.977954	-0.232912	0.97953	16.2045	4.94594	0
		0.978787	-0.231273	0.980362	16.2044	4.9501	0
		0.97962	-0.229821	0.981195	16.2044	4.95427	0
		0.980453	-0.228836	0.982028	16.2044	4.95843	0
		0.981286	-0.228129	0.982861	16.2043	4.9626	0
		0.982119	-0.228456	0.983694	16.2042	4.96676	0
		0.982952	-0.228121	0.984527	16.2043	4.97093	0
		0.983784	-0.226907	0.98536	16.2042	4.97509	0
		0.984618	-0.226693	0.986193	16.2041	4.97926	0
		0.985451	-0.226639	0.987026	16.2041	4.98343	0
		0.986284	-0.225269	0.987859	16.204	4.98759	0
		0.987116	-0.22538	0.988692	16.2039	4.99176	0
		0.987949	-0.225566	0.989525	16.2039	4.99592	0
		0.988783	-0.224899	0.990358	16.2039	5.00009	0
		0.989616	-0.226071	0.991191	16.2038	5.00425	0
		0.990448	-0.22715	0.992024	16.2038	5.00842	0
		0.991282	-0.227019	0.992857	16.2037	5.01258	0
		0.992115	-0.228209	0.99369	16.2037	5.01675	0
		0.992947	-0.227964	0.994522	16.2037	5.02091	0
		0.99378	-0.229105	0.995355	16.2037	5.02508	0
		0.994614	-0.23062	0.996188	16.2036	5.02924	0
		0.995446	-0.231616	0.997021	16.2035	5.03341	0
		0.996279	-0.232058	0.997854	16.2033	5.03757	0
		0.997113	-0.232801	0.998687	16.2033	5.04174	0
		0.997946	-0.232987	0.99952	16.2032	5.0459	0
		0.998778	-0.233699	1.00035	16.2032	5.05007	0
		0.999611	-0.234698	1.00119	16.2031	5.05423	0
		1.00045	-0.236525	1.00202	16.2031	5.05839	0
		1.00128	-0.238386	1.00285	16.2032	5.06256	0
		1.00211	-0.237793	1.00368	16.2032	5.06672	0
		1.00294	-0.237797	1.00452	16.2032	5.07089	0
		1.00378	-0.237899	1.00535	16.2032	5.07505	0
		1.00461	-0.238359	1.00618	16.2031	5.07922	0
		1.00544	-0.238435	1.00702	16.2031	5.08338	0
		1.00628	-0.238904	1.00785	16.203	5.08755	0
		1.00711	-0.238934	1.00868	16.2031	5.09171	0
		1.00794	-0.240133	1.00951	16.2031	5.09588	0
		1.00877	-0.242171	1.01035	16.2031	5.10004	0
		1.00961	-0.244898	1.01118	16.203	5.10421	0
		1.01044	-0.246349	1.01201	16.203	5.10837	0
		1.01127	-0.245155	1.01285	16.203	5.11254	0
		1.01211	-0.246437	1.01368	16.2029	5.1167	0
		1.01294	-0.246162	1.01451	16.2029	5.12087	0
		1.01377	-0.246576	1.01535	16.2029	5.12503	0
		1.0146	-0.24601	1.01618	16.2028	5.1292	0
		1.01544	-0.245922	1.01701	16.2028	5.13337	0
		1.01627	-0.246629	1.01785	16.2028	5.13753	0
		1.0171	-0.245968	1.01868	16.2027	5.1417	0
		1.01794	-0.246281	1.01951	16.2028	5.14586	0
		1.01877	-0.246689	1.02034	16.2028	5.15003	0
		1.0196	-0.246145	1.02118	16.2028	5.15419	0
		1.02044	-0.245721	1.02201	16.2027	5.15836	0
		1.02127	-0.2461	1.02284	16.2026	5.16252	0
		1.0221	-0.244532	1.02367	16.2026	5.16669	0
		1.02293	-0.245986	1.02451	16.2026	5.17085	0
		1.02377	-0.246885	1.02534	16.2027	5.17502	0
		1.0246	-0.246289	1.02617	16.2026	5.17918	0
		1.02543	-0.246584	1.02701	16.2025	5.18335	0
		1.02627	-0.247332	1.02784	16.2025	5.18751	0
		1.0271	-0.24792	1.02867	16.2024	5.19168	0
		1.02793	-0.248619	1.02951	16.2025	5.19584	0
		1.02877	-0.248508	1.03034	16.2025	5.2	0
		1.0296	-0.246834	1.03117	16.2025	5.20417	0
		1.03043	-0.246433	1.03201	16.2025	5.20833	0
		1.03127	-0.246049	1.03284	16.2024	5.2125	0
		1.0321	-0.248023	1.03367	16.2023	5.21666	0
		1.03293	-0.247498	1.0345	16.2023	5.22083	0
		1.03376	-0.24746	1.03534	16.2023	5.22499	0
		1.0346	-0.248779	1.03617	16.2023	5.22916	0
		1.03543	-0.250006	1.037	16.2023	5.23332	0
		1.03626	-0.250487	1.03784	16.2023	5.23749	0
		1.0371	-0.251143	1.03867	16.2023	5.24165	0
		1.03793	-0.253284	1.0395	16.2024	5.24582	0
		1.03876	-0.25311	1.04033	16.2024	5.24998	0
		1.0396	-0.253546	1.04117	16.2024	5.25415	0
		1.04043	-0.253798	1.042	16.2024	5.25831	0
		1.04126	-0.253464	1.04283	16.2023	5.26248	0
		1.04209	-0.253436	1.04367	16.2023	5.26664	0
		1.04293	-0.255113	1.0445	16.2023	5.27081	0
		1.04376	-0.255233	1.04533	16.2023	5.27498	0
		1.04459	-0.255459	1.04617	16.2023	5.27914	0
		1.04543	-0.256897	1.047	16.2023	5.28331	0
		1.04626	-0.257848	1.04783	16.2022	5.28747	0
		1.04709	-0.258176	1.04866	16.2022	5.29164	0
		1.04792	-0.257247	1.0495	16.2022	5.2958	0
		1.04876	-0.256964	1.05033	16.2023	5.29997	0
		1.04959	-0.256041	1.05116	16.2023	5.30413	0
		1.05042	-0.256239	1.052	16.2023	5.3083	0
		1.05126	-0.257655	1.05283	16.2023	5.31246	0
		1.05209	-0.258644	1.05366	16.2023	5.31663	0
		1.05292	-0.258811	1.05449	16.2023	5.32079	0
		1.05376	-0.260151	1.05533	16.2023	5.32496	0
		1.05459	-0.260704	1.05616	16.2023	5.32912	0
		1.05542	-0.259542	1.05699	16.2024	5.33329	0
		1.05625	-0.259373	1.05783	16.2022	5.33745	0
		1.05709	-0.260645	1.05866	16.2022	5.34162	0
		1.05792	-0.261825	1.05949	16.2021	5.34578	0
		1.05875	-0.262265	1.06032	16.202	5.34994	0
		1.05959	-0.26414	1.06116	16.2019	5.35411	0
		1.06042	-0.265517	1.06199	16.2018	5.35827	0
		1.06125	-0.266645	1.06282	16.2017	5.36244	0
		1.06209	-0.267739	1.06366	16.2015	5.3666	0
		1.06292	-0.268764	1.06449	16.2015	5.37077	0
		1.06375	-0.269045	1.06532	16.2015	5.37493	0
		1.06458	-0.269303	1.06615	16.2016	5.3791	0
		1.06542	-0.26935	1.06699	16.2016	5.38326	0
		1.06625	-0.269103	1.06782	16.2016	5.38743	0
		1.06708	-0.268467	1.06865	16.2016	5.39159	0
		1.06792	-0.268963	1.06949	16.2016	5.39576	0
		1.06875	-0.270076	1.07032	16.2016	5.39992	0
		1.06958	-0.27123	1.07115	16.2016	5.40409	0
		1.07042	-0.273265	1.07199	16.2016	5.40825	0
		1.07125	-0.274106	1.07282	16.2016	5.41242	0
		1.07208	-0.272114	1.07365	16.2016	5.41659	0
		1.07292	-0.271802	1.07448	16.2015	5.42075	0
		1.07375	-0.272752	1.07532	16.2016	5.42492	0
		1.07458	-0.272968	1.07615	16.2016	5.42908	0
		1.07541	-0.273725	1.07698	16.2015	5.43325	0
		1.07625	-0.274771	1.07782	16.2015	5.43741	0
		1.07708	-0.275167	1.07865	16.2015	5.44158	0
		1.07791	-0.274899	1.07948	16.2014	5.44574	0
		1.07875	-0.274062	1.08031	16.2014	5.44991	0
		1.07958	-0.273474	1.08115	16.2014	5.45407	0
		1.08041	-0.273054	1.08198	16.2014	5.45824	0
		1.08125	-0.273785	1.08281	16.2013	5.4624	0
		1.08208	-0.275624	1.08365	16.2013	5.46657	0
		1.08291	-0.276763	1.08448	16.2013	5.47073	0
		1.08374	-0.277603	1.08531	16.2014	5.4749	0
		1.08458	-0.276822	1.08615	16.2014	5.47906	0
		1.08541	-0.276572	1.08698	16.2015	5.48323	0
		1.08624	-0.276637	1.08781	16.2016	5.48739	0
		1.08708	-0.276474	1.08865	16.2016	5.49155	0
		1.08791	-0.275602	1.08948	16.2016	5.49572	0
		1.08874	-0.275194	1.09031	16.2016	5.49988	0
		1.08957	-0.276614	1.09114	16.2016	5.50405	0
		1.09041	-0.277689	1.09198	16.2015	5.50821	0
		1.09124	-0.277679	1.09281	16.2015	5.51238	0
		1.09207	-0.278164	1.09364	16.2015	5.51654	0
		1.09291	-0.279462	1.09448	16.2015	5.52071	0
		1.09374	-0.278973	1.09531	16.2014	5.52487	0
		1.09457	-0.278153	1.09614	16.2014	5.52904	0
		1.09541	-0.278675	1.09697	16.2013	5.5332	0
		1.09624	-0.279454	1.09781	16.2014	5.53737	0
		1.09707	-0.279612	1.09864	16.2014	5.54153	0
		1.0979	-0.27896	1.09947	16.2013	5.5457	0
		1.09874	-0.278998	1.10031	16.2013	5.54986	0
		1.09957	-0.279538	1.10114	16.2014	5.55403	0
		1.1004	-0.278959	1.10197	16.2015	5.5582	0
		1.10124	-0.278303	1.10281	16.2015	5.56236	0
		1.10207	-0.277256	1.10364	16.2015	5.56653	0
		1.1029	-0.276113	1.10447	16.2015	5.57069	0
		1.10374	-0.274908	1.1053	16.2015	5.57486	0
		1.10457	-0.273916	1.10614	16.2016	5.57902	0
		1.1054	-0.274721	1.10697	16.2015	5.58319	0
		1.10624	-0.274795	1.1078	16.2014	5.58735	0
		1.10707	-0.274755	1.10864	16.2014	5.59152	0
		1.1079	-0.276032	1.10947	16.2013	5.59568	0
		1.10873	-0.278556	1.1103	16.2013	5.59985	0
		1.10957	-0.280098	1.11113	16.2013	5.60401	0
		1.1104	-0.279732	1.11197	16.2013	5.60818	0
		1.11123	-0.279741	1.1128	16.2012	5.61234	0
		1.11207	-0.280298	1.11363	16.2012	5.61651	0
		1.1129	-0.28069	1.11447	16.2011	5.62067	0
		1.11373	-0.281101	1.1153	16.201	5.62484	0
		1.11457	-0.282072	1.11613	16.201	5.629	0
		1.1154	-0.283367	1.11696	16.2009	5.63316	0
		1.11623	-0.284567	1.1178	16.2009	5.63733	0
		1.11706	-0.285265	1.11863	16.2008	5.64149	0
		1.1179	-0.285994	1.11946	16.2007	5.64566	0
		1.11873	-0.286682	1.1203	16.2007	5.64982	0
		1.11956	-0.286643	1.12113	16.2007	5.65399	0
		1.1204	-0.28638	1.12196	16.2007	5.65815	0
		1.12123	-0.286939	1.1228	16.2007	5.66232	0
		1.12206	-0.287627	1.12363	16.2007	5.66648	0
		1.12289	-0.288156	1.12446	16.2007	5.67065	0
		1.12373	-0.288207	1.12529	16.2007	5.67481	0
		1.12456	-0.288014	1.12613	16.2007	5.67898	0
		1.12539	-0.288815	1.12696	16.2008	5.68314	0
		1.12623	-0.289647	1.12779	16.2008	5.68731	0
		1.12706	-0.289661	1.12863	16.2007	5.69147	0
		1.12789	-0.28996	1.12946	16.2007	5.69564	0
		1.12873	-0.290064	1.13029	16.2007	5.6998	0
		1.12956	-0.288662	1.13112	16.2007	5.70397	0
		1.13039	-0.286924	1.13196	16.2007	5.70814	0
		1.13122	-0.286132	1.13279	16.2006	5.7123	0
		1.13206	-0.285538	1.13362	16.2006	5.71647	0
		1.13289	-0.286527	1.13446	16.2005	5.72063	0
		1.13372	-0.287589	1.13529	16.2005	5.7248	0
		1.13456	-0.287994	1.13612	16.2005	5.72896	0
		1.13539	-0.287689	1.13696	16.2005	5.73313	0
		1.13622	-0.28657	1.13779	16.2006	5.73729	0
		1.13706	-0.285604	1.13862	16.2005	5.74146	0
		1.13789	-0.284484	1.13945	16.2005	5.74562	0
		1.13872	-0.284074	1.14029	16.2004	5.74979	0
		1.13956	-0.284163	1.14112	16.2003	5.75395	0
		1.14039	-0.283731	1.14195	16.2003	5.75812	0
		1.14122	-0.284394	1.14279	16.2002	5.76228	0
		1.14205	-0.285332	1.14362	16.2001	5.76645	0
		1.14289	-0.284775	1.14445	16.2001	5.77061	0
		1.14372	-0.284853	1.14529	16.2	5.77477	0
		1.14455	-0.286765	1.14612	16.2001	5.77894	0
		1.14539	-0.289054	1.14695	16.2001	5.7831	0
		1.14622	-0.289572	1.14778	16.2001	5.78727	0
		1.14705	-0.289837	1.14862	16.2001	5.79143	0
		1.14789	-0.291922	1.14945	16.2	5.7956	0
		1.14872	-0.292928	1.15028	16.1999	5.79976	0
		1.14955	-0.294394	1.15112	16.1999	5.80393	0
		1.15038	-0.295497	1.15195	16.1999	5.80809	0
		1.15122	-0.297068	1.15278	16.1999	5.81226	0
		1.15205	-0.299146	1.15361	16.1998	5.81642	0
		1.15288	-0.300426	1.15445	16.1998	5.82059	0
		1.15372	-0.299871	1.15528	16.1997	5.82475	0
		1.15455	-0.298562	1.15611	16.1997	5.82892	0
		1.15538	-0.299688	1.15695	16.1996	5.83308	0
		1.15621	-0.301282	1.15778	16.1995	5.83725	0
		1.15705	-0.301273	1.15861	16.1994	5.84141	0
		1.15788	-0.301805	1.15945	16.1994	5.84558	0
		1.15871	-0.302963	1.16028	16.1993	5.84975	0
		1.15955	-0.304171	1.16111	16.1993	5.85391	0
		1.16038	-0.304396	1.16194	16.1992	5.85808	0
		1.16121	-0.306119	1.16278	16.1991	5.86224	0
		1.16205	-0.305458	1.16361	16.1992	5.86641	0
		1.16288	-0.304844	1.16444	16.1992	5.87057	0
		1.16371	-0.306085	1.16528	16.1992	5.87474	0
		1.16454	-0.306411	1.16611	16.1992	5.8789	0
		1.16538	-0.305961	1.16694	16.1992	5.88307	0
		1.16621	-0.304636	1.16777	16.1992	5.88723	0
		1.16704	-0.302687	1.16861	16.1991	5.8914	0
		1.16788	-0.302825	1.16944	16.1991	5.89556	0
		1.16871	-0.301502	1.17027	16.1991	5.89973	0
		1.16954	-0.301354	1.17111	16.199	5.90389	0
		1.17038	-0.300333	1.17194	16.1989	5.90806	0
		1.17121	-0.300415	1.17277	16.1989	5.91222	0
		1.17204	-0.300111	1.17361	16.1989	5.91639	0
		1.17287	-0.300444	1.17444	16.1989	5.92055	0
		1.17371	-0.300301	1.17527	16.1988	5.92471	0
		1.17454	-0.300784	1.1761	16.1987	5.92888	0
		1.17537	-0.301992	1.17694	16.1987	5.93304	0
		1.17621	-0.299721	1.17777	16.1986	5.93721	0
		1.17704	-0.299461	1.1786	16.1985	5.94137	0
		1.17787	-0.301161	1.17944	16.1985	5.94554	0
		1.17871	-0.300438	1.18027	16.1985	5.9497	0
		1.17954	-0.299684	1.1811	16.1984	5.95387	0
		1.18037	-0.299867	1.18193	16.1984	5.95803	0
		1.18121	-0.299127	1.18277	16.1985	5.9622	0
		1.18204	-0.298338	1.1836	16.1984	5.96636	0
		1.18287	-0.299423	1.18443	16.1983	5.97053	0
		1.1837	-0.298971	1.18527	16.1983	5.97469	0
		1.18454	-0.298693	1.1861	16.1983	5.97886	0
		1.18537	-0.29756	1.18693	16.1981	5.98302	0
		1.1862	-0.295888	1.18776	16.198	5.98719	0
		1.18704	-0.296273	1.1886	16.1979	5.99136	0
		1.18787	-0.299338	1.18943	16.1979	5.99552	0
		1.1887	-0.298817	1.19026	16.1977	5.99969	0
		1.18954	-0.300304	1.1911	16.1976	6.00385	0
		1.19037	-0.301509	1.19193	16.1976	6.00802	0
		1.1912	-0.302125	1.19276	16.1976	6.01218	0
		1.19203	-0.301206	1.1936	16.1975	6.01635	0
		1.19287	-0.30136	1.19443	16.1975	6.02051	0
		1.1937	-0.301124	1.19526	16.1974	6.02468	0
		1.19453	-0.301262	1.19609	16.1975	6.02884	0
		1.19537	-0.300584	1.19693	16.1974	6.03301	0
		1.1962	-0.301575	1.19776	16.1973	6.03717	0
		1.19703	-0.30198	1.19859	16.1972	6.04134	0
		1.19786	-0.302016	1.19943	16.1972	6.0455	0
		1.1987	-0.301493	1.20026	16.197	6.04967	0
		1.19953	-0.30196	1.20109	16.197	6.05383	0
		1.20036	-0.303177	1.20192	16.1969	6.058	0
		1.2012	-0.303919	1.20276	16.1969	6.06216	0
		1.20203	-0.305458	1.20359	16.1968	6.06632	0
		1.20286	-0.305536	1.20442	16.1967	6.07049	0
		1.2037	-0.306495	1.20526	16.1966	6.07465	0
		1.20453	-0.307767	1.20609	16.1965	6.07882	0
		1.20536	-0.30827	1.20692	16.1965	6.08298	0
		1.20619	-0.309241	1.20776	16.1964	6.08715	0
		1.20703	-0.310572	1.20859	16.1964	6.09131	0
		1.20786	-0.31129	1.20942	16.1963	6.09548	0
		1.20869	-0.310949	1.21026	16.1962	6.09964	0
		1.20953	-0.310978	1.21109	16.1962	6.10381	0
		1.21036	-0.310866	1.21192	16.1963	6.10797	0
		1.21119	-0.309909	1.21275	16.1962	6.11214	0
		1.21203	-0.309547	1.21359	16.1961	6.1163	0
		1.21286	-0.310555	1.21442	16.196	6.12047	0
		1.21369	-0.310317	1.21525	16.196	6.12463	0
		1.21453	-0.310444	1.21609	16.1959	6.1288	0
		1.21536	-0.311711	1.21692	16.1959	6.13297	0
		1.21619	-0.312429	1.21775	16.1958	6.13713	0
		1.21702	-0.312737	1.21858	16.1957	6.1413	0
		1.21786	-0.314452	1.21942	16.1956	6.14546	0
		1.21869	-0.315746	1.22025	16.1956	6.14963	0
		1.21952	-0.316219	1.22108	16.1956	6.15379	0
		1.22036	-0.315882	1.22192	16.1956	6.15796	0
		1.22119	-0.314506	1.22275	16.1955	6.16212	0
		1.22202	0.206091	1.22358	16.1954	6.16629	0
		1.22286	1.40279	1.22442	16.1953	6.17045	0
		1.22369	2.20932	1.22525	16.1952	6.17462	0
		1.22452	2.68475	1.22608	16.1952	6.17878	0
		1.22535	3.10393	1.22691	16.1952	6.18295	0
		1.22619	3.49527	1.22775	16.1952	6.18711	0
		1.22702	3.87013	1.22858	16.1952	6.19128	0
		1.22785	4.22506	1.22941	16.1951	6.19544	0
		1.22869	4.57452	1.23025	16.195	6.19961	0
		1.22952	4.92595	1.23108	16.1948	6.20377	0
		1.23035	5.27104	1.23191	16.1948	6.20793	0
		1.23118	5.61443	1.23274	16.1947	6.2121	0
		1.23202	5.96124	1.23358	16.1946	6.21626	0
		1.23285	6.30632	1.23441	16.1946	6.22043	0
		1.23368	6.6457	1.23524	16.1945	6.22459	0
		1.23452	6.9818	1.23608	16.1944	6.22876	0
		1.23535	7.31808	1.23691	16.1943	6.23292	0
		1.23618	7.65026	1.23774	16.1943	6.23709	0
		1.23702	7.97301	1.23857	16.1942	6.24125	0
		1.23785	8.29393	1.23941	16.1942	6.24542	0
		1.23868	8.61719	1.24024	16.1941	6.24958	0
		1.23951	8.93773	1.24107	16.194	6.25375	0
		1.24035	9.26086	1.24191	16.1939	6.25791	0
		1.24118	9.5809	1.24274	16.1939	6.26208	0
		1.24201	9.89659	1.24357	16.1938	6.26624	0
		1.24285	10.0858	1.2444	16.1938	6.27041	0
		1.24368	9.17699	1.24524	16.1938	6.27457	0
		1.24451	8.5409	1.24607	16.1938	6.27874	0
		1.24535	8.39052	1.2469	16.1938	6.28291	0
		1.24618	8.29412	1.24774	16.1938	6.28707	0
		1.24701	8.22729	1.24857	16.1938	6.29124	0
		1.24785	8.18463	1.2494	16.1939	6.2954	0
		1.24868	8.15776	1.25024	16.1938	6.29957	0
		1.24951	8.14178	1.25107	16.1938	6.30373	0
		1.25034	8.13054	1.2519	16.1938	6.3079	0
		1.25118	8.11989	1.25273	16.1937	6.31206	0
		1.25201	8.11013	1.25357	16.1936	6.31623	0
		1.25284	8.10218	1.2544	16.1935	6.32039	0
		1.25368	8.09441	1.25523	16.1935	6.32456	0
		1.25451	8.08613	1.25607	16.1934	6.32872	0
		1.25534	8.07717	1.2569	16.1933	6.33289	0
		1.25618	8.06772	1.25773	16.1932	6.33705	0
		1.25701	8.05747	1.25856	16.1931	6.34122	0
		1.25784	8.04725	1.2594	16.193	6.34538	0
		1.25867	8.03948	1.26023	16.1929	6.34954	0
		1.25951	8.03191	1.26106	16.1928	6.35371	0
		1.26034	8.02316	1.2619	16.1927	6.35787	0
		1.26117	8.01614	1.26273	16.1926	6.36204	0
		1.26201	8.00901	1.26356	16.1926	6.3662	0
		1.26284	8.0031	1.2644	16.1925	6.37037	0
		1.26367	7.99697	1.26523	16.1924	6.37454	0
		1.2645	7.99172	1.26606	16.1923	6.3787	0
		1.26534	7.98554	1.2669	16.1922	6.38286	0
		1.26617	7.97865	1.26773	16.192	6.38703	0
		1.267	7.97229	1.26856	16.1919	6.39119	0
		1.26784	7.96615	1.26939	16.1918	6.39536	0
		1.26867	7.9615	1.27023	16.1917	6.39952	0
		1.2695	7.9564	1.27106	16.1916	6.40369	0
		1.27034	7.9501	1.27189	16.1915	6.40786	0
		1.27117	7.94417	1.27273	16.1914	6.41202	0
		1.272	7.93777	1.27356	16.1913	6.41618	0
		1.27283	7.93332	1.27439	16.1912	6.42035	0
		1.27367	7.92661	1.27522	16.1912	6.42452	0
		1.2745	7.92013	1.27606	16.1911	6.42868	0
		1.27533	7.91349	1.27689	16.1912	6.43285	0
		1.27617	7.90816	1.27772	16.1911	6.43701	0
		1.277	7.90457	1.27856	16.1911	6.44118	0
		1.27783	7.90154	1.27939	16.1911	6.44534	0
		1.27867	7.89803	1.28022	16.1911	6.44951	0
		1.2795	7.8947	1.28106	16.1911	6.45367	0
		1.28033	7.89018	1.28189	16.1911	6.45784	0
		1.28117	7.88812	1.28272	16.1911	6.462	0
		1.282	7.885	1.28355	16.191	6.46617	0
		1.28283	7.88187	1.28439	16.191	6.47033	0
		1.28366	7.87835	1.28522	16.1909	6.4745	0
		1.2845	7.87331	1.28605	16.1909	6.47866	0
		1.28533	7.86871	1.28689	16.1908	6.48283	0
		1.28616	7.86578	1.28772	16.1907	6.48699	0
		1.287	7.86463	1.28855	16.1907	6.49116	0
		1.28783	7.86228	1.28938	16.1905	6.49532	0
		1.28866	7.85759	1.29022	16.1905	6.49948	0
		1.2895	7.8544	1.29105	16.1904	6.50365	0
		1.29033	7.85232	1.29188	16.1905	6.50781	0
		1.29116	7.84869	1.29272	16.1904	6.51198	0
		1.29199	7.84626	1.29355	16.1904	6.51614	0
		1.29283	7.84416	1.29438	16.1903	6.52031	0
		1.29366	7.8402	1.29522	16.1903	6.52448	0
		1.29449	7.83901	1.29605	16.1903	6.52864	0
		1.29533	7.83727	1.29688	16.1903	6.5328	0
		1.29616	7.83577	1.29771	16.1903	6.53697	0
		1.29699	7.83308	1.29855	16.1903	6.54113	0
		1.29783	7.83138	1.29938	16.1903	6.5453	0
		1.29866	7.82869	1.30021	16.1904	6.54947	0
		1.29949	7.82831	1.30105	16.1904	6.55363	0
		1.30032	7.82534	1.30188	16.1904	6.5578	0
		1.30116	7.82207	1.30271	16.1904	6.56196	0
		1.30199	7.81909	1.30354	16.1903	6.56613	0
		1.30282	7.8153	1.30438	16.1902	6.57029	0
		1.30366	7.81331	1.30521	16.1901	6.57446	0
		1.30449	7.81002	1.30604	16.19	6.57862	0
		1.30532	7.80769	1.30688	16.19	6.58279	0
		1.30615	7.80514	1.30771	16.1899	6.58695	0
		1.30699	7.80316	1.30854	16.1899	6.59112	0
		1.30782	7.79781	1.30937	16.1899	6.59528	0
		1.30865	7.79518	1.31021	16.1899	6.59945	0
		1.30949	7.79421	1.31104	16.1899	6.60361	0
		1.31032	7.79082	1.31187	16.1899	6.60778	0
		1.31115	7.78681	1.31271	16.1899	6.61194	0
		1.31199	7.78422	1.31354	16.1898	6.61611	0
		1.31282	7.78145	1.31437	16.1898	6.62027	0
		1.31365	7.78059	1.3152	16.1898	6.62444	0
		1.31448	7.778	1.31604	16.1898	6.6286	0
		1.31532	7.77472	1.31687	16.1898	6.63277	0
		1.31615	7.77318	1.3177	16.1898	6.63693	0
		1.31698	7.76914	1.31854	16.1898	6.6411	0
		1.31782	7.7681	1.31937	16.1897	6.64526	0
		1.31865	7.76491	1.3202	16.1896	6.64943	0
		1.31948	7.76306	1.32104	16.1896	6.65359	0
		1.32032	7.76092	1.32187	16.1895	6.65775	0
		1.32115	7.75822	1.3227	16.1895	6.66192	0
		1.32198	7.75903	1.32353	16.1894	6.66608	0
		1.32282	7.75752	1.32437	16.1895	6.67025	0
		1.32365	7.75657	1.3252	16.1895	6.67442	0
		1.32448	7.75452	1.32603	16.1895	6.67858	0
		1.32531	7.75401	1.32687	16.1895	6.68274	0
		1.32615	7.75429	1.3277	16.1895	6.68691	0
		1.32698	7.75289	1.32853	16.1896	6.69107	0
		1.32781	7.75182	1.32936	16.1895	6.69524	0
		1.32865	7.75289	1.3302	16.1896	6.69941	0
		1.32948	7.7526	1.33103	16.1896	6.70357	0
		1.33031	7.75355	1.33186	16.1895	6.70774	0
		1.33115	7.75346	1.3327	16.1895	6.7119	0
		1.33198	7.75463	1.33353	16.1894	6.71607	0
		1.33281	7.75495	1.33436	16.1894	6.72023	0
		1.33364	7.75466	1.3352	16.1893	6.7244	0
		1.33448	7.75415	1.33603	16.1893	6.72856	0
		1.33531	7.75546	1.33686	16.1894	6.73273	0
		1.33614	7.75574	1.3377	16.1894	6.73689	0
		1.33698	7.75474	1.33853	16.1893	6.74106	0
		1.33781	7.75575	1.33936	16.1893	6.74522	0
		1.33864	7.75376	1.34019	16.1893	6.74939	0
		1.33947	7.75369	1.34103	16.1894	6.75355	0
		1.34031	7.75277	1.34186	16.1893	6.75772	0
		1.34114	7.75013	1.34269	16.1893	6.76188	0
		1.34197	7.75144	1.34353	16.1893	6.76605	0
		1.34281	7.74955	1.34436	16.1893	6.77021	0
		1.34364	7.74902	1.34519	16.1892	6.77438	0
		1.34447	7.75061	1.34602	16.1893	6.77854	0
		1.34531	7.75031	1.34686	16.1892	6.7827	0
		1.34614	7.75104	1.34769	16.1892	6.78687	0
		1.34697	7.75193	1.34852	16.1893	6.79104	0
		1.3478	7.75259	1.34936	16.1892	6.7952	0
		1.34864	7.75201	1.35019	16.1892	6.79937	0
		1.34947	7.75221	1.35102	16.1893	6.80353	0
		1.3503	7.75221	1.35186	16.1893	6.80769	0
		1.35114	7.75229	1.35269	16.1894	6.81186	0
		1.35197	7.75255	1.35352	16.1895	6.81603	0
		1.3528	7.75219	1.35435	16.1894	6.82019	0
		1.35364	7.75314	1.35519	16.1894	6.82436	0
		1.35447	7.75567	1.35602	16.1893	6.82852	0
		1.3553	7.7561	1.35685	16.1892	6.83268	0
		1.35614	7.75787	1.35769	16.1892	6.83685	0
		1.35697	7.76026	1.35852	16.1891	6.84101	0
		1.3578	7.76226	1.35935	16.1891	6.84518	0
		1.35863	7.76471	1.36018	16.1891	6.84935	0
		1.35947	7.76796	1.36102	16.189	6.85351	0
		1.3603	7.77154	1.36185	16.189	6.85768	0
		1.36113	7.77791	1.36268	16.1889	6.86184	0
		1.36197	7.78673	1.36352	16.1888	6.86601	0
		1.3628	7.79546	1.36435	16.1888	6.87017	0
		1.36363	7.80615	1.36518	16.1888	6.87434	0
		1.36447	7.81646	1.36601	16.1888	6.8785	0
		1.3653	7.82513	1.36685	16.1889	6.88267	0
		1.36613	7.83566	1.36768	16.1889	6.88683	0
		1.36696	7.84375	1.36851	16.1889	6.891	0
		1.3678	7.8515	1.36935	16.189	6.89516	0
		1.36863	7.86054	1.37018	16.1891	6.89933	0
		1.36946	7.87165	1.37101	16.189	6.90349	0
		1.3703	7.88487	1.37184	16.189	6.90766	0
		1.37113	7.89892	1.37268	16.1889	6.91182	0
		1.37196	7.9135	1.37351	16.1888	6.91599	0
		1.37279	7.92886	1.37434	16.1888	6.92015	0
		1.37363	7.94571	1.37518	16.1888	6.92431	0
		1.37446	7.96628	1.37601	16.189	6.92848	0
		1.37529	7.99092	1.37684	16.1889	6.93265	0
		1.37613	8.02155	1.37768	16.189	6.93681	0
		1.37696	8.062	1.37851	16.1891	6.94098	0
		1.37779	8.13745	1.37934	16.189	6.94514	0
		1.37863	8.27745	1.38017	16.189	6.94931	0
		1.37946	8.52197	1.38101	16.189	6.95347	0
		1.38029	8.90039	1.38184	16.1891	6.95763	0
		1.38112	9.36962	1.38267	16.1891	6.9618	0
		1.38196	9.94992	1.38351	16.1891	6.96597	0
		1.38279	10.2842	1.38434	16.1891	6.97013	0
		1.38362	10.4336	1.38517	16.1891	6.9743	0
		1.38446	10.4829	1.386	16.1892	6.97846	0
		1.38529	10.5209	1.38684	16.1892	6.98262	0
		1.38612	10.4174	1.38767	16.1893	6.98679	0
		1.38696	10.1474	1.3885	16.1893	6.99096	0
		1.38779	9.81516	1.38934	16.1893	6.99512	0
		1.38862	9.47963	1.39017	16.1892	6.99929	0
		1.38946	9.14218	1.391	16.1893	7.00345	0
		1.39029	8.8145	1.39184	16.1893	7.00762	0
		1.39112	8.47373	1.39267	16.1894	7.01178	0
		1.39195	8.14325	1.3935	16.1895	7.01595	0
		1.39279	7.79198	1.39434	16.1895	7.02011	0
		1.39362	7.44936	1.39517	16.1896	7.02428	0
		1.39445	7.11824	1.396	16.1896	7.02844	0
		1.39529	6.76569	1.39683	16.1896	7.03261	0
		1.39612	6.40291	1.39767	16.1897	7.03677	0
		1.39695	6.05443	1.3985	16.1898	7.04094	0
		1.39779	5.68144	1.39933	16.1898	7.0451	0
		1.39862	5.28343	1.40017	16.1898	7.04927	0
		1.39945	4.78634	1.401	16.1897	7.05343	0
		1.40028	4.1877	1.40183	16.1897	7.0576	0
		1.40112	3.48658	1.40266	16.1898	7.06176	0
		1.40195	2.65538	1.4035	16.1897	7.06593	0
		1.40278	1.78285	1.40433	16.1898	7.07009	0
		1.40362	1.14636	1.40516	16.1898	7.07425	0
		1.40445	0.684244	1.406	16.1899	7.07842	0
		1.40528	0.280725	1.40683	16.1898	7.08259	0
		1.40612	-0.077618	1.40766	16.1899	7.08675	0
		1.40695	-0.281033	1.4085	16.19	7.09092	0
		1.40778	-0.339241	1.40933	16.1901	7.09508	0
		1.40861	-0.3396	1.41016	16.19	7.09925	0
		1.40945	-0.339892	1.41099	16.19	7.10341	0
		1.41028	-0.340505	1.41183	16.1901	7.10757	0
		1.41111	-0.341791	1.41266	16.1901	7.11174	0
		1.41195	-0.34228	1.41349	16.1901	7.11591	0
		1.41278	-0.343537	1.41433	16.19	7.12007	0
		1.41361	-0.344744	1.41516	16.19	7.12424	0
		1.41444	-0.344738	1.41599	16.19	7.1284	0
		1.41528	-0.344441	1.41682	16.1901	7.13256	0
		1.41611	-0.344549	1.41766	16.1901	7.13673	0
		1.41694	-0.345019	1.41849	16.1901	7.1409	0
		1.41778	-0.345095	1.41932	16.1901	7.14506	0
		1.41861	-0.345355	1.42016	16.1901	7.14923	0
		1.41944	-0.346371	1.42099	16.1901	7.15339	0
		1.42028	-0.346972	1.42182	16.1901	7.15756	0
		1.42111	-0.347074	1.42266	16.19	7.16172	0
		1.42194	-0.348111	1.42349	16.1899	7.16589	0
		1.42277	-0.347801	1.42432	16.19	7.17005	0
		1.42361	-0.346482	1.42515	16.1901	7.17422	0
		1.42444	-0.345996	1.42599	16.1901	7.17838	0
		1.42527	-0.345983	1.42682	16.1901	7.18255	0
		1.42611	-0.345061	1.42765	16.1901	7.18671	0
		1.42694	-0.345116	1.42849	16.1901	7.19088	0
		1.42777	-0.345231	1.42932	16.1902	7.19504	0
		1.42861	-0.344331	1.43015	16.1902	7.19921	0
		1.42944	-0.343827	1.43098	16.1903	7.20337	0
		1.43027	-0.344982	1.43182	16.1882	7.20754	0
		1.43111	-0.345135	1.43265	16.1792	7.2117	0
		1.43194	-0.344701	1.43348	16.1724	7.21587	0
		1.43277	-0.344499	1.43432	16.1766	7.22003	0
		1.4336	-0.343321	1.43515	16.182	7.22419	0
		1.43444	-0.343061	1.43598	16.1853	7.22836	0
		1.43527	-0.343866	1.43681	16.1874	7.23253	0
		1.4361	-0.344217	1.43765	16.1887	7.23669	0
		1.43694	-0.344012	1.43848	16.1895	7.24086	0
		1.43777	-0.344147	1.43931	16.1899	7.24502	0
		1.4386	-0.343803	1.44015	16.1902	7.24919	0
		1.43944	-0.343928	1.44098	16.1904	7.25335	0
		1.44027	-0.342722	1.44181	16.1905	7.25752	0
		1.4411	-0.342194	1.44264	16.1906	7.26168	0
		1.44193	-0.341216	1.44348	16.1906	7.26585	0
		1.44277	-0.340651	1.44431	16.1906	7.27001	0
		1.4436	-0.341093	1.44514	16.1906	7.27418	0
		1.44443	-0.342622	1.44598	16.1907	7.27834	0
		1.44527	-0.343485	1.44681	16.1907	7.28251	0
		1.4461	-0.343275	1.44764	16.1908	7.28667	0
		1.44693	-0.342225	1.44848	16.1908	7.29084	0
		1.44776	-0.341709	1.44931	16.1909	7.295	0
		1.4486	-0.342491	1.45014	16.1909	7.29917	0
		1.44943	-0.342985	1.45097	16.1909	7.30333	0
		1.45026	-0.3432	1.45181	16.191	7.3075	0
		1.4511	-0.342168	1.45264	16.191	7.31166	0
		1.45193	-0.343658	1.45347	16.191	7.31583	0
		1.45276	-0.344245	1.45431	16.191	7.31999	0
		1.4536	-0.343156	1.45514	16.191	7.32416	0
		1.45443	-0.34311	1.45597	16.191	7.32832	0
		1.45526	-0.34325	1.4568	16.191	7.33249	0
		1.45609	-0.34217	1.45764	16.191	7.33665	0
		1.45693	-0.343114	1.45847	16.191	7.34082	0
		1.45776	-0.344668	1.4593	16.191	7.34498	0
		1.45859	-0.346062	1.46014	16.191	7.34915	0
		1.45943	-0.346711	1.46097	16.191	7.35331	0
		1.46026	-0.345283	1.4618	16.1911	7.35748	0
		1.46109	-0.346673	1.46264	16.1911	7.36164	0
		1.46193	-0.348647	1.46347	16.1912	7.36581	0
		1.46276	-0.35117	1.4643	16.1912	7.36997	0
		1.46359	-0.350994	1.46514	16.1913	7.37414	0
		1.46442	-0.351546	1.46597	16.1913	7.3783	0
		1.46526	-0.350882	1.4668	16.1914	7.38247	0
		1.46609	-0.35064	1.46763	16.1914	7.38663	0
		1.46692	-0.349156	1.46847	16.1915	7.3908	0
		1.46776	-0.349386	1.4693	16.1915	7.39496	0
		1.46859	-0.350175	1.47013	16.1915	7.39913	0
		1.46942	-0.349852	1.47097	16.1915	7.40329	0
		1.47026	-0.349868	1.4718	16.1914	7.40746	0
		1.47109	-0.350688	1.47263	16.1914	7.41162	0
		1.47192	-0.35097	1.47346	16.1914	7.41579	0
		1.47275	-0.349881	1.4743	16.1914	7.41995	0
		1.47359	-0.350616	1.47513	16.1915	7.42412	0
		1.47442	-0.353392	1.47596	16.1915	7.42828	0
		1.47525	-0.354728	1.4768	16.1915	7.43245	0
		1.47609	-0.353936	1.47763	16.1915	7.43661	0
		1.47692	-0.35427	1.47846	16.1914	7.44078	0
		1.47775	-0.352079	1.4793	16.1913	7.44494	0
		1.47859	-0.351364	1.48013	16.1914	7.44911	0
		1.47942	-0.349135	1.48096	16.1914	7.45327	0
		1.48025	-0.347769	1.48179	16.1914	7.45744	0
		1.48108	-0.349231	1.48263	16.1914	7.4616	0
		1.48192	-0.347031	1.48346	16.1913	7.46577	0
		1.48275	-0.346095	1.48429	16.1913	7.46993	0
		1.48358	-0.343928	1.48513	16.1913	7.4741	0
		1.48442	-0.342972	1.48596	16.1913	7.47826	0
		1.48525	-0.343754	1.48679	16.1913	7.48243	0
		1.48608	-0.344087	1.48762	16.1914	7.48659	0
		1.48691	-0.343802	1.48846	16.1915	7.49076	0
		1.48775	-0.343522	1.48929	16.1915	7.49492	0
		1.48858	-0.344076	1.49012	16.1914	7.49909	0
		1.48941	-0.344256	1.49096	16.1915	7.50325	0
		1.49025	-0.34513	1.49179	16.1915	7.50742	0
		1.49108	-0.346132	1.49262	16.1915	7.51158	0
		1.49191	-0.344862	1.49345	16.1914	7.51575	0
		1.49275	-0.344141	1.49429	16.1913	7.51991	0
		1.49358	-0.34328	1.49512	16.1913	7.52408	0
		1.49441	-0.343703	1.49595	16.1913	7.52824	0
		1.49524	-0.343459	1.49679	16.1912	7.53241	0
		1.49608	-0.341727	1.49762	16.1912	7.53657	0
		1.49691	-0.342198	1.49845	16.1911	7.54074	0
		1.49774	-0.340963	1.49929	16.1912	7.5449	0
		1.49858	-0.342375	1.50012	16.1911	7.54907	0
		1.49941	-0.34219	1.50095	16.1911	7.55323	0
		1.50024	-0.344151	1.50178	16.191	7.5574	0
		1.50108	-0.344565	1.50262	16.1909	7.56156	0
		1.50191	-0.345582	1.50345	16.1909	7.56573	0
		1.50274	-0.346576	1.50428	16.1909	7.56989	0
		1.50358	-0.34684	1.50512	16.1909	7.57406	0
		1.50441	-0.347164	1.50595	16.1908	7.57822	0
		1.50524	-0.34766	1.50678	16.1909	7.58239	0
		1.50607	-0.345238	1.50761	16.1909	7.58655	0
		1.50691	-0.344058	1.50845	16.1909	7.59072	0
		1.50774	-0.344363	1.50928	16.1908	7.59488	0
		1.50857	-0.345376	1.51011	16.1908	7.59905	0
		1.50941	-0.344692	1.51095	16.1909	7.60321	0
		1.51024	-0.343249	1.51178	16.1909	7.60738	0
		1.51107	-0.342617	1.51261	16.1909	7.61154	0
		1.51191	-0.342691	1.51345	16.191	7.61571	0
		1.51274	-0.343801	1.51428	16.1911	7.61987	0
		1.51357	-0.344627	1.51511	16.1911	7.62404	0
		1.5144	-0.343911	1.51594	16.191	7.6282	0
		1.51524	-0.342966	1.51678	16.1909	7.63237	0
		1.51607	-0.342651	1.51761	16.1908	7.63653	0
		1.5169	-0.343526	1.51844	16.1908	7.6407	0
		1.51774	-0.34468	1.51928	16.1907	7.64486	0
		1.51857	-0.345325	1.52011	16.1908	7.64903	0
		1.5194	-0.344921	1.52094	16.1908	7.65319	0
		1.52024	-0.344774	1.52178	16.1908	7.65736	0
		1.52107	-0.344453	1.52261	16.1908	7.66152	0
		1.5219	-0.344387	1.52344	16.1908	7.66569	0
		1.52273	-0.344141	1.52427	16.1908	7.66985	0
		1.52357	-0.345003	1.52511	16.1908	7.67402	0
		1.5244	-0.344357	1.52594	16.1907	7.67818	0
		1.52523	-0.343068	1.52677	16.1907	7.68235	0
		1.52607	-0.342204	1.52761	16.1908	7.68651	0
		1.5269	-0.343843	1.52844	16.1908	7.69068	0
		1.52773	-0.346045	1.52927	16.1909	7.69484	0
		1.52856	-0.346234	1.5301	16.1908	7.69901	0
		1.5294	-0.346405	1.53094	16.1907	7.70317	0
		1.53023	-0.34705	1.53177	16.1908	7.70734	0
		1.53106	-0.347992	1.5326	16.1907	7.7115	0
		1.5319	-0.348135	1.53344	16.1907	7.71567	0
		1.53273	-0.347041	1.53427	16.1908	7.71983	0
		1.53356	-0.346194	1.5351	16.1908	7.724	0
		1.5344	-0.345525	1.53594	16.1908	7.72816	0
		1.53523	-0.346398	1.53677	16.1908	7.73233	0
		1.53606	-0.34658	1.5376	16.1909	7.73649	0
		1.53689	-0.346333	1.53843	16.1909	7.74066	0
		1.53773	-0.346527	1.53927	16.1909	7.74482	0
		1.53856	-0.346339	1.5401	16.1909	7.74899	0
		1.53939	-0.346766	1.54093	16.1909	7.75315	0
		1.54023	-0.347719	1.54177	16.1909	7.75732	0
		1.54106	-0.3482	1.5426	16.1907	7.76148	0
		1.54189	-0.348592	1.54343	16.1906	7.76565	0
		1.54273	-0.348037	1.54426	16.1906	7.76981	0
		1.54356	-0.347685	1.5451	16.1906	7.77398	0
		1.54439	-0.34736	1.54593	16.1905	7.77814	0
		1.54523	-0.34772	1.54676	16.1904	7.78231	0
		1.54606	-0.348725	1.5476	16.1904	7.78647	0
		1.54689	-0.34936	1.54843	16.1904	7.79064	0
		1.54772	-0.349609	1.54926	16.1903	7.7948	0
		1.54856	-0.350558	1.5501	16.1903	7.79897	0
		1.54939	-0.349453	1.55093	16.1903	7.80313	0
		1.55022	-0.350211	1.55176	16.1903	7.8073	0
		1.55106	-0.350878	1.55259	16.1903	7.81146	0
		1.55189	-0.350365	1.55343	16.1903	7.81563	0
		1.55272	-0.351452	1.55426	16.1902	7.81979	0
		1.55356	-0.352031	1.55509	16.1901	7.82396	0
		1.55439	-0.354511	1.55593	16.19	7.82812	0
		1.55522	-0.356097	1.55676	16.1899	7.83229	0
		1.55605	-0.356711	1.55759	16.19	7.83645	0
		1.55689	-0.356494	1.55842	16.1899	7.84062	0
		1.55772	-0.356678	1.55926	16.1898	7.84478	0
		1.55855	-0.356988	1.56009	16.1897	7.84895	0
		1.55939	-0.357807	1.56092	16.1897	7.85311	0
		1.56022	-0.35873	1.56176	16.1897	7.85728	0
		1.56105	-0.35737	1.56259	16.1897	7.86144	0
		1.56188	-0.357711	1.56342	16.1896	7.86561	0
		1.56272	-0.35757	1.56425	16.1896	7.86977	0
		1.56355	-0.357435	1.56509	16.1896	7.87394	0
		1.56438	-0.358338	1.56592	16.1896	7.8781	0
		1.56522	-0.36068	1.56675	16.1896	7.88227	0
		1.56605	-0.360897	1.56759	16.1895	7.88643	0
		1.56688	-0.360911	1.56842	16.1895	7.8906	0
		1.56772	-0.362598	1.56925	16.1896	7.89476	0
		1.56855	-0.363542	1.57009	16.1895	7.89893	0
		1.56938	-0.362089	1.57092	16.1895	7.90309	0
		1.57021	-0.362122	1.57175	16.1894	7.90726	0
		1.57105	-0.362911	1.57258	16.1894	7.91142	0
		1.57188	-0.362122	1.57342	16.1895	7.91559	0
		1.57271	-0.361341	1.57425	16.1895	7.91975	0
		1.57355	-0.3607	1.57508	16.1894	7.92392	0
		1.57438	-0.361674	1.57592	16.1894	7.92808	0
		1.57521	-0.360739	1.57675	16.1894	7.93225	0
		1.57605	-0.359973	1.57758	16.1895	7.93641	0
		1.57688	-0.359984	1.57841	16.1895	7.94058	0
		1.57771	-0.360679	1.57925	16.1894	7.94474	0
		1.57855	-0.361584	1.58008	16.1894	7.94891	0
		1.57938	-0.362109	1.58091	16.1893	7.95307	0
		1.58021	-0.362021	1.58175	16.1893	7.95724	0
		1.58104	-0.361277	1.58258	16.1893	7.9614	0
		1.58188	-0.362144	1.58341	16.1893	7.96557	0
		1.58271	-0.361895	1.58425	16.1893	7.96973	0
		1.58354	-0.362673	1.58508	16.1893	7.9739	0
		1.58438	-0.362319	1.58591	16.1892	7.97806	0
		1.58521	-0.361732	1.58675	16.1892	7.98223	0
		1.58604	-0.361645	1.58758	16.1892	7.98639	0
		1.58688	-0.361483	1.58841	16.1892	7.99056	0
		1.58771	-0.362216	1.58924	16.1893	7.99472	0
		1.58854	-0.362252	1.59008	16.1892	7.99889	0
		1.58937	-0.361312	1.59091	16.189	8.00305	0
		1.59021	-0.361331	1.59174	16.189	8.00722	0
		1.59104	-0.362387	1.59258	16.189	8.01138	0
		1.59187	-0.361705	1.59341	16.189	8.01555	0
		1.59271	-0.362375	1.59424	16.189	8.01971	0
		1.59354	-0.3645	1.59507	16.1889	8.02388	0
		1.59437	-0.364881	1.59591	16.1889	8.02804	0
		1.5952	-0.363657	1.59674	16.1889	8.03221	0
		1.59604	-0.363627	1.59757	16.1887	8.03637	0
		1.59687	-0.3638	1.59841	16.1886	8.04054	0
		1.5977	-0.363558	1.59924	16.1885	8.0447	0
		1.59854	-0.362937	1.60007	16.1885	8.04887	0
		1.59937	-0.363717	1.60091	16.1885	8.05303	0
		1.6002	-0.362889	1.60174	16.1885	8.0572	0
		1.60104	-0.362518	1.60257	16.1886	8.06136	0
		1.60187	-0.363301	1.6034	16.1886	8.06553	0
		1.6027	-0.363926	1.60424	16.1886	8.06969	0
		1.60353	-0.365077	1.60507	16.1885	8.07386	0
		1.60437	-0.364802	1.6059	16.1885	8.07802	0
		1.6052	-0.365594	1.60674	16.1885	8.08219	0
		1.60603	-0.367101	1.60757	16.1886	8.08635	0
		1.60687	-0.36691	1.6084	16.1886	8.09052	0
		1.6077	-0.366888	1.60923	16.1887	8.09468	0
		1.60853	-0.367384	1.61007	16.1888	8.09885	0
		1.60937	-0.367079	1.6109	16.1888	8.10301	0
		1.6102	-0.368001	1.61173	16.1887	8.10718	0
		1.61103	-0.368745	1.61257	16.1887	8.11134	0
		1.61187	-0.368413	1.6134	16.1886	8.11551	0
		1.6127	-0.368357	1.61423	16.1886	8.11967	0
		1.61353	-0.367739	1.61506	16.1886	8.12384	0
		1.61436	-0.367228	1.6159	16.1886	8.128	0
		1.6152	-0.367165	1.61673	16.1885	8.13217	0
		1.61603	-0.367536	1.61756	16.1885	8.13633	0
		1.61686	-0.368983	1.6184	16.1886	8.1405	0
		1.6177	-0.368838	1.61923	16.1885	8.14466	0
		1.61853	-0.368937	1.62006	16.1885	8.14883	0
		1.61936	-0.368469	1.62089	16.1884	8.15299	0
		1.6202	-0.36624	1.62173	16.1884	8.15716	0
		1.62103	-0.365847	1.62256	16.1884	8.16132	0
		1.62186	-0.366327	1.62339	16.1885	8.16549	0
		1.62269	-0.365097	1.62423	16.1884	8.16965	0
		1.62353	-0.364742	1.62506	16.1884	8.17382	0
		1.62436	-0.363929	1.62589	16.1885	8.17798	0
		1.62519	-0.363587	1.62673	16.1884	8.18215	0
		1.62603	-0.363034	1.62756	16.1884	8.18631	0
		1.62686	-0.361717	1.62839	16.1883	8.19048	0
		1.62769	-0.361757	1.62922	16.1883	8.19464	0
		1.62853	-0.362163	1.63006	16.1883	8.19881	0
		1.62936	-0.360682	1.63089	16.1882	8.20297	0
		1.63019	-0.360659	1.63172	16.1882	8.20714	0
		1.63102	-0.361389	1.63256	16.1882	8.2113	0
		1.63186	-0.361053	1.63339	16.1883	8.21547	0
		1.63269	-0.360692	1.63422	16.1884	8.21963	0
		1.63352	-0.360322	1.63505	16.1883	8.2238	0
		1.63436	-0.361774	1.63589	16.1883	8.22796	0
		1.63519	-0.360634	1.63672	16.1884	8.23213	0
		1.63602	-0.360944	1.63755	16.1884	8.23629	0
		1.63685	-0.3616	1.63839	16.1884	8.24046	0
		1.63769	-0.359375	1.63922	16.1884	8.24462	0
		1.63852	-0.359093	1.64005	16.1884	8.24879	0
		1.63935	-0.359473	1.64089	16.1884	8.25295	0
		1.64019	-0.36037	1.64172	16.1884	8.25712	0
		1.64102	-0.363358	1.64255	16.1883	8.26128	0
		1.64185	-0.363587	1.64339	16.1883	8.26545	0
		1.64269	-0.364751	1.64422	16.1883	8.26961	0
		1.64352	-0.365071	1.64505	16.1884	8.27378	0
		1.64435	-0.3644	1.64588	16.1884	8.27794	0
		1.64518	-0.364821	1.64672	16.1884	8.28211	0
		1.64602	-0.36398	1.64755	16.1884	8.28627	0
		1.64685	-0.365618	1.64838	16.1884	8.29044	0
		1.64768	-0.365774	1.64922	16.1885	8.2946	0
		1.64852	-0.364648	1.65005	16.1885	8.29877	0
[truncated: 27,493 more rows]
